# Supplementary material for: Single-cell RNA sequencing reveals the immune microenvironment and signaling networks in cystitis glandularis
Source: Front Immunol. 2023 Feb 6;14:1083598. doi: 10.3389/fimmu.2023.1083598 (PMC9940314; doi:10.3389/fimmu.2023.1083598)
Supplement: Supplementary file 2 [file Table_1.xlsx]

## Sheet: Sheet1
Table S1. Patient information for clinical samples
ID	Gender	Age	CG sample	Normal sample	Raw cell count	Filtered cell count
194901	male	38	√		7747	4191
223101	male	51	√		5324	4526
202801	female	50	√		5961	2035
202801	female	50		√	3791	2185
310501	male	33	√		2990	2516
310501	male	33		√	1477	1141
324301	male	43		√	5561	2275
