# Supplementary material for: Single-cell RNA sequencing reveals the immune microenvironment and signaling networks in cystitis glandularis
Source: Front Immunol. 2023 Feb 6;14:1083598. doi: 10.3389/fimmu.2023.1083598 (PMC9940314; doi:10.3389/fimmu.2023.1083598)
Supplement: Supplementary file 3 [file Table_2.xlsx]

## Sheet: Sheet1
Table S2. Differentially expressed genes per cell type
Data:	Single-cell RNA sequencing data of cystitis glandularis and normal bladder mucosa
Analysis	Seurat 4.2.0
Statistical Test	Wilcoxon Rank Sum (deafult)
Parameters	FindAllMarkers();min.pct = 0.25, thresh.use = 0.25
Column	Description
gene	gene symbol
p_val	p value not adjusted for multiple test correction
avg_logFC	log fold-chage of the average expression between the two groups
pct.1	% of cells expressing a given gene in cluster being tested for
pct.2	% of cells expressing that gene in all other clusters tested against
p_val_adj	adjusted p value (after applying Bonferroni correction for multiple testing; uses all genes in the dataset)
pct.diff	(pct.1-pct.2)
Sheet Name	Sheet Info
Epithelial cells	differential gene list for Epithelial cells
Fibroblast	differential gene list for Fibroblast
B cells	differential gene list for B cells
T cells	differential gene list for T cells
Endothelial cells	differential gene list for Endothelial cells
Myeloid cells	differential gene list for Myeloid cells
Mast cells	differential gene list for Mast cells

## Sheet: Epithelial cells
gene	p_val	avg_log2FC	pct.1	pct.2	p_val_adj	cluster	pct.diff
ELF3	0	2.427	0.755	0.222	0	Epithelial cells	0.533
KRT19	0	2.42521	0.891	0.278	0	Epithelial cells	0.613
S100P	0	2.39536	0.868	0.317	0	Epithelial cells	0.551
AGR2	0	2.38715	0.726	0.174	0	Epithelial cells	0.552
KRT13	0	2.37782	0.747	0.214	0	Epithelial cells	0.533
PSCA	0	2.26787	0.7	0.2	0	Epithelial cells	0.5
DHRS2	0	2.22143	0.642	0.21	0	Epithelial cells	0.432
SPINK1	0	2.1761	0.517	0.14	0	Epithelial cells	0.377
HES1	0	2.15251	0.764	0.269	0	Epithelial cells	0.495
CLDN4	0	2.13796	0.732	0.248	0	Epithelial cells	0.484
FXYD3	0	2.13312	0.67	0.152	0	Epithelial cells	0.518
S100A11	0	2.05597	0.937	0.609	0	Epithelial cells	0.328
KRT8	0	2.04203	0.634	0.169	0	Epithelial cells	0.465
ID1	0	2.01491	0.8	0.338	0	Epithelial cells	0.462
TACSTD2	0	1.98811	0.564	0.145	0	Epithelial cells	0.419
SNCG	0	1.98675	0.639	0.217	0	Epithelial cells	0.422
FABP4	0	1.94876	0.481	0.146	0	Epithelial cells	0.335
S100A2	0	1.94339	0.483	0.105	0	Epithelial cells	0.378
IGFBP2	0	1.90333	0.612	0.17	0	Epithelial cells	0.442
KRT18	0	1.87296	0.611	0.184	0	Epithelial cells	0.427
AKR1C2	0	1.84051	0.379	0.092	0	Epithelial cells	0.287
WFDC2	0	1.83811	0.332	0.11	0	Epithelial cells	0.222
IER3	0	1.82913	0.801	0.387	0	Epithelial cells	0.414
GPX2	0	1.79922	0.48	0.111	0	Epithelial cells	0.369
S100A6	0	1.77808	0.972	0.807	0	Epithelial cells	0.165
FABP5	0	1.76729	0.566	0.209	0	Epithelial cells	0.357
C19orf33	0	1.76153	0.47	0.098	0	Epithelial cells	0.372
CYB5A	0	1.7538	0.565	0.23	0	Epithelial cells	0.335
GDF15	0	1.75327	0.429	0.119	0	Epithelial cells	0.31
PERP	0	1.7498	0.511	0.157	0	Epithelial cells	0.354
KRT17	0	1.7128	0.425	0.124	0	Epithelial cells	0.301
UQCRQ	0	1.69171	0.681	0.43	0	Epithelial cells	0.251
CKB	0	1.67364	0.481	0.154	0	Epithelial cells	0.327
FBP1	0	1.6452	0.402	0.106	0	Epithelial cells	0.296
KRT7	0	1.61842	0.414	0.101	0	Epithelial cells	0.313
CSTB	0	1.60721	0.637	0.395	0	Epithelial cells	0.242
PHLDA2	0	1.60014	0.431	0.145	0	Epithelial cells	0.286
TXNDC17	0	1.57965	0.493	0.239	0	Epithelial cells	0.254
HSPB1	0	1.57763	0.777	0.465	0	Epithelial cells	0.312
AKR1C3	0	1.53215	0.326	0.096	0	Epithelial cells	0.23
PTGR1	0	1.53103	0.365	0.116	0	Epithelial cells	0.249
CDC42EP5	0	1.49981	0.374	0.093	0	Epithelial cells	0.281
HPGD	0	1.48139	0.437	0.156	0	Epithelial cells	0.281
MGST1	0	1.47371	0.456	0.17	0	Epithelial cells	0.286
PPDPF	0	1.46195	0.648	0.446	0	Epithelial cells	0.202
SMIM22	0	1.45865	0.342	0.07	0	Epithelial cells	0.272
SPINT2	0	1.45742	0.482	0.187	0	Epithelial cells	0.295
FOXQ1	0	1.45411	0.345	0.074	0	Epithelial cells	0.271
CTSH	0	1.44305	0.511	0.246	0	Epithelial cells	0.265
C9orf16	0	1.44208	0.585	0.407	0	Epithelial cells	0.178
AQP3	0	1.43655	0.399	0.161	0	Epithelial cells	0.238
TSPAN1	0	1.42418	0.341	0.074	0	Epithelial cells	0.267
MARCKS	0	1.39543	0.509	0.255	0	Epithelial cells	0.254
CD9	0	1.37534	0.621	0.305	0	Epithelial cells	0.316
SFN	0	1.3533	0.311	0.072	0	Epithelial cells	0.239
VSIG2	0	1.34605	0.317	0.068	0	Epithelial cells	0.249
ADIRF	0	1.34269	0.845	0.365	0	Epithelial cells	0.48
GSTP1	0	1.33482	0.77	0.602	0	Epithelial cells	0.168
PRDX5	0	1.2991	0.589	0.417	0	Epithelial cells	0.172
KLF5	0	1.29095	0.301	0.063	0	Epithelial cells	0.238
ATF3	0	1.26683	0.537	0.282	0	Epithelial cells	0.255
TUBB4B	0	1.26619	0.582	0.413	0	Epithelial cells	0.169
LGALS3	0	1.22225	0.628	0.426	0	Epithelial cells	0.202
GADD45B	0	1.21347	0.79	0.585	0	Epithelial cells	0.205
NFKBIA	0	1.14178	0.85	0.655	0	Epithelial cells	0.195
RAB25	0	1.11915	0.251	0.046	0	Epithelial cells	0.205
RPLP0	0	1.00116	0.901	0.869	0	Epithelial cells	0.032
BTF3	0	0.994349	0.761	0.707	0	Epithelial cells	0.054
RPS6	0	0.939206	0.985	0.952	0	Epithelial cells	0.033
FTH1	0	0.850193	0.969	0.875	0	Epithelial cells	0.094
RPL31	0	0.836148	0.817	0.788	0	Epithelial cells	0.029
RPL10A	0	0.816449	0.926	0.864	0	Epithelial cells	0.062
RPL41	0	0.813079	0.994	0.969	0	Epithelial cells	0.025
JUNB	0	0.791967	0.888	0.783	0	Epithelial cells	0.105
RPS24	0	0.782748	0.969	0.933	0	Epithelial cells	0.036
RPL8	0	0.748619	0.942	0.923	0	Epithelial cells	0.019
IER2	0	0.738479	0.894	0.802	0	Epithelial cells	0.092
RPS4X	0	0.696709	0.953	0.914	0	Epithelial cells	0.039
RPS10	0	0.696084	0.891	0.807	0	Epithelial cells	0.084
RPL29	0	0.693151	0.94	0.931	0	Epithelial cells	0.009
RPS2	0	0.689464	0.961	0.947	0	Epithelial cells	0.014
RPL37A	0	0.685604	0.953	0.928	0	Epithelial cells	0.025
RPLP1	0	0.673617	0.994	0.975	0	Epithelial cells	0.019
RPL12	0	0.652778	0.936	0.909	0	Epithelial cells	0.027
RPL3	0	0.635181	0.967	0.947	0	Epithelial cells	0.02
RPS9	0	0.630351	0.914	0.908	0	Epithelial cells	0.006
RPL14	0	0.625898	0.926	0.915	0	Epithelial cells	0.011
RPL15	0	0.621856	0.927	0.902	0	Epithelial cells	0.025
RPL36	0	0.608878	0.926	0.924	0	Epithelial cells	0.002
RPS18	0	0.607154	0.989	0.98	0	Epithelial cells	0.009
RPS13	0	0.589656	0.932	0.865	0	Epithelial cells	0.067
RPL7A	0	0.578589	0.947	0.924	0	Epithelial cells	0.023
RPL26	0	0.578569	0.958	0.904	0	Epithelial cells	0.054
RPL37	0	0.548516	0.969	0.938	0	Epithelial cells	0.031
RPS28	0	0.53201	0.965	0.915	0	Epithelial cells	0.05
TPT1	0	0.420696	0.991	0.976	0	Epithelial cells	0.015
RPL23A	3.19686e-307	0.565489	0.936	0.874	5.96917e-303	Epithelial cells	0.062
RPL27A	6.30504e-303	0.598564	0.915	0.916	1.17728e-298	Epithelial cells	-0.001
ID3	3.85144e-300	1.12305	0.524	0.299	7.1914e-296	Epithelial cells	0.225
ATP1B1	7.86823e-287	1.30622	0.345	0.128	1.46916e-282	Epithelial cells	0.217
CAPS	1.53058e-286	1.22965	0.29	0.083	2.85789e-282	Epithelial cells	0.207
RPL13	4.24906e-285	0.387236	0.988	0.986	7.93384e-281	Epithelial cells	0.002
RPS14	5.6173e-285	0.456907	0.97	0.937	1.04886e-280	Epithelial cells	0.033
NACA	6.6371e-281	0.58642	0.877	0.858	1.23928e-276	Epithelial cells	0.019
CLU	1.28294e-273	0.797776	0.473	0.229	2.3955e-269	Epithelial cells	0.244
COX4I1	2.37545e-272	0.887674	0.719	0.716	4.43544e-268	Epithelial cells	0.003
DUSP2	1.04474e-270	1.09932	0.5	0.283	1.95073e-266	Epithelial cells	0.217
RPL7	3.15916e-268	0.620752	0.856	0.83	5.89879e-264	Epithelial cells	0.026
RPL11	1.43677e-266	0.441839	0.964	0.954	2.68274e-262	Epithelial cells	0.01
MPZL2	2.8179e-260	1.0747	0.25	0.062	5.26159e-256	Epithelial cells	0.188
EGR1	1.46264e-259	0.714653	0.697	0.528	2.73105e-255	Epithelial cells	0.169
RTN4	2.88999e-258	1.20566	0.536	0.377	5.39619e-254	Epithelial cells	0.159
CST3	9.52098e-258	0.324706	0.651	0.425	1.77776e-253	Epithelial cells	0.226
FAM162A	1.37481e-257	1.31696	0.438	0.247	2.56705e-253	Epithelial cells	0.191
GAPDH	9.28996e-256	0.703095	0.772	0.751	1.73462e-251	Epithelial cells	0.021
FOS	3.09402e-255	0.277674	0.91	0.788	5.77715e-251	Epithelial cells	0.122
RPL23	5.92847e-255	0.767779	0.831	0.841	1.10696e-250	Epithelial cells	-0.01
RPL34	3.1179e-253	0.430723	0.971	0.95	5.82175e-249	Epithelial cells	0.021
EEF1A1	2.55092e-252	0.35806	0.995	0.986	4.76307e-248	Epithelial cells	0.009
BAG1	1.80315e-248	1.29547	0.409	0.217	3.36684e-244	Epithelial cells	0.192
MAOA	5.84698e-247	1.0634	0.251	0.068	1.09175e-242	Epithelial cells	0.183
SDC4	2.1066e-246	1.14204	0.266	0.08	3.93345e-242	Epithelial cells	0.186
RPS5	2.64993e-246	0.583932	0.846	0.851	4.94796e-242	Epithelial cells	-0.005
ANXA2	4.08448e-246	1.11173	0.547	0.404	7.62655e-242	Epithelial cells	0.143
PDLIM1	5.36057e-240	1.21388	0.438	0.253	1.00093e-235	Epithelial cells	0.185
SERF2	4.99007e-237	0.673304	0.789	0.816	9.31747e-233	Epithelial cells	-0.027
RPS15	2.42868e-225	0.439368	0.929	0.934	4.53482e-221	Epithelial cells	-0.005
RPL28	5.10043e-225	0.391705	0.976	0.974	9.52351e-221	Epithelial cells	0.002
RPL24	1.39693e-223	0.502094	0.886	0.891	2.60835e-219	Epithelial cells	-0.005
RPL13A	1.47928e-220	0.423191	0.954	0.951	2.76212e-216	Epithelial cells	0.003
COX7C	2.97151e-216	0.788015	0.713	0.71	5.5484e-212	Epithelial cells	0.003
SLPI	3.25875e-212	1.07774	0.25	0.079	6.08474e-208	Epithelial cells	0.171
CYSTM1	1.22682e-209	1.19669	0.348	0.168	2.29071e-205	Epithelial cells	0.18
RPL22	4.78819e-203	0.518357	0.858	0.857	8.94052e-199	Epithelial cells	0.001
RPL32	2.07506e-202	0.374472	0.968	0.945	3.87455e-198	Epithelial cells	0.023
PCBD1	2.21706e-198	1.20224	0.347	0.174	4.1397e-194	Epithelial cells	0.173
RPL30	1.57052e-196	0.388528	0.968	0.925	2.93247e-192	Epithelial cells	0.043
RPL6	1.62886e-195	0.426662	0.918	0.926	3.04141e-191	Epithelial cells	-0.008
SH3YL1	2.98338e-193	1.07298	0.296	0.125	5.57058e-189	Epithelial cells	0.171
RPL35	1.46108e-192	0.444506	0.886	0.91	2.72814e-188	Epithelial cells	-0.024
RPS12	3.54322e-189	0.347446	0.976	0.935	6.6159e-185	Epithelial cells	0.041
RPL5	2.2542e-184	0.444068	0.897	0.885	4.20904e-180	Epithelial cells	0.012
LCN2	3.46601e-176	2.16693	0.275	0.123	6.47173e-172	Epithelial cells	0.152
TSC22D1	2.70052e-172	0.781112	0.42	0.241	5.04242e-168	Epithelial cells	0.179
TSPO	8.497e-171	1.05298	0.523	0.422	1.58656e-166	Epithelial cells	0.101
HSP90AB1	1.46654e-164	0.68124	0.722	0.732	2.73833e-160	Epithelial cells	-0.01
MGST2	1.63605e-162	1.01703	0.3	0.143	3.05483e-158	Epithelial cells	0.157
RACK1	3.83988e-162	0.442628	0.844	0.884	7.16983e-158	Epithelial cells	-0.04
RPS3A	3.09327e-161	0.356112	0.954	0.935	5.77576e-157	Epithelial cells	0.019
RPL19	9.78013e-161	0.339121	0.959	0.934	1.82615e-156	Epithelial cells	0.025
RPS20	7.16927e-159	0.524853	0.844	0.838	1.33865e-154	Epithelial cells	0.006
ID4	1.13781e-157	0.732916	0.259	0.105	2.12452e-153	Epithelial cells	0.154
ITM2B	9.78182e-157	0.585122	0.722	0.698	1.82646e-152	Epithelial cells	0.024
ZFP36	3.87351e-156	0.42282	0.722	0.646	7.23261e-152	Epithelial cells	0.076
GADD45A	3.38428e-155	1.11445	0.355	0.207	6.31913e-151	Epithelial cells	0.148
PRDX1	9.94131e-152	0.895221	0.565	0.498	1.85624e-147	Epithelial cells	0.067
RPS21	6.69009e-151	0.4609	0.846	0.831	1.24917e-146	Epithelial cells	0.015
YBX3	1.27638e-150	0.959562	0.403	0.261	2.38326e-146	Epithelial cells	0.142
RPL35A	2.64893e-149	0.3766	0.921	0.905	4.94608e-145	Epithelial cells	0.016
RPL39	3.03812e-147	0.329197	0.948	0.891	5.67277e-143	Epithelial cells	0.057
RPS3	2.95223e-143	0.336667	0.94	0.928	5.51241e-139	Epithelial cells	0.012
SELENOW	2.2771e-141	0.883426	0.522	0.415	4.25179e-137	Epithelial cells	0.107
CD63	1.02103e-140	0.575932	0.671	0.615	1.90647e-136	Epithelial cells	0.056
RPS7	2.949e-140	0.396113	0.893	0.857	5.50637e-136	Epithelial cells	0.036
UQCR10	3.24445e-140	1.08198	0.515	0.444	6.05803e-136	Epithelial cells	0.071
COX5B	9.8914e-140	0.986223	0.551	0.517	1.84692e-135	Epithelial cells	0.034
TXN	8.33141e-139	1.07437	0.503	0.416	1.55564e-134	Epithelial cells	0.087
SDC1	2.04173e-135	0.995391	0.265	0.13	3.81232e-131	Epithelial cells	0.135
RPL18	1.95927e-130	0.335281	0.914	0.911	3.65835e-126	Epithelial cells	0.003
PIGR	8.65576e-130	3.08466	0.294	0.174	1.6162e-125	Epithelial cells	0.12
COMT	1.39969e-128	1.04865	0.343	0.213	2.6135e-124	Epithelial cells	0.13
PPP1R15A	4.9422e-125	0.61122	0.654	0.619	9.22807e-121	Epithelial cells	0.035
RPS25	7.37203e-125	0.353222	0.909	0.896	1.37651e-120	Epithelial cells	0.013
PMAIP1	1.94896e-118	0.984106	0.319	0.191	3.6391e-114	Epithelial cells	0.128
COX6A1	3.46213e-118	0.941628	0.545	0.516	6.46448e-114	Epithelial cells	0.029
PPIA	9.64134e-116	0.644289	0.684	0.701	1.80023e-111	Epithelial cells	-0.017
ATP5MC3	3.85499e-113	0.997366	0.487	0.426	7.19804e-109	Epithelial cells	0.061
MYL12B	3.85643e-108	0.737937	0.631	0.618	7.20073e-104	Epithelial cells	0.013
RHOB	1.49565e-104	0.743937	0.445	0.328	2.79268e-100	Epithelial cells	0.117
COX7B	2.5115e-104	1.04922	0.478	0.418	4.68947e-100	Epithelial cells	0.06
COX6B1	3.11756e-104	0.883633	0.564	0.563	5.82112e-100	Epithelial cells	0.001
SRI	7.8913e-103	1.00135	0.387	0.29	1.47346e-98	Epithelial cells	0.097
TNFSF10	1.55194e-102	1.03179	0.295	0.183	2.89778e-98	Epithelial cells	0.112
TMEM205	8.57293e-102	1.00495	0.292	0.182	1.60074e-97	Epithelial cells	0.11
TSTD1	1.4551e-99	0.93079	0.339	0.23	2.71697e-95	Epithelial cells	0.109
NDUFA4	1.70066e-98	0.719088	0.607	0.603	3.17548e-94	Epithelial cells	0.004
EMP2	9.21496e-98	0.900623	0.263	0.148	1.72062e-93	Epithelial cells	0.115
RPL36A	9.74917e-98	0.601771	0.674	0.717	1.82037e-93	Epithelial cells	-0.043
RPL9	1.96551e-97	0.319824	0.907	0.89	3.67e-93	Epithelial cells	0.017
PRDX2	3.19533e-97	0.934649	0.421	0.334	5.96632e-93	Epithelial cells	0.087
CTSD	1.14661e-96	0.81221	0.486	0.414	2.14096e-92	Epithelial cells	0.072
H2AFJ	5.04952e-93	0.958139	0.374	0.276	9.42847e-89	Epithelial cells	0.098
GADD45G	1.85494e-91	0.781092	0.274	0.162	3.46354e-87	Epithelial cells	0.112
UQCRH	3.69498e-91	0.855132	0.538	0.544	6.89926e-87	Epithelial cells	-0.006
DSTN	3.04046e-89	0.333834	0.488	0.381	5.67714e-85	Epithelial cells	0.107
RPL21	5.58028e-88	0.262279	0.939	0.927	1.04195e-83	Epithelial cells	0.012
ACTG1	3.02738e-87	0.335258	0.803	0.796	5.65273e-83	Epithelial cells	0.007
BEX3	2.38026e-86	0.777042	0.277	0.166	4.44441e-82	Epithelial cells	0.111
HSPE1	1.07258e-85	0.980333	0.497	0.453	2.00273e-81	Epithelial cells	0.044
RPS11	6.13736e-83	0.35372	0.876	0.909	1.14597e-78	Epithelial cells	-0.033
UBC	1.49924e-82	0.352577	0.823	0.877	2.79938e-78	Epithelial cells	-0.054
ATP5ME	4.22748e-82	0.959929	0.525	0.517	7.89356e-78	Epithelial cells	0.008
HEBP2	3.11131e-81	0.90687	0.302	0.205	5.80944e-77	Epithelial cells	0.097
HINT1	8.25764e-78	0.713301	0.557	0.58	1.54187e-73	Epithelial cells	-0.023
YBX1	1.78841e-75	0.716045	0.588	0.62	3.33932e-71	Epithelial cells	-0.032
CHCHD10	3.73148e-74	0.844581	0.408	0.343	6.96742e-70	Epithelial cells	0.065
ATP5MC2	8.10616e-74	0.648313	0.59	0.642	1.51358e-69	Epithelial cells	-0.052
NDUFC1	4.73598e-70	0.93002	0.369	0.294	8.84303e-66	Epithelial cells	0.075
LIMA1	7.9702e-70	0.730437	0.268	0.173	1.4882e-65	Epithelial cells	0.095
TOB1	1.69945e-66	0.829151	0.297	0.208	3.1732e-62	Epithelial cells	0.089
DYNLL1	5.18416e-66	0.736146	0.548	0.538	9.67986e-62	Epithelial cells	0.01
SLC25A6	3.16256e-64	0.649347	0.581	0.647	5.90514e-60	Epithelial cells	-0.066
RPSA	9.95719e-64	0.328708	0.783	0.835	1.85921e-59	Epithelial cells	-0.052
LDHB	3.62241e-63	0.866408	0.471	0.451	6.76375e-59	Epithelial cells	0.02
RAB13	9.84332e-63	0.664789	0.255	0.164	1.83794e-58	Epithelial cells	0.091
PPP1R14B	2.78872e-61	0.801711	0.278	0.196	5.2071e-57	Epithelial cells	0.082
PEBP1	1.57052e-60	0.581172	0.516	0.499	2.93247e-56	Epithelial cells	0.017
RPS17	4.49473e-60	0.900623	0.498	0.49	8.39255e-56	Epithelial cells	0.008
COX8A	6.57599e-60	0.805579	0.481	0.466	1.22787e-55	Epithelial cells	0.015
HNRNPA1	7.39396e-60	0.552217	0.629	0.694	1.3806e-55	Epithelial cells	-0.065
RPS26	1.74964e-58	0.688301	0.596	0.646	3.26692e-54	Epithelial cells	-0.05
NPM1	1.72934e-56	0.531327	0.633	0.698	3.22903e-52	Epithelial cells	-0.065
RPL17	6.94098e-54	0.733143	0.542	0.567	1.29602e-49	Epithelial cells	-0.025
H3F3A	1.51239e-53	0.357776	0.732	0.776	2.82393e-49	Epithelial cells	-0.044
NDUFA1	2.4757e-53	0.889153	0.489	0.499	4.62264e-49	Epithelial cells	-0.01
OST4	7.62837e-53	0.658115	0.574	0.619	1.42437e-48	Epithelial cells	-0.045
RAC1	2.26443e-52	0.73308	0.455	0.42	4.22815e-48	Epithelial cells	0.035
HSBP1	8.28667e-52	0.794216	0.32	0.25	1.54729e-47	Epithelial cells	0.07
UQCRB	5.57581e-50	0.571569	0.614	0.675	1.04111e-45	Epithelial cells	-0.061
SLC25A5	1.39338e-49	0.846056	0.419	0.39	2.60172e-45	Epithelial cells	0.029
ADI1	1.20569e-48	0.766481	0.285	0.216	2.25127e-44	Epithelial cells	0.069
COX6C	2.10184e-47	0.704176	0.526	0.537	3.92455e-43	Epithelial cells	-0.011
ANXA1	1.70546e-46	0.483138	0.433	0.364	3.18444e-42	Epithelial cells	0.069
SOX4	1.83846e-46	0.585597	0.329	0.257	3.43277e-42	Epithelial cells	0.072
ZFAS1	7.50041e-46	0.684223	0.498	0.515	1.40048e-41	Epithelial cells	-0.017
GNG5	1.02016e-43	0.845122	0.435	0.422	1.90484e-39	Epithelial cells	0.013
ECHS1	2.5912e-43	0.803943	0.287	0.225	4.83829e-39	Epithelial cells	0.062
YWHAE	5.6134e-43	0.811384	0.399	0.366	1.04813e-38	Epithelial cells	0.033
SRP14	3.12936e-41	0.454873	0.631	0.707	5.84315e-37	Epithelial cells	-0.076
RAB11A	3.58418e-39	0.765726	0.268	0.205	6.69238e-35	Epithelial cells	0.063
PABPC1	4.56518e-39	0.427071	0.643	0.727	8.52411e-35	Epithelial cells	-0.084
GLUL	3.76905e-37	0.406192	0.317	0.247	7.03756e-33	Epithelial cells	0.07
VAMP8	8.25692e-37	0.709535	0.372	0.329	1.54173e-32	Epithelial cells	0.043
LMNA	2.55478e-36	0.574081	0.347	0.288	4.77028e-32	Epithelial cells	0.059
MPC2	4.86774e-36	0.737062	0.265	0.208	9.08904e-32	Epithelial cells	0.057
ATP5MD	2.55803e-33	0.822176	0.434	0.431	4.77635e-29	Epithelial cells	0.003
PKM	3.48388e-33	0.711103	0.414	0.399	6.5051e-29	Epithelial cells	0.015
KRT10	1.44132e-32	0.785855	0.389	0.372	2.69124e-28	Epithelial cells	0.017
RPS4Y1	1.83194e-32	0.535416	0.551	0.611	3.42059e-28	Epithelial cells	-0.06
COX5A	2.03049e-31	0.807299	0.336	0.303	3.79134e-27	Epithelial cells	0.033
HIGD2A	3.79728e-31	0.757218	0.366	0.346	7.09029e-27	Epithelial cells	0.02
CLTA	1.479e-30	0.739921	0.343	0.308	2.7616e-26	Epithelial cells	0.035
DDT	3.39895e-30	0.788357	0.35	0.322	6.34652e-26	Epithelial cells	0.028
TMA7	6.22586e-30	0.558616	0.594	0.677	1.16249e-25	Epithelial cells	-0.083
NDUFS5	1.05877e-28	0.712183	0.446	0.458	1.97694e-24	Epithelial cells	-0.012
SKP1	1.85184e-28	0.566873	0.521	0.565	3.45776e-24	Epithelial cells	-0.044
ATP5F1B	1.22936e-27	0.729688	0.371	0.35	2.29546e-23	Epithelial cells	0.021
SEM1	2.85457e-27	0.79674	0.384	0.37	5.33005e-23	Epithelial cells	0.014
ATP5MF	6.00971e-27	0.80014	0.392	0.386	1.12213e-22	Epithelial cells	0.006
UBL5	6.90767e-27	0.658588	0.505	0.549	1.2898e-22	Epithelial cells	-0.044
TMCO1	1.01463e-25	0.282099	0.219	0.311	1.89452e-21	Epithelial cells	-0.092
SSB	3.69461e-25	0.266819	0.24	0.331	6.89857e-21	Epithelial cells	-0.091
ELOB	5.39306e-25	0.674862	0.495	0.549	1.00699e-20	Epithelial cells	-0.054
PET100	9.45104e-25	0.302367	0.201	0.287	1.7647e-20	Epithelial cells	-0.086
POLR2L	1.15906e-23	0.715141	0.453	0.486	2.16421e-19	Epithelial cells	-0.033
CD81	7.8654e-23	0.438615	0.487	0.52	1.46863e-18	Epithelial cells	-0.033
NDUFB2	8.34218e-23	0.738226	0.418	0.427	1.55765e-18	Epithelial cells	-0.009
PRELID1	9.49592e-23	0.277486	0.239	0.334	1.77308e-18	Epithelial cells	-0.095
NSA2	1.66814e-22	0.291037	0.337	0.468	3.11475e-18	Epithelial cells	-0.131
ATP5PD	2.9032e-22	0.761461	0.377	0.371	5.42086e-18	Epithelial cells	0.006
CCT8	1.27362e-21	0.257682	0.184	0.258	2.3781e-17	Epithelial cells	-0.074
BRI3	2.97606e-21	0.581113	0.296	0.258	5.5569e-17	Epithelial cells	0.038
C8orf59	3.10276e-21	0.3075	0.262	0.36	5.79348e-17	Epithelial cells	-0.098
ATP5F1E	3.20318e-21	0.345028	0.731	0.794	5.98099e-17	Epithelial cells	-0.063
GHITM	3.68162e-21	0.259034	0.202	0.279	6.87433e-17	Epithelial cells	-0.077
PTMS	4.42735e-21	0.482411	0.302	0.259	8.26674e-17	Epithelial cells	0.043
DBI	4.47452e-21	0.666251	0.423	0.428	8.35482e-17	Epithelial cells	-0.005
DYNLT1	6.04389e-21	0.672042	0.27	0.233	1.12852e-16	Epithelial cells	0.037
NDUFA3	6.06855e-21	0.347936	0.247	0.344	1.13312e-16	Epithelial cells	-0.097
ROMO1	8.00593e-21	0.807275	0.33	0.314	1.49487e-16	Epithelial cells	0.016
CAPG	1.45077e-20	0.563781	0.291	0.253	2.70888e-16	Epithelial cells	0.038
CD151	2.07359e-20	0.440052	0.254	0.206	3.87181e-16	Epithelial cells	0.048
SLC25A3	3.27015e-20	0.644706	0.461	0.505	6.10603e-16	Epithelial cells	-0.044
HNRNPM	4.70618e-20	0.258613	0.239	0.324	8.78737e-16	Epithelial cells	-0.085
PSME1	2.48718e-19	0.250501	0.37	0.509	4.64407e-15	Epithelial cells	-0.139
UQCR11	6.11543e-19	0.65207	0.474	0.516	1.14187e-14	Epithelial cells	-0.042
TMED10	2.37765e-18	0.27159	0.215	0.291	4.43954e-14	Epithelial cells	-0.076
S100A10	3.32183e-18	0.430475	0.495	0.498	6.20252e-14	Epithelial cells	-0.003
PSMB3	3.4417e-18	0.297007	0.247	0.333	6.42634e-14	Epithelial cells	-0.086
ATP5MG	3.86926e-18	0.468352	0.573	0.666	7.22469e-14	Epithelial cells	-0.093
NDUFA13	3.9101e-18	0.710211	0.436	0.469	7.30094e-14	Epithelial cells	-0.033
TMBIM6	8.58653e-18	0.594386	0.497	0.563	1.60328e-13	Epithelial cells	-0.066
ERP29	1.31733e-17	0.259017	0.339	0.464	2.45972e-13	Epithelial cells	-0.125
COX7A2	1.8075e-17	0.638623	0.463	0.505	3.37497e-13	Epithelial cells	-0.042
PARK7	3.66057e-17	0.608229	0.437	0.466	6.83502e-13	Epithelial cells	-0.029
SNRPE	4.59123e-17	0.754855	0.28	0.255	8.57275e-13	Epithelial cells	0.025
SSU72	8.03171e-17	0.25577	0.203	0.272	1.49968e-12	Epithelial cells	-0.069
HNRNPAB	1.16554e-16	0.256373	0.187	0.251	2.17629e-12	Epithelial cells	-0.064
PSMA4	1.1965e-16	0.292062	0.192	0.258	2.23411e-12	Epithelial cells	-0.066
SRSF2	1.56511e-16	0.282606	0.31	0.416	2.92238e-12	Epithelial cells	-0.106
UXT	1.94018e-16	0.263196	0.278	0.373	3.62271e-12	Epithelial cells	-0.095
COX7A2L	3.06383e-16	0.28895	0.248	0.33	5.72079e-12	Epithelial cells	-0.082
RTRAF	1.55586e-15	0.305201	0.26	0.346	2.9051e-11	Epithelial cells	-0.086
CUTA	2.37549e-15	0.286159	0.274	0.366	4.43551e-11	Epithelial cells	-0.092
CEBPB	3.28835e-15	0.508939	0.293	0.266	6.14001e-11	Epithelial cells	0.027
HMGN3	3.40269e-15	0.259903	0.225	0.297	6.3535e-11	Epithelial cells	-0.072
RPS19BP1	4.333e-15	0.269436	0.209	0.276	8.09058e-11	Epithelial cells	-0.067
ATP6V0E1	5.79181e-15	0.250059	0.358	0.475	1.08145e-10	Epithelial cells	-0.117
VPS28	1.07438e-14	0.292598	0.281	0.369	2.00608e-10	Epithelial cells	-0.088
SYPL1	2.27568e-14	0.596064	0.295	0.272	4.24914e-10	Epithelial cells	0.023
C19orf53	3.21927e-14	0.29259	0.326	0.435	6.01103e-10	Epithelial cells	-0.109
PSMB1	7.467e-14	0.289206	0.317	0.418	1.39424e-09	Epithelial cells	-0.101
NDUFB3	7.50142e-14	0.74157	0.295	0.28	1.40067e-09	Epithelial cells	0.015
REEP5	1.88506e-13	0.29605	0.267	0.351	3.51979e-09	Epithelial cells	-0.084
KRTCAP2	2.59912e-13	0.386646	0.249	0.329	4.85308e-09	Epithelial cells	-0.08
MIF	4.2335e-13	0.730625	0.342	0.345	7.90478e-09	Epithelial cells	-0.003
SRSF9	4.83234e-13	0.629609	0.309	0.298	9.02295e-09	Epithelial cells	0.011
ATP5PB	1.41405e-12	0.689926	0.305	0.295	2.64031e-08	Epithelial cells	0.01
ZNHIT1	1.80158e-12	0.276893	0.223	0.287	3.36392e-08	Epithelial cells	-0.064
GABARAPL2	7.44978e-12	0.32359	0.26	0.333	1.39102e-07	Epithelial cells	-0.073
CHCHD2	8.1239e-12	0.469721	0.521	0.602	1.51689e-07	Epithelial cells	-0.081
SERP1	1.46326e-11	0.304693	0.374	0.503	2.7322e-07	Epithelial cells	-0.129
SNU13	1.58941e-11	0.368604	0.313	0.412	2.96774e-07	Epithelial cells	-0.099
MRPS34	1.65416e-11	0.308416	0.2	0.258	3.08864e-07	Epithelial cells	-0.058
TRMT112	1.82631e-11	0.333788	0.331	0.439	3.41009e-07	Epithelial cells	-0.108
ATP5PO	2.66381e-11	0.656989	0.383	0.409	4.97386e-07	Epithelial cells	-0.026
TPI1	3.05469e-11	0.545455	0.423	0.462	5.70371e-07	Epithelial cells	-0.039
LAMTOR4	3.08907e-11	0.309409	0.325	0.425	5.76791e-07	Epithelial cells	-0.1
TOMM20	4.48028e-11	0.329629	0.344	0.454	8.36558e-07	Epithelial cells	-0.11
PSMB6	6.05965e-11	0.36909	0.227	0.292	1.13146e-06	Epithelial cells	-0.065
SNX3	1.07456e-10	0.346547	0.254	0.326	2.00642e-06	Epithelial cells	-0.072
SEC11A	1.11644e-10	0.314773	0.3	0.386	2.08462e-06	Epithelial cells	-0.086
SLIRP	1.58544e-10	0.668068	0.258	0.242	2.96033e-06	Epithelial cells	0.016
NEDD8	1.65258e-10	0.316765	0.32	0.412	3.0857e-06	Epithelial cells	-0.092
ASAH1	1.68726e-10	0.49349	0.315	0.302	3.15045e-06	Epithelial cells	0.013
SNRPD2	4.07633e-10	0.638852	0.439	0.505	7.61132e-06	Epithelial cells	-0.066
RBX1	4.33037e-10	0.378688	0.264	0.338	8.08566e-06	Epithelial cells	-0.074
OCIAD1	5.29576e-10	0.314739	0.262	0.333	9.88825e-06	Epithelial cells	-0.071
RAB2A	5.88302e-10	0.307512	0.211	0.266	1.09848e-05	Epithelial cells	-0.055
TMEM123	1.21311e-09	0.251194	0.213	0.268	2.26512e-05	Epithelial cells	-0.055
EIF3M	1.59613e-09	0.371371	0.253	0.324	2.9803e-05	Epithelial cells	-0.071
POMP	2.06284e-09	0.393097	0.282	0.359	3.85174e-05	Epithelial cells	-0.077
HNRNPF	3.89989e-09	0.364813	0.263	0.334	7.28188e-05	Epithelial cells	-0.071
SCP2	4.47024e-09	0.625477	0.276	0.267	8.34684e-05	Epithelial cells	0.009
ATP5F1A	6.08179e-09	0.39888	0.277	0.356	0.000113559	Epithelial cells	-0.079
SSBP1	6.78863e-09	0.396374	0.28	0.357	0.000126757	Epithelial cells	-0.077
SET	1.17075e-08	0.323459	0.386	0.501	0.000218603	Epithelial cells	-0.115
FIS1	2.08672e-08	0.274865	0.271	0.34	0.000389633	Epithelial cells	-0.069
TMEM59	2.74299e-08	0.527334	0.429	0.481	0.00051217	Epithelial cells	-0.052
NDUFAB1	3.03567e-08	0.616697	0.255	0.244	0.00056682	Epithelial cells	0.011
CNPY2	3.13035e-08	0.29709	0.211	0.263	0.000584499	Epithelial cells	-0.052
PPA1	3.63792e-08	0.6263	0.281	0.276	0.000679272	Epithelial cells	0.005
COPS9	6.56131e-08	0.387512	0.28	0.352	0.00122513	Epithelial cells	-0.072
DYNLRB1	6.70664e-08	0.338339	0.297	0.372	0.00125226	Epithelial cells	-0.075
TRAPPC1	7.33688e-08	0.383585	0.232	0.29	0.00136994	Epithelial cells	-0.058
MRPL41	9.29597e-08	0.345126	0.225	0.279	0.00173574	Epithelial cells	-0.054
P4HB	1.21397e-07	0.356139	0.26	0.327	0.00226672	Epithelial cells	-0.067
EIF4A3	2.03379e-07	0.572389	0.251	0.242	0.00379749	Epithelial cells	0.009
HEXIM1	2.06258e-07	0.5416	0.265	0.254	0.00385125	Epithelial cells	0.011
EIF5A	2.09959e-07	0.638981	0.305	0.309	0.00392035	Epithelial cells	-0.004
ATP5F1C	2.12483e-07	0.643983	0.32	0.329	0.00396748	Epithelial cells	-0.009
PSMC5	2.81338e-07	0.27369	0.203	0.25	0.00525313	Epithelial cells	-0.047
MZT2B	2.91676e-07	0.309229	0.358	0.46	0.00544618	Epithelial cells	-0.102
LSM3	3.88951e-07	0.63546	0.274	0.269	0.00726249	Epithelial cells	0.005
LAMTOR1	4.4533e-07	0.281347	0.221	0.271	0.0083152	Epithelial cells	-0.05
MGST3	4.80889e-07	0.443694	0.32	0.315	0.00897916	Epithelial cells	0.005
ATP5MC1	4.89991e-07	0.610903	0.278	0.276	0.00914912	Epithelial cells	0.002
RPL4	5.18854e-07	0.254816	0.641	0.774	0.00968805	Epithelial cells	-0.133
TMEM219	7.88201e-07	0.565665	0.283	0.283	0.0147173	Epithelial cells	0
BLOC1S1	1.03119e-06	0.324458	0.251	0.31	0.0192544	Epithelial cells	-0.059
NOP10	1.04581e-06	0.450357	0.267	0.335	0.0195273	Epithelial cells	-0.068
BCAP31	1.80591e-06	0.572734	0.268	0.264	0.0337199	Epithelial cells	0.004
HSPD1	1.87507e-06	0.357178	0.298	0.371	0.0350113	Epithelial cells	-0.073
EZR	1.90627e-06	0.481308	0.362	0.373	0.0355939	Epithelial cells	-0.011
LSM7	3.01652e-06	0.397941	0.268	0.33	0.0563244	Epithelial cells	-0.062
NFE2L2	3.74024e-06	0.273569	0.249	0.302	0.0698377	Epithelial cells	-0.053
VDAC1	4.20938e-06	0.583969	0.255	0.249	0.0785975	Epithelial cells	0.006
LAPTM4A	4.28537e-06	0.298692	0.377	0.375	0.0800164	Epithelial cells	0.002
VPS29	4.83732e-06	0.361217	0.207	0.252	0.0903225	Epithelial cells	-0.045
WDR83OS	4.95594e-06	0.601882	0.368	0.402	0.0925373	Epithelial cells	-0.034
MDH2	5.13165e-06	0.569862	0.256	0.252	0.0958181	Epithelial cells	0.004
SNRPN	5.40019e-06	0.334044	0.225	0.275	0.100832	Epithelial cells	-0.05
CHMP2A	5.72937e-06	0.603342	0.297	0.302	0.106979	Epithelial cells	-0.005
POLR2J	6.44195e-06	0.368417	0.214	0.263	0.120284	Epithelial cells	-0.049
SRP9	6.58567e-06	0.581518	0.31	0.319	0.122968	Epithelial cells	-0.009
ENSA	7.49091e-06	0.350514	0.249	0.303	0.13987	Epithelial cells	-0.054
NDUFA11	8.85792e-06	0.40516	0.323	0.411	0.165395	Epithelial cells	-0.088
GPX4	9.60961e-06	0.543951	0.425	0.485	0.179431	Epithelial cells	-0.06
NDUFB4	1.09171e-05	0.586199	0.371	0.406	0.203844	Epithelial cells	-0.035
EIF3F	1.22454e-05	0.373078	0.372	0.483	0.228646	Epithelial cells	-0.111
DNAJA1	1.29804e-05	0.492325	0.407	0.441	0.24237	Epithelial cells	-0.034
TMEM230	1.73457e-05	0.411939	0.238	0.293	0.323879	Epithelial cells	-0.055
NDUFB8	3.62047e-05	0.407805	0.304	0.376	0.676014	Epithelial cells	-0.072
JTB	4.29735e-05	0.397273	0.279	0.344	0.802401	Epithelial cells	-0.065
ARF4	4.75644e-05	0.621624	0.258	0.261	0.888123	Epithelial cells	-0.003
SNHG8	6.311e-05	0.553175	0.365	0.403	1	Epithelial cells	-0.038
NR4A1	6.45097e-05	0.312074	0.399	0.413	1	Epithelial cells	-0.014
SPCS1	8.90592e-05	0.391347	0.375	0.473	1	Epithelial cells	-0.098
SIVA1	0.000121188	0.335933	0.236	0.282	1	Epithelial cells	-0.046
RNF7	0.000129992	0.351827	0.245	0.293	1	Epithelial cells	-0.048
CD46	0.000132327	0.547678	0.292	0.299	1	Epithelial cells	-0.007
EIF4A1	0.000153931	0.311997	0.275	0.332	1	Epithelial cells	-0.057
PHB2	0.000174921	0.327152	0.234	0.281	1	Epithelial cells	-0.047
NDUFA2	0.000183291	0.615763	0.289	0.3	1	Epithelial cells	-0.011
NDUFB9	0.000230803	0.35246	0.248	0.295	1	Epithelial cells	-0.047
SMIM26	0.000237382	0.429566	0.254	0.308	1	Epithelial cells	-0.054
NFKBIZ	0.000322146	0.25069	0.217	0.256	1	Epithelial cells	-0.039
MAP1LC3B	0.000363536	0.405672	0.277	0.336	1	Epithelial cells	-0.059
ERH	0.000609	0.374364	0.282	0.338	1	Epithelial cells	-0.056
MRPL33	0.000947585	0.427697	0.252	0.301	1	Epithelial cells	-0.049
NAA38	0.000964903	0.549503	0.266	0.273	1	Epithelial cells	-0.007
PTGES3	0.0012465	0.389458	0.367	0.457	1	Epithelial cells	-0.09
ANXA11	0.0012587	0.536332	0.259	0.265	1	Epithelial cells	-0.006
ENO1	0.0015247	0.414971	0.311	0.377	1	Epithelial cells	-0.066
NOP53	0.00230446	0.304428	0.451	0.597	1	Epithelial cells	-0.146
RAN	0.00404382	0.56105	0.352	0.389	1	Epithelial cells	-0.037
SNRPD3	0.00416754	0.385429	0.28	0.331	1	Epithelial cells	-0.051
FKBP1A	0.00494526	0.458967	0.269	0.273	1	Epithelial cells	-0.004
ATP5IF1	0.0051414	0.545535	0.412	0.484	1	Epithelial cells	-0.072
UFC1	0.00586869	0.424093	0.29	0.346	1	Epithelial cells	-0.056
SELENOH	0.00607363	0.436657	0.333	0.407	1	Epithelial cells	-0.074
TMEM258	0.0061827	0.461491	0.366	0.457	1	Epithelial cells	-0.091
MRPS21	0.0075347	0.435703	0.266	0.314	1	Epithelial cells	-0.048
EIF2S2	0.00792689	0.562651	0.278	0.333	1	Epithelial cells	-0.055
HMGN1	0.00850171	0.479643	0.41	0.472	1	Epithelial cells	-0.062

## Sheet: Fibroblast
gene	p_val	avg_log2FC	pct.1	pct.2	p_val_adj	cluster	pct.diff
TAGLN	0	3.9028	0.508	0.054	0	Fibroblast	0.454
DCN	0	3.83331	0.516	0.056	0	Fibroblast	0.46
LUM	0	3.80422	0.445	0.058	0	Fibroblast	0.387
ACTA2	0	3.75277	0.49	0.063	0	Fibroblast	0.427
COL1A2	0	3.33884	0.541	0.038	0	Fibroblast	0.503
A2M	0	3.1286	0.58	0.072	0	Fibroblast	0.508
CALD1	0	3.06458	0.594	0.042	0	Fibroblast	0.552
COL1A1	0	3.05634	0.507	0.035	0	Fibroblast	0.472
TPM2	0	3.0276	0.546	0.048	0	Fibroblast	0.498
MYL9	0	2.94638	0.535	0.078	0	Fibroblast	0.457
MFAP4	0	2.92487	0.515	0.027	0	Fibroblast	0.488
COL3A1	0	2.77716	0.495	0.027	0	Fibroblast	0.468
MGP	0	2.71232	0.536	0.069	0	Fibroblast	0.467
IGFBP7	0	2.67405	0.62	0.121	0	Fibroblast	0.499
MYH11	0	2.66751	0.37	0.032	0	Fibroblast	0.338
LGALS1	0	2.6163	0.655	0.216	0	Fibroblast	0.439
COL14A1	0	2.53406	0.437	0.013	0	Fibroblast	0.424
PLAT	0	2.40643	0.351	0.067	0	Fibroblast	0.284
RARRES2	0	2.40296	0.477	0.031	0	Fibroblast	0.446
TPM1	0	2.39986	0.53	0.107	0	Fibroblast	0.423
COL6A2	0	2.37333	0.519	0.029	0	Fibroblast	0.49
GPX3	0	2.32295	0.31	0.017	0	Fibroblast	0.293
CYR61	0	2.30806	0.477	0.108	0	Fibroblast	0.369
CRYAB	0	2.29441	0.413	0.022	0	Fibroblast	0.391
NR2F1	0	2.28832	0.373	0.01	0	Fibroblast	0.363
IGFBP5	0	2.242	0.611	0.175	0	Fibroblast	0.436
C1S	0	2.21879	0.375	0.015	0	Fibroblast	0.36
COL6A1	0	2.18792	0.497	0.032	0	Fibroblast	0.465
C1R	0	2.12981	0.375	0.027	0	Fibroblast	0.348
SPARC	0	2.10483	0.539	0.048	0	Fibroblast	0.491
SELENOM	0	2.0388	0.584	0.173	0	Fibroblast	0.411
C2orf40	0	1.98701	0.267	0.012	0	Fibroblast	0.255
VIM	0	1.98186	0.707	0.335	0	Fibroblast	0.372
CAV1	0	1.95275	0.472	0.083	0	Fibroblast	0.389
ACTG2	0	1.94758	0.311	0.014	0	Fibroblast	0.297
TIMP3	0	1.93704	0.544	0.107	0	Fibroblast	0.437
PLPP3	0	1.93609	0.371	0.031	0	Fibroblast	0.34
ADAMTS1	0	1.92751	0.448	0.08	0	Fibroblast	0.368
LTBP4	0	1.90876	0.41	0.058	0	Fibroblast	0.352
MT1E	0	1.90817	0.481	0.077	0	Fibroblast	0.404
SPARCL1	0	1.88636	0.524	0.06	0	Fibroblast	0.464
MYLK	0	1.85996	0.405	0.023	0	Fibroblast	0.382
COL6A3	0	1.84546	0.365	0.015	0	Fibroblast	0.35
PLAC9	0	1.79211	0.451	0.017	0	Fibroblast	0.434
TCF21	0	1.78827	0.383	0.013	0	Fibroblast	0.37
PDGFRA	0	1.72315	0.263	0.007	0	Fibroblast	0.256
FLNA	0	1.71817	0.445	0.118	0	Fibroblast	0.327
SOD3	0	1.6903	0.406	0.032	0	Fibroblast	0.374
MCAM	0	1.68977	0.279	0.029	0	Fibroblast	0.25
MFGE8	0	1.64347	0.399	0.028	0	Fibroblast	0.371
AEBP1	0	1.64038	0.412	0.017	0	Fibroblast	0.395
SERPING1	0	1.63042	0.465	0.056	0	Fibroblast	0.409
NR2F2	0	1.62181	0.458	0.101	0	Fibroblast	0.357
PTN	0	1.61962	0.282	0.01	0	Fibroblast	0.272
MT1M	0	1.5969	0.289	0.015	0	Fibroblast	0.274
CTGF	0	1.58568	0.355	0.077	0	Fibroblast	0.278
FN1	0	1.56967	0.359	0.018	0	Fibroblast	0.341
TMEM176B	0	1.55221	0.335	0.032	0	Fibroblast	0.303
FHL1	0	1.54536	0.355	0.023	0	Fibroblast	0.332
FXYD1	0	1.51381	0.34	0.017	0	Fibroblast	0.323
IFITM3	0	1.4997	0.67	0.259	0	Fibroblast	0.411
MMP2	0	1.47684	0.297	0.019	0	Fibroblast	0.278
CSRP2	0	1.47341	0.375	0.04	0	Fibroblast	0.335
SERPINF1	0	1.42726	0.292	0.045	0	Fibroblast	0.247
PMP22	0	1.4105	0.381	0.041	0	Fibroblast	0.34
BGN	0	1.40555	0.305	0.012	0	Fibroblast	0.293
TIMP2	0	1.40088	0.435	0.062	0	Fibroblast	0.373
CPE	0	1.39743	0.335	0.021	0	Fibroblast	0.314
PALLD	0	1.38665	0.391	0.042	0	Fibroblast	0.349
CRISPLD2	0	1.38436	0.322	0.027	0	Fibroblast	0.295
CCDC80	0	1.37203	0.322	0.028	0	Fibroblast	0.294
MAP1B	0	1.36094	0.351	0.021	0	Fibroblast	0.33
CARMN	0	1.34989	0.296	0.013	0	Fibroblast	0.283
SLIT3	0	1.33956	0.312	0.014	0	Fibroblast	0.298
COX7A1	0	1.32801	0.388	0.029	0	Fibroblast	0.359
LRP1	0	1.31008	0.37	0.043	0	Fibroblast	0.327
IGFBP6	0	1.30896	0.317	0.028	0	Fibroblast	0.289
CAVIN3	0	1.30169	0.392	0.031	0	Fibroblast	0.361
CAVIN1	0	1.29833	0.413	0.056	0	Fibroblast	0.357
GSN	0	1.2965	0.518	0.137	0	Fibroblast	0.381
PPP1R14A	0	1.27441	0.329	0.024	0	Fibroblast	0.305
SYNPO2	0	1.2692	0.318	0.027	0	Fibroblast	0.291
SDC2	0	1.25761	0.305	0.024	0	Fibroblast	0.281
CNN1	0	1.24297	0.27	0.01	0	Fibroblast	0.26
ITIH5	0	1.23081	0.294	0.01	0	Fibroblast	0.284
NUPR1	0	1.21493	0.492	0.132	0	Fibroblast	0.36
RCAN2	0	1.20281	0.291	0.02	0	Fibroblast	0.271
HSPB6	0	1.20097	0.319	0.01	0	Fibroblast	0.309
NOTCH3	0	1.18141	0.252	0.023	0	Fibroblast	0.229
PCOLCE	0	1.17444	0.252	0.018	0	Fibroblast	0.234
DKK3	0	1.17047	0.318	0.015	0	Fibroblast	0.303
NFIC	0	1.16669	0.442	0.116	0	Fibroblast	0.326
FILIP1L	0	1.16609	0.283	0.018	0	Fibroblast	0.265
MAP3K20	0	1.14881	0.332	0.034	0	Fibroblast	0.298
NBL1	0	1.14023	0.321	0.054	0	Fibroblast	0.267
LMOD1	0	1.13842	0.304	0.011	0	Fibroblast	0.293
PDGFRB	0	1.13008	0.302	0.012	0	Fibroblast	0.29
LHFPL6	0	1.09987	0.327	0.023	0	Fibroblast	0.304
OLFML3	0	1.09983	0.254	0.007	0	Fibroblast	0.247
AKAP12	0	1.06981	0.252	0.011	0	Fibroblast	0.241
KANK2	0	1.06677	0.338	0.023	0	Fibroblast	0.315
NEXN	0	1.05203	0.26	0.011	0	Fibroblast	0.249
LTBP1	0	1.05154	0.323	0.023	0	Fibroblast	0.3
TGFB1I1	0	1.04548	0.321	0.024	0	Fibroblast	0.297
CYBRD1	0	1.02014	0.292	0.023	0	Fibroblast	0.269
RBP1	0	1.01805	0.25	0.02	0	Fibroblast	0.23
TNS1	0	0.994968	0.291	0.04	0	Fibroblast	0.251
CXCL12	0	0.976034	0.268	0.014	0	Fibroblast	0.254
GSTM3	0	0.955087	0.352	0.069	0	Fibroblast	0.283
FSTL1	0	0.948567	0.279	0.031	0	Fibroblast	0.248
PDLIM3	0	0.93893	0.283	0.013	0	Fibroblast	0.27
COL18A1	0	0.921316	0.293	0.036	0	Fibroblast	0.257
EDIL3	0	0.91693	0.27	0.008	0	Fibroblast	0.262
TFPI	0	0.913954	0.263	0.026	0	Fibroblast	0.237
ITGA8	0	0.913017	0.263	0.015	0	Fibroblast	0.248
VCL	0	0.898392	0.368	0.074	0	Fibroblast	0.294
SGCE	0	0.895431	0.26	0.01	0	Fibroblast	0.25
PPIC	0	0.882281	0.354	0.073	0	Fibroblast	0.281
EPB41L2	0	0.877286	0.268	0.029	0	Fibroblast	0.239
MRGPRF	0	0.84778	0.26	0.008	0	Fibroblast	0.252
HTRA1	0	0.833482	0.301	0.044	0	Fibroblast	0.257
FGFR1	0	0.831986	0.254	0.015	0	Fibroblast	0.239
EDNRA	0	0.826893	0.263	0.009	0	Fibroblast	0.254
MRVI1	0	0.826662	0.255	0.011	0	Fibroblast	0.244
SSPN	0	0.796207	0.296	0.046	0	Fibroblast	0.25
LAMB2	0	0.787569	0.285	0.038	0	Fibroblast	0.247
FERMT2	0	0.780056	0.27	0.022	0	Fibroblast	0.248
EHD2	0	0.725744	0.272	0.034	0	Fibroblast	0.238
GNG11	0	0.715414	0.354	0.047	0	Fibroblast	0.307
CSRP1	3.31801e-295	1.34422	0.404	0.109	6.1954e-291	Fibroblast	0.295
FBLN1	1.82399e-290	2.59889	0.442	0.139	3.40575e-286	Fibroblast	0.303
MEG3	5.62783e-288	1.46992	0.25	0.04	1.05083e-283	Fibroblast	0.21
MT2A	2.60434e-284	2.23197	0.615	0.264	4.86283e-280	Fibroblast	0.351
PKIG	1.24259e-275	0.788825	0.327	0.071	2.32017e-271	Fibroblast	0.256
C11orf96	1.26915e-273	1.22748	0.479	0.142	2.36977e-269	Fibroblast	0.337
SERPINH1	9.56809e-272	0.704743	0.263	0.046	1.78655e-267	Fibroblast	0.217
APP	1.80912e-270	1.08521	0.483	0.153	3.37799e-266	Fibroblast	0.33
LPP	4.6527e-269	1.12731	0.427	0.127	8.68752e-265	Fibroblast	0.3
F3	1.39074e-263	1.59413	0.254	0.047	2.59679e-259	Fibroblast	0.207
RAMP1	1.59554e-262	0.752095	0.321	0.069	2.9792e-258	Fibroblast	0.252
ACTN1	1.54489e-261	0.835406	0.338	0.081	2.88463e-257	Fibroblast	0.257
TUBA1A	4.13979e-254	1.23531	0.441	0.139	7.72981e-250	Fibroblast	0.302
CAV2	2.36747e-250	0.9073	0.321	0.075	4.42053e-246	Fibroblast	0.246
CNN3	2.57612e-236	0.745388	0.399	0.114	4.81012e-232	Fibroblast	0.285
TGFBI	1.52482e-235	0.882107	0.293	0.066	2.84715e-231	Fibroblast	0.227
HSD17B2	7.50708e-235	1.10564	0.253	0.05	1.40172e-230	Fibroblast	0.203
ANXA5	1.53071e-232	1.12105	0.511	0.204	2.85815e-228	Fibroblast	0.307
PPP1R12B	2.11567e-228	0.737055	0.254	0.051	3.95037e-224	Fibroblast	0.203
PLPP1	6.34654e-227	0.983362	0.363	0.102	1.18503e-222	Fibroblast	0.261
MGLL	9.60527e-224	0.708273	0.326	0.081	1.7935e-219	Fibroblast	0.245
DSTN1	1.08401e-220	1.62647	0.712	0.413	2.02407e-216	Fibroblast	0.299
CFH	7.452e-220	1.30295	0.335	0.095	1.39144e-215	Fibroblast	0.24
TCF4	2.85388e-212	0.906948	0.391	0.124	5.32876e-208	Fibroblast	0.267
ITGB1	8.82194e-211	1.0682	0.564	0.25	1.64723e-206	Fibroblast	0.314
RAB34	1.80624e-210	0.633606	0.302	0.077	3.37261e-206	Fibroblast	0.225
ILK	1.55005e-208	0.710837	0.34	0.097	2.89426e-204	Fibroblast	0.243
RBPMS	3.58631e-208	0.680294	0.351	0.1	6.69636e-204	Fibroblast	0.251
PLS3	1.53786e-202	0.652541	0.285	0.07	2.87148e-198	Fibroblast	0.215
LAPTM4A1	4.21079e-202	0.997696	0.658	0.345	7.86238e-198	Fibroblast	0.313
IGFBP4	2.31668e-199	0.720324	0.349	0.1	4.3257e-195	Fibroblast	0.249
RTL8C	1.72492e-196	0.549736	0.288	0.072	3.22077e-192	Fibroblast	0.216
ZEB2	2.27314e-196	0.794055	0.339	0.096	4.2444e-192	Fibroblast	0.243
EID1	1.58867e-195	1.08605	0.604	0.311	2.96636e-191	Fibroblast	0.293
THBS1	3.11716e-192	1.07104	0.297	0.079	5.82036e-188	Fibroblast	0.218
LEPROT	3.0524e-191	0.785416	0.431	0.157	5.69944e-187	Fibroblast	0.274
SELENOP	3.47175e-191	0.749569	0.449	0.166	6.48246e-187	Fibroblast	0.283
NDRG2	9.03673e-190	0.586652	0.262	0.064	1.68734e-185	Fibroblast	0.198
PDK4	7.90109e-187	0.767523	0.273	0.069	1.47529e-182	Fibroblast	0.204
EPAS1	8.26302e-187	0.639687	0.333	0.097	1.54287e-182	Fibroblast	0.236
NFIA	1.3305e-186	0.829029	0.371	0.12	2.48431e-182	Fibroblast	0.251
CYB5R3	1.70849e-185	0.584901	0.385	0.127	3.19008e-181	Fibroblast	0.258
LGALS3BP	1.79871e-185	0.904161	0.427	0.155	3.35855e-181	Fibroblast	0.272
DDAH2	2.56898e-184	0.624704	0.303	0.084	4.79679e-180	Fibroblast	0.219
NPTN	2.8107e-184	0.599641	0.346	0.106	5.24813e-180	Fibroblast	0.24
PCYOX1	6.00469e-183	0.688352	0.29	0.079	1.1212e-178	Fibroblast	0.211
NFIB	1.33177e-182	0.675683	0.33	0.098	2.48668e-178	Fibroblast	0.232
RRAD	8.47238e-182	0.749385	0.254	0.061	1.58196e-177	Fibroblast	0.193
MYL6	1.8348e-179	1.1369	0.849	0.717	3.42593e-175	Fibroblast	0.132
KLF9	9.80245e-174	0.698506	0.284	0.08	1.83031e-169	Fibroblast	0.204
PLEKHA5	9.20982e-171	0.755349	0.265	0.071	1.71966e-166	Fibroblast	0.194
CRTAP	2.82589e-169	0.628193	0.323	0.101	5.2765e-165	Fibroblast	0.222
CTSL	3.92276e-168	0.522001	0.295	0.085	7.32459e-164	Fibroblast	0.21
ENAH	3.52747e-166	0.60292	0.285	0.081	6.5865e-162	Fibroblast	0.204
IL6ST	1.23642e-164	0.835574	0.323	0.105	2.30864e-160	Fibroblast	0.218
PDLIM2	1.24408e-164	0.565908	0.251	0.065	2.32295e-160	Fibroblast	0.186
CEBPD	9.37316e-161	1.20116	0.572	0.284	1.75016e-156	Fibroblast	0.288
CPQ	1.12048e-160	0.600299	0.251	0.067	2.09215e-156	Fibroblast	0.184
ZBTB20	4.69623e-159	0.973739	0.428	0.173	8.7688e-155	Fibroblast	0.255
JAG1	2.14932e-157	0.59058	0.287	0.085	4.0132e-153	Fibroblast	0.202
BEX31	9.45805e-156	0.651163	0.489	0.2	1.76601e-151	Fibroblast	0.289
MAGED2	3.42071e-154	0.609109	0.418	0.163	6.38714e-150	Fibroblast	0.255
MGST31	3.26675e-153	0.890395	0.568	0.29	6.09968e-149	Fibroblast	0.278
ARL3	7.34055e-153	0.471295	0.32	0.104	1.37063e-148	Fibroblast	0.216
HCFC1R1	2.51096e-152	0.615548	0.323	0.108	4.68846e-148	Fibroblast	0.215
CD631	3.34153e-152	0.770658	0.844	0.626	6.23931e-148	Fibroblast	0.218
TCEAL4	4.74235e-152	0.7381	0.47	0.201	8.85492e-148	Fibroblast	0.269
PRNP	5.89642e-151	0.738695	0.314	0.104	1.10098e-146	Fibroblast	0.21
RND3	1.36817e-149	0.793653	0.378	0.139	2.55464e-145	Fibroblast	0.239
DST	1.51173e-148	0.656454	0.423	0.164	2.8227e-144	Fibroblast	0.259
NME4	1.5324e-147	0.439289	0.27	0.08	2.8613e-143	Fibroblast	0.19
PTMS1	1.74112e-146	0.725014	0.545	0.255	3.25101e-142	Fibroblast	0.29
APLP2	9.88365e-146	0.809305	0.47	0.202	1.84548e-141	Fibroblast	0.268
BDH2	3.90769e-145	0.542874	0.252	0.072	7.29645e-141	Fibroblast	0.18
CD1511	1.21689e-144	0.71999	0.472	0.207	2.27218e-140	Fibroblast	0.265
CD59	2.90004e-142	0.619989	0.487	0.212	5.41495e-138	Fibroblast	0.275
SPRY1	6.21939e-141	0.894745	0.326	0.118	1.16128e-136	Fibroblast	0.208
PPP1R12A	2.04812e-137	0.929352	0.399	0.173	3.82424e-133	Fibroblast	0.226
MT1X	2.84554e-137	1.04798	0.291	0.099	5.31319e-133	Fibroblast	0.192
CBX6	6.76183e-137	0.521877	0.255	0.077	1.26257e-132	Fibroblast	0.178
TIMP1	1.29957e-132	1.13223	0.587	0.335	2.42655e-128	Fibroblast	0.252
CFD	2.19344e-132	2.50422	0.528	0.322	4.0956e-128	Fibroblast	0.206
SBDS	4.27079e-131	0.676613	0.446	0.205	7.97442e-127	Fibroblast	0.241
ZFHX3	5.10011e-129	0.776854	0.314	0.116	9.52292e-125	Fibroblast	0.198
CRIM1	1.61275e-126	0.623521	0.256	0.082	3.01132e-122	Fibroblast	0.174
ALDH2	5.34666e-125	0.500145	0.294	0.103	9.98329e-121	Fibroblast	0.191
S100A13	5.38069e-125	0.787633	0.368	0.149	1.00468e-120	Fibroblast	0.219
ADH5	8.22247e-125	0.564437	0.428	0.188	1.5353e-120	Fibroblast	0.24
SYNE1	1.16084e-123	0.611532	0.285	0.098	2.16752e-119	Fibroblast	0.187
GCSH	2.0929e-123	0.578801	0.258	0.084	3.90786e-119	Fibroblast	0.174
LBH	8.94919e-121	1.01564	0.33	0.135	1.67099e-116	Fibroblast	0.195
PBX1	5.56767e-120	0.564503	0.292	0.103	1.03959e-115	Fibroblast	0.189
ARL2	5.15446e-118	0.529001	0.337	0.131	9.62442e-114	Fibroblast	0.206
TBX3	7.8517e-118	0.564616	0.385	0.159	1.46607e-113	Fibroblast	0.226
TINAGL1	1.84574e-116	0.632171	0.262	0.089	3.44636e-112	Fibroblast	0.173
ZFYVE21	1.03227e-115	0.430635	0.31	0.115	1.92745e-111	Fibroblast	0.195
CD99	4.41144e-115	0.699919	0.522	0.28	8.23704e-111	Fibroblast	0.242
PEBP11	7.78639e-115	0.842279	0.742	0.483	1.45387e-110	Fibroblast	0.259
VKORC1	1.8891e-114	0.547185	0.312	0.121	3.52733e-110	Fibroblast	0.191
SPTBN1	3.09788e-114	0.616178	0.3	0.111	5.78436e-110	Fibroblast	0.189
ESD	2.37171e-112	0.542118	0.407	0.183	4.42847e-108	Fibroblast	0.224
CD811	2.50295e-112	0.78181	0.719	0.477	4.67351e-108	Fibroblast	0.242
TCEAL9	1.18985e-111	0.39179	0.354	0.142	2.2217e-107	Fibroblast	0.212
EPS8	1.3689e-110	0.536249	0.316	0.125	2.55602e-106	Fibroblast	0.191
MYADM	1.9344e-110	0.510594	0.339	0.138	3.61192e-106	Fibroblast	0.201
CALM2	6.51493e-107	0.848314	0.672	0.477	1.21647e-102	Fibroblast	0.195
STOM	1.81688e-106	0.439934	0.307	0.118	3.39248e-102	Fibroblast	0.189
ANXA6	4.50304e-106	0.460495	0.275	0.1	8.40807e-102	Fibroblast	0.175
SELENBP1	1.97922e-102	0.382394	0.288	0.107	3.6956e-98	Fibroblast	0.181
C9orf3	5.04815e-101	0.475292	0.277	0.104	9.4259e-97	Fibroblast	0.173
ATP6AP2	8.57159e-101	0.50417	0.406	0.192	1.60049e-96	Fibroblast	0.214
MRFAP1	2.12093e-100	0.53279	0.489	0.254	3.96019e-96	Fibroblast	0.235
SH3BGRL	2.72754e-100	0.6546	0.492	0.27	5.09286e-96	Fibroblast	0.222
GINM1	3.81542e-100	0.548468	0.272	0.104	7.12415e-96	Fibroblast	0.168
SERINC1	1.46008e-99	0.547649	0.309	0.127	2.72626e-95	Fibroblast	0.182
MAT2A	4.81656e-99	0.612485	0.313	0.131	8.99347e-95	Fibroblast	0.182
EPHX1	1.19568e-97	0.40407	0.328	0.137	2.23257e-93	Fibroblast	0.191
ID41	2.66699e-96	0.800146	0.376	0.173	4.9798e-92	Fibroblast	0.203
SCARB2	3.51424e-95	0.480045	0.302	0.125	6.56178e-91	Fibroblast	0.177
PSAP	1.24028e-94	0.564853	0.567	0.337	2.31586e-90	Fibroblast	0.23
ZFP36L1	3.96748e-93	0.800474	0.669	0.483	7.40808e-89	Fibroblast	0.186
BSG	2.76699e-90	0.546837	0.451	0.236	5.16653e-86	Fibroblast	0.215
FCGRT	3.69348e-89	0.577238	0.338	0.156	6.89646e-85	Fibroblast	0.182
SCPEP1	2.15782e-87	0.491224	0.324	0.145	4.02908e-83	Fibroblast	0.179
YWHAQ	5.24202e-87	0.488847	0.416	0.213	9.7879e-83	Fibroblast	0.203
PTEN	1.56042e-86	0.48964	0.313	0.138	2.91362e-82	Fibroblast	0.175
NR3C1	6.72785e-85	0.412059	0.333	0.149	1.25622e-80	Fibroblast	0.184
TACC1	6.94918e-83	0.462476	0.298	0.13	1.29755e-78	Fibroblast	0.168
CARHSP1	1.28669e-82	0.390988	0.268	0.11	2.4025e-78	Fibroblast	0.158
VAMP2	1.38055e-82	0.496712	0.406	0.211	2.57777e-78	Fibroblast	0.195
NDFIP1	2.78206e-82	0.46807	0.386	0.192	5.19466e-78	Fibroblast	0.194
C6orf48	2.29119e-81	0.48785	0.345	0.165	4.2781e-77	Fibroblast	0.18
FTL	2.88212e-81	0.575061	0.934	0.87	5.38149e-77	Fibroblast	0.064
ROCK2	3.55496e-81	0.364064	0.254	0.102	6.63783e-77	Fibroblast	0.152
VAMP5	8.09383e-81	0.389119	0.27	0.113	1.51128e-76	Fibroblast	0.157
TSC22D11	1.83352e-80	0.778873	0.535	0.322	3.42354e-76	Fibroblast	0.213
SERPINB6	4.93418e-80	0.448708	0.333	0.155	9.2131e-76	Fibroblast	0.178
RABAC1	5.80417e-79	0.5555	0.497	0.294	1.08376e-74	Fibroblast	0.203
EMC7	7.24133e-78	0.327506	0.267	0.113	1.3521e-73	Fibroblast	0.154
NDUFS4	5.6512e-77	0.357867	0.36	0.174	1.05519e-72	Fibroblast	0.186
ADIRF1	1.69581e-76	0.853473	0.802	0.621	3.16641e-72	Fibroblast	0.181
CNBP	4.48534e-76	0.550115	0.563	0.361	8.37503e-72	Fibroblast	0.202
PGRMC1	4.90392e-76	0.367079	0.378	0.185	9.15659e-72	Fibroblast	0.193
GRHPR	5.70216e-76	0.328773	0.278	0.12	1.06471e-71	Fibroblast	0.158
NDUFA41	2.04174e-75	0.574578	0.746	0.589	3.81234e-71	Fibroblast	0.157
TMEM14C	6.17184e-75	0.380134	0.437	0.233	1.15241e-70	Fibroblast	0.204
PSMB5	1.58449e-73	0.36471	0.349	0.169	2.95857e-69	Fibroblast	0.18
C4orf3	8.83326e-73	0.473712	0.521	0.316	1.64935e-68	Fibroblast	0.205
SEPT7	1.15563e-72	0.595086	0.548	0.356	2.15779e-68	Fibroblast	0.192
SOD1	1.83421e-72	0.470885	0.599	0.388	3.42484e-68	Fibroblast	0.211
TUBB	1.86664e-72	0.486333	0.438	0.24	3.4854e-68	Fibroblast	0.198
ISCU	7.72535e-72	0.458593	0.506	0.302	1.44248e-67	Fibroblast	0.204
MTPN	9.79362e-72	0.551577	0.373	0.192	1.82866e-67	Fibroblast	0.181
LMNA1	1.50888e-70	0.316321	0.53	0.299	2.81737e-66	Fibroblast	0.231
ATOX1	8.17994e-68	0.382593	0.334	0.165	1.52736e-63	Fibroblast	0.169
NUCKS1	1.92829e-67	0.536903	0.585	0.385	3.60051e-63	Fibroblast	0.2
DCTN3	1.4254e-65	0.409929	0.336	0.171	2.66151e-61	Fibroblast	0.165
PLD3	1.70035e-65	0.372987	0.291	0.139	3.17489e-61	Fibroblast	0.152
MORF4L1	2.6289e-65	0.485575	0.566	0.364	4.90867e-61	Fibroblast	0.202
ACTB	5.53018e-65	0.467238	0.86	0.747	1.0326e-60	Fibroblast	0.113
ETS2	3.24644e-64	0.286169	0.313	0.15	6.06176e-60	Fibroblast	0.163
MRPL18	1.41416e-63	0.282105	0.336	0.169	2.64051e-59	Fibroblast	0.167
GLG1	2.15981e-63	0.485871	0.252	0.115	4.0328e-59	Fibroblast	0.137
PRKAR1A	2.33407e-63	0.405524	0.319	0.162	4.35817e-59	Fibroblast	0.157
CDKN1C	2.76869e-63	0.440207	0.339	0.171	5.1697e-59	Fibroblast	0.168
COX6C1	2.21584e-62	0.416172	0.696	0.512	4.13742e-58	Fibroblast	0.184
IFI27L2	6.57483e-62	0.445038	0.267	0.128	1.22765e-57	Fibroblast	0.139
WSB1	9.29223e-62	0.585309	0.445	0.268	1.73505e-57	Fibroblast	0.177
SIVA11	1.24484e-61	0.341015	0.423	0.237	2.32437e-57	Fibroblast	0.186
RCN1	3.38662e-60	0.317177	0.28	0.133	6.3235e-56	Fibroblast	0.147
DCTN2	4.53255e-60	0.294027	0.256	0.119	8.46318e-56	Fibroblast	0.137
ATRAID	4.85165e-60	0.422014	0.412	0.238	9.05901e-56	Fibroblast	0.174
AP2M1	5.89538e-60	0.319938	0.397	0.22	1.10079e-55	Fibroblast	0.177
FIS11	1.31783e-59	0.417225	0.469	0.282	2.46066e-55	Fibroblast	0.187
ID31	1.15955e-58	0.467223	0.625	0.406	2.16511e-54	Fibroblast	0.219
DYNC1I2	3.15663e-58	0.307587	0.33	0.171	5.89407e-54	Fibroblast	0.159
RRAGA	3.27378e-58	0.268727	0.252	0.116	6.11281e-54	Fibroblast	0.136
PRDX6	3.85621e-58	0.338207	0.501	0.306	7.20032e-54	Fibroblast	0.195
HMGN31	1.12855e-57	0.370564	0.415	0.239	2.10723e-53	Fibroblast	0.176
SKP11	1.27413e-57	0.412737	0.697	0.523	2.37905e-53	Fibroblast	0.174
NDUFC2	3.53853e-57	0.364548	0.481	0.293	6.60714e-53	Fibroblast	0.188
C12orf57	2.45926e-56	0.440433	0.591	0.408	4.59193e-52	Fibroblast	0.183
BNIP3L	1.01738e-55	0.266789	0.282	0.138	1.89965e-51	Fibroblast	0.144
IFITM2	1.44302e-55	0.301618	0.413	0.235	2.6944e-51	Fibroblast	0.178
MPC1	1.54415e-55	0.292261	0.266	0.129	2.88325e-51	Fibroblast	0.137
EMP3	1.61729e-55	0.372966	0.372	0.204	3.01981e-51	Fibroblast	0.168
COPS6	3.65565e-55	0.31223	0.357	0.195	6.82584e-51	Fibroblast	0.162
LIMS1	3.94721e-55	0.34343	0.266	0.129	7.37024e-51	Fibroblast	0.137
PARK71	1.28008e-54	0.374205	0.632	0.43	2.39016e-50	Fibroblast	0.202
SEPT2	3.1696e-54	0.390337	0.375	0.212	5.91827e-50	Fibroblast	0.163
SRP141	3.88406e-54	0.35871	0.792	0.65	7.25232e-50	Fibroblast	0.142
PNKD	5.35264e-54	0.378371	0.367	0.202	9.99445e-50	Fibroblast	0.165
DEK	7.94179e-54	0.515358	0.424	0.252	1.48289e-49	Fibroblast	0.172
DYNLRB11	8.34502e-54	0.376696	0.495	0.311	1.55818e-49	Fibroblast	0.184
EIF1AX	8.55088e-54	0.364705	0.399	0.231	1.59662e-49	Fibroblast	0.168
GABARAPL21	1.59623e-53	0.252114	0.456	0.273	2.98049e-49	Fibroblast	0.183
TCEAL8	1.86459e-53	0.310653	0.281	0.141	3.48156e-49	Fibroblast	0.14
PHPT1	4.02821e-53	0.400909	0.48	0.296	7.52147e-49	Fibroblast	0.184
PPP1CB	4.25687e-53	0.376786	0.35	0.194	7.94844e-49	Fibroblast	0.156
SUMO2	5.36623e-53	0.398471	0.676	0.502	1.00198e-48	Fibroblast	0.174
PRDX21	7.04334e-53	0.286165	0.575	0.363	1.31513e-48	Fibroblast	0.212
LMO4	8.34051e-53	0.259269	0.418	0.249	1.55734e-48	Fibroblast	0.169
RNASEH2C	9.31584e-53	0.30144	0.324	0.175	1.73945e-48	Fibroblast	0.149
POLR2F	2.45372e-52	0.29169	0.287	0.147	4.58159e-48	Fibroblast	0.14
ARPC1A	6.7665e-52	0.32874	0.294	0.154	1.26344e-47	Fibroblast	0.14
CPNE3	7.18595e-52	0.320422	0.282	0.143	1.34176e-47	Fibroblast	0.139
UBB	7.66554e-52	0.3828	0.781	0.67	1.43131e-47	Fibroblast	0.111
PSMB11	2.02245e-51	0.311191	0.531	0.342	3.77632e-47	Fibroblast	0.189
MRPL331	5.34071e-51	0.280414	0.43	0.256	9.97217e-47	Fibroblast	0.174
LITAF	5.83616e-51	0.324868	0.377	0.217	1.08973e-46	Fibroblast	0.16
BBX	8.57075e-51	0.418709	0.307	0.164	1.60033e-46	Fibroblast	0.143
FAM96B	5.7064e-50	0.278765	0.353	0.198	1.0655e-45	Fibroblast	0.155
CHCHD21	6.01844e-50	0.407761	0.703	0.54	1.12376e-45	Fibroblast	0.163
PJA2	1.43236e-49	0.388424	0.306	0.165	2.67451e-45	Fibroblast	0.141
BRK1	1.84804e-49	0.317845	0.477	0.3	3.45066e-45	Fibroblast	0.177
SOCS3	2.16738e-49	0.430946	0.334	0.187	4.04693e-45	Fibroblast	0.147
NDUFB7	3.07672e-49	0.391022	0.515	0.339	5.74485e-45	Fibroblast	0.176
RBPJ	4.77024e-49	0.271868	0.33	0.179	8.90699e-45	Fibroblast	0.151
NDUFB81	5.02528e-49	0.282089	0.496	0.317	9.3832e-45	Fibroblast	0.179
C11orf58	1.02346e-48	0.420344	0.483	0.313	1.911e-44	Fibroblast	0.17
ERH1	8.90881e-48	0.303303	0.461	0.289	1.66345e-43	Fibroblast	0.172
RHOA	1.41115e-47	0.399466	0.533	0.361	2.6349e-43	Fibroblast	0.172
NDUFAF3	1.46925e-47	0.306387	0.325	0.181	2.74338e-43	Fibroblast	0.144
ANXA7	2.32072e-47	0.305009	0.301	0.163	4.33325e-43	Fibroblast	0.138
MYH9	3.32212e-47	0.420869	0.377	0.221	6.20307e-43	Fibroblast	0.156
EIF1B	4.01365e-47	0.305035	0.402	0.24	7.49429e-43	Fibroblast	0.162
NDUFB91	2.40307e-46	0.303441	0.415	0.252	4.48702e-42	Fibroblast	0.163
EGR11	3.5295e-46	0.610963	0.723	0.613	6.59028e-42	Fibroblast	0.11
SERINC3	7.20488e-46	0.287599	0.254	0.13	1.3453e-41	Fibroblast	0.124
CTSB	1.15349e-45	0.592161	0.386	0.231	2.15379e-41	Fibroblast	0.155
ROCK1	2.8024e-45	0.387883	0.318	0.181	5.23264e-41	Fibroblast	0.137
HNRNPH3	4.13514e-45	0.329123	0.373	0.221	7.72114e-41	Fibroblast	0.152
HMGN2	8.51305e-45	0.402706	0.535	0.365	1.58956e-40	Fibroblast	0.17
RHOC	8.60065e-45	0.252055	0.367	0.209	1.60591e-40	Fibroblast	0.158
BCAM	3.25731e-44	0.411679	0.257	0.135	6.08205e-40	Fibroblast	0.122
TMEM591	5.9284e-44	0.361416	0.61	0.434	1.10695e-39	Fibroblast	0.176
DUT	6.1033e-44	0.28483	0.331	0.187	1.13961e-39	Fibroblast	0.144
SEC31A	6.4515e-44	0.319634	0.286	0.156	1.20462e-39	Fibroblast	0.13
RBX11	7.10627e-44	0.291672	0.445	0.28	1.32688e-39	Fibroblast	0.165
DAD1	1.10994e-43	0.37276	0.505	0.337	2.07248e-39	Fibroblast	0.168
CCNI	1.18311e-43	0.494113	0.562	0.41	2.2091e-39	Fibroblast	0.152
PRDX3	1.53368e-43	0.267321	0.262	0.137	2.86369e-39	Fibroblast	0.125
CHURC1	1.59027e-43	0.317611	0.377	0.228	2.96935e-39	Fibroblast	0.149
TLN1	1.59341e-43	0.394881	0.34	0.2	2.97522e-39	Fibroblast	0.14
UTRN	2.9218e-43	0.407672	0.297	0.167	5.45558e-39	Fibroblast	0.13
TUBA1B	3.00625e-43	0.371845	0.573	0.402	5.61327e-39	Fibroblast	0.171
OSTC	7.27728e-43	0.292024	0.337	0.196	1.35881e-38	Fibroblast	0.141
CTSC	8.29078e-43	0.410598	0.274	0.149	1.54805e-38	Fibroblast	0.125
NORAD	1.13488e-42	0.387648	0.365	0.219	2.11905e-38	Fibroblast	0.146
SELENOW1	2.72832e-42	0.298822	0.648	0.457	5.09431e-38	Fibroblast	0.191
NEDD81	4.48298e-42	0.339394	0.511	0.343	8.37061e-38	Fibroblast	0.168
MINOS1	4.59173e-42	0.278325	0.509	0.336	8.57369e-38	Fibroblast	0.173
RHOB1	4.73335e-42	0.513548	0.538	0.379	8.83811e-38	Fibroblast	0.159
MAP4	5.92252e-42	0.262603	0.252	0.132	1.10585e-37	Fibroblast	0.12
LAMTOR5	1.25101e-41	0.274503	0.396	0.242	2.33588e-37	Fibroblast	0.154
RDX	1.29068e-41	0.30367	0.252	0.133	2.40996e-37	Fibroblast	0.119
PPIB	1.54416e-41	0.453664	0.609	0.451	2.88326e-37	Fibroblast	0.158
KDELR1	1.80136e-41	0.369678	0.37	0.225	3.3635e-37	Fibroblast	0.145
PSMC51	2.60619e-41	0.273223	0.353	0.209	4.86629e-37	Fibroblast	0.144
BST2	4.4137e-41	0.612417	0.337	0.214	8.24126e-37	Fibroblast	0.123
VDAC2	6.79153e-41	0.278773	0.419	0.263	1.26811e-36	Fibroblast	0.156
TMBIM4	7.54384e-41	0.347438	0.453	0.297	1.40859e-36	Fibroblast	0.156
DYNLL11	9.40603e-41	0.305479	0.695	0.527	1.75629e-36	Fibroblast	0.168
RWDD1	1.35338e-40	0.28268	0.375	0.229	2.52703e-36	Fibroblast	0.146
NDUFB41	1.4038e-40	0.290705	0.542	0.369	2.62118e-36	Fibroblast	0.173
PPIG	3.03645e-40	0.413815	0.361	0.221	5.66966e-36	Fibroblast	0.14
WASF2	4.0358e-40	0.320015	0.358	0.218	7.53565e-36	Fibroblast	0.14
ACTN4	7.10524e-40	0.56287	0.378	0.25	1.32669e-35	Fibroblast	0.128
RSL24D1	9.43508e-40	0.256393	0.425	0.271	1.76172e-35	Fibroblast	0.154
HMGB1	4.33921e-39	0.339087	0.738	0.623	8.10217e-35	Fibroblast	0.115
H3F3B	8.79645e-39	0.268027	0.881	0.83	1.64247e-34	Fibroblast	0.051
ITM2B1	1.25066e-38	0.301301	0.843	0.697	2.33522e-34	Fibroblast	0.146
COX14	2.35888e-38	0.257588	0.392	0.242	4.4045e-34	Fibroblast	0.15
PRDX11	3.28498e-38	0.314403	0.704	0.518	6.13371e-34	Fibroblast	0.186
CIRBP	3.29029e-38	0.377364	0.659	0.498	6.14363e-34	Fibroblast	0.161
POLR2I	3.44001e-38	0.267204	0.319	0.188	6.42319e-34	Fibroblast	0.131
SQSTM1	4.21417e-38	0.299418	0.518	0.355	7.86869e-34	Fibroblast	0.163
KIF5B	5.37171e-38	0.25459	0.31	0.18	1.00301e-33	Fibroblast	0.13
CEBPB1	7.18529e-38	0.334874	0.42	0.266	1.34164e-33	Fibroblast	0.154
CD91	2.00776e-37	0.271355	0.673	0.464	3.74888e-33	Fibroblast	0.209
VPS281	2.10899e-37	0.295411	0.461	0.303	3.9379e-33	Fibroblast	0.158
NDUFA111	2.26031e-37	0.260244	0.506	0.345	4.22046e-33	Fibroblast	0.161
NFE2L21	2.67285e-37	0.404516	0.397	0.258	4.99074e-33	Fibroblast	0.139
TMEM14B	8.65343e-36	0.302776	0.3	0.176	1.61577e-31	Fibroblast	0.124
NPC2	1.2164e-35	0.398744	0.49	0.339	2.27125e-31	Fibroblast	0.151
PTTG1IP	1.61265e-35	0.265034	0.263	0.148	3.01114e-31	Fibroblast	0.115
CALM3	2.78952e-35	0.29279	0.324	0.196	5.20859e-31	Fibroblast	0.128
LRPAP1	1.13414e-34	0.286649	0.345	0.215	2.11767e-30	Fibroblast	0.13
NDUFS51	5.47032e-34	0.269463	0.594	0.435	1.02142e-29	Fibroblast	0.159
STAT3	1.16264e-33	0.282755	0.338	0.21	2.17089e-29	Fibroblast	0.128
NAP1L1	1.45662e-33	0.326585	0.494	0.346	2.71979e-29	Fibroblast	0.148
LDHA	4.24668e-33	0.289071	0.418	0.276	7.92941e-29	Fibroblast	0.142
TOMM201	3.38844e-32	0.298333	0.531	0.376	6.3269e-28	Fibroblast	0.155
RNF181	1.02948e-31	0.268973	0.294	0.177	1.92225e-27	Fibroblast	0.117
SNRPN1	2.73303e-31	0.281751	0.365	0.234	5.10312e-27	Fibroblast	0.131
REEP51	3.00414e-31	0.307793	0.428	0.289	5.60934e-27	Fibroblast	0.139
ZC3H13	6.11664e-31	0.29364	0.255	0.148	1.1421e-26	Fibroblast	0.107
HSP90B1	1.58167e-30	0.508756	0.547	0.402	2.95329e-26	Fibroblast	0.145
LMAN1	2.04894e-30	0.337837	0.287	0.177	3.82578e-26	Fibroblast	0.11
HIST1H4C	3.30747e-29	0.291067	0.515	0.384	6.17571e-25	Fibroblast	0.131
NDUFA5	2.69452e-28	0.25041	0.355	0.23	5.0312e-24	Fibroblast	0.125
CLU1	5.82462e-28	0.482328	0.505	0.353	1.08757e-23	Fibroblast	0.152
EIF4A2	8.43611e-28	0.271895	0.59	0.459	1.57519e-23	Fibroblast	0.131
SEC62	1.3e-27	0.354451	0.515	0.386	2.42736e-23	Fibroblast	0.129
METTL7A	8.16901e-27	0.26225	0.282	0.177	1.52532e-22	Fibroblast	0.105
CAMTA1	2.1952e-26	0.274702	0.26	0.16	4.09887e-22	Fibroblast	0.1
TTC3	7.83956e-26	0.347238	0.367	0.25	1.4638e-21	Fibroblast	0.117
MRPS6	3.60786e-25	0.307304	0.253	0.156	6.7366e-21	Fibroblast	0.097
DRAP1	3.90246e-25	0.303159	0.34	0.225	7.28668e-21	Fibroblast	0.115
NR4A11	5.04976e-24	0.358646	0.518	0.393	9.4289e-20	Fibroblast	0.125
PDIA3	8.56022e-24	0.313219	0.476	0.35	1.59837e-19	Fibroblast	0.126
CALR	1.31059e-23	0.339949	0.522	0.39	2.44713e-19	Fibroblast	0.132
EIF3E	1.841e-23	0.252005	0.569	0.435	3.43751e-19	Fibroblast	0.134
HSPA1A	2.64014e-23	0.686496	0.638	0.557	4.92966e-19	Fibroblast	0.081
TLE4	6.78964e-23	0.288799	0.274	0.179	1.26776e-18	Fibroblast	0.095
TPM4	8.74616e-23	0.260161	0.45	0.327	1.63308e-18	Fibroblast	0.123
PNISR	2.68132e-22	0.316759	0.446	0.335	5.00655e-18	Fibroblast	0.111
PCBP2	2.19639e-21	0.251093	0.47	0.35	4.1011e-17	Fibroblast	0.12
SOX41	3.11115e-21	0.253372	0.408	0.286	5.80914e-17	Fibroblast	0.122
HP1BP3	4.09366e-21	0.273526	0.363	0.257	7.64369e-17	Fibroblast	0.106
CANX	5.68329e-20	0.372489	0.346	0.244	1.06118e-15	Fibroblast	0.102
MYDGF	3.74629e-19	0.25992	0.269	0.181	6.99508e-15	Fibroblast	0.088
MTDH	3.87909e-19	0.271864	0.378	0.275	7.24303e-15	Fibroblast	0.103
CDKN1A	3.76356e-18	0.293541	0.303	0.214	7.02733e-14	Fibroblast	0.089
SON	3.84488e-18	0.260912	0.575	0.47	7.17916e-14	Fibroblast	0.105
HSPA5	8.20694e-18	0.255269	0.446	0.33	1.5324e-13	Fibroblast	0.116
ZFP361	2.28911e-15	0.489128	0.728	0.685	4.27422e-11	Fibroblast	0.043
HSPA1B	4.04897e-13	0.37867	0.431	0.353	7.56025e-09	Fibroblast	0.078
ID2	1.41279e-12	0.258257	0.525	0.429	2.63795e-08	Fibroblast	0.096
GNAS	1.3872e-10	0.26316	0.731	0.636	2.59018e-06	Fibroblast	0.095
FOS1	5.99358e-08	0.285078	0.866	0.856	0.00111912	Fibroblast	0.01

## Sheet: B cells
gene	p_val	avg_log2FC	pct.1	pct.2	p_val_adj	cluster	pct.diff
IGHA1	0	5.37399	0.937	0.332	0	B cells	0.605
IGLC3	0	5.34219	0.524	0.091	0	B cells	0.433
IGHA2	0	5.19827	0.815	0.234	0	B cells	0.581
IGHG3	0	4.99452	0.335	0.024	0	B cells	0.311
IGLC2	0	4.89434	0.807	0.218	0	B cells	0.589
IGKC	0	4.50739	0.802	0.235	0	B cells	0.567
JCHAIN	0	4.20619	0.778	0.135	0	B cells	0.643
IGHG1	0	3.81607	0.289	0.024	0	B cells	0.265
MS4A1	0	2.85906	0.362	0.007	0	B cells	0.355
MZB1	0	2.58797	0.586	0.021	0	B cells	0.565
CD79A	0	2.43802	0.71	0.009	0	B cells	0.701
RRBP1	0	2.06409	0.586	0.175	0	B cells	0.411
HLA-DQB1	0	1.99504	0.404	0.138	0	B cells	0.266
HLA-DQA1	0	1.81436	0.358	0.06	0	B cells	0.298
MEF2C	0	1.80571	0.683	0.093	0	B cells	0.59
CD37	0	1.78659	0.423	0.117	0	B cells	0.306
HIST1H2BG	0	1.76758	0.368	0.048	0	B cells	0.32
DERL3	0	1.74936	0.456	0.011	0	B cells	0.445
BANK1	0	1.74252	0.366	0.015	0	B cells	0.351
RALGPS2	0	1.65484	0.54	0.05	0	B cells	0.49
CD52	0	1.58749	0.421	0.124	0	B cells	0.297
SSR4	0	1.57028	0.789	0.488	0	B cells	0.301
POU2F2	0	1.51963	0.444	0.039	0	B cells	0.405
AC007952.4	0	1.49344	0.682	0.21	0	B cells	0.472
CD79B	0	1.437	0.409	0.022	0	B cells	0.387
TNFRSF13B	0	1.41626	0.43	0.005	0	B cells	0.425
PHACTR1	0	1.31112	0.282	0.03	0	B cells	0.252
HSP90B11	0	1.28283	0.699	0.367	0	B cells	0.332
SLAMF7	0	1.17288	0.371	0.03	0	B cells	0.341
PDK1	0	1.16896	0.322	0.016	0	B cells	0.306
HIST1H2AG	0	1.15768	0.263	0.028	0	B cells	0.235
CYBA	0	1.14944	0.893	0.447	0	B cells	0.446
IRF4	0	1.13278	0.303	0.009	0	B cells	0.294
TNFRSF13C	0	1.13061	0.278	0.002	0	B cells	0.276
EVI2B	0	1.12314	0.501	0.09	0	B cells	0.411
FKBP11	0	1.07914	0.388	0.093	0	B cells	0.295
SEL1L3	0	1.0626	0.425	0.038	0	B cells	0.387
ISG20	0	1.04924	0.443	0.068	0	B cells	0.375
PRDM1	0	1.02883	0.362	0.073	0	B cells	0.289
FCRL5	0	1.01796	0.26	0.001	0	B cells	0.259
UBE2J1	0	1.00328	0.417	0.072	0	B cells	0.345
ADAM28	0	0.957244	0.273	0.029	0	B cells	0.244
FBXW7	0	0.92452	0.365	0.065	0	B cells	0.3
GLS	0	0.911813	0.478	0.121	0	B cells	0.357
SMCHD1	0	0.908184	0.465	0.142	0	B cells	0.323
CDV3	0	0.902653	0.568	0.169	0	B cells	0.399
TUT4	0	0.899434	0.459	0.133	0	B cells	0.326
RAB30	0	0.898696	0.253	0.018	0	B cells	0.235
ZBTB38	0	0.886597	0.45	0.141	0	B cells	0.309
TENT5C	0	0.885975	0.424	0.106	0	B cells	0.318
MALAT1	0	0.871486	0.998	0.994	0	B cells	0.004
MYCBP2	0	0.867056	0.513	0.17	0	B cells	0.343
CPNE5	0	0.846762	0.269	0.006	0	B cells	0.263
ORAI2	0	0.840706	0.329	0.045	0	B cells	0.284
OGT	0	0.839828	0.375	0.099	0	B cells	0.276
PABPC4	0	0.83642	0.533	0.179	0	B cells	0.354
DGKD	0	0.811788	0.284	0.04	0	B cells	0.244
POU2AF1	0	0.808022	0.312	0.014	0	B cells	0.298
LILRB1	0	0.769591	0.257	0.018	0	B cells	0.239
STK17B	0	0.736767	0.495	0.146	0	B cells	0.349
EAF2	0	0.733077	0.329	0.04	0	B cells	0.289
HSH2D	0	0.729073	0.257	0.017	0	B cells	0.24
CD48	0	0.717931	0.434	0.123	0	B cells	0.311
RGS1	0	0.717072	0.449	0.12	0	B cells	0.329
DAPP1	0	0.710541	0.287	0.049	0	B cells	0.238
GNG7	0	0.703756	0.298	0.02	0	B cells	0.278
LSP1	0	0.682337	0.414	0.118	0	B cells	0.296
GLCCI1	0	0.654739	0.273	0.051	0	B cells	0.222
NCF1	0	0.65112	0.311	0.055	0	B cells	0.256
ATP2A3	0	0.645624	0.253	0.042	0	B cells	0.211
STRBP	0	0.645364	0.286	0.047	0	B cells	0.239
IL16	0	0.642299	0.289	0.053	0	B cells	0.236
GYPC	0	0.640586	0.418	0.117	0	B cells	0.301
IL10RA	0	0.628796	0.281	0.057	0	B cells	0.224
ICAM3	0	0.599593	0.366	0.092	0	B cells	0.274
CYTIP	2.11011e-307	0.604865	0.318	0.072	3.94e-303	B cells	0.246
ATM	1.07951e-302	0.807814	0.423	0.131	2.01566e-298	B cells	0.292
FAM214A	4.73468e-302	0.658919	0.301	0.068	8.8406e-298	B cells	0.233
AC004687.1	7.28165e-302	0.659856	0.267	0.053	1.35963e-297	B cells	0.214
BOD1L1	1.17637e-298	0.813277	0.51	0.187	2.19651e-294	B cells	0.323
CREB3L2	1.26083e-296	0.69965	0.293	0.066	2.35422e-292	B cells	0.227
SPATS2	1.54654e-294	0.598157	0.273	0.058	2.8877e-290	B cells	0.215
XBP1	1.0102e-288	1.07518	0.512	0.204	1.88625e-284	B cells	0.308
CCDC69	3.38038e-286	0.585391	0.294	0.067	6.31184e-282	B cells	0.227
PDIA4	5.10261e-286	0.657314	0.356	0.099	9.52759e-282	B cells	0.257
CD53	1.18257e-282	0.768637	0.362	0.1	2.20809e-278	B cells	0.262
UPF2	2.74881e-281	0.781681	0.419	0.137	5.13257e-277	B cells	0.282
IKZF3	1.47839e-280	0.668296	0.29	0.066	2.76045e-276	B cells	0.224
MIR29B2CHG	8.82376e-278	0.624708	0.282	0.065	1.64757e-273	B cells	0.217
PTPRC	2.22468e-277	0.405181	0.5	0.158	4.15392e-273	B cells	0.342
FNDC3A	9.13553e-268	0.609236	0.33	0.09	1.70579e-263	B cells	0.24
SMAP2	4.04748e-267	0.730756	0.356	0.104	7.55745e-263	B cells	0.252
NCOA3	2.42082e-266	0.60122	0.317	0.084	4.52015e-262	B cells	0.233
BASP1	1.1508e-265	0.602486	0.303	0.076	2.14877e-261	B cells	0.227
HLA-DPA1	3.32476e-265	1.33657	0.435	0.168	6.20799e-261	B cells	0.267
Z93241.1	3.003e-264	0.696331	0.311	0.082	5.6072e-260	B cells	0.229
ANKRD12	1.18038e-262	0.68127	0.632	0.279	2.20401e-258	B cells	0.353
CD74	1.96699e-261	1.69704	0.714	0.394	3.67276e-257	B cells	0.32
ANKRD28	1.31126e-259	1.12721	0.281	0.069	2.44838e-255	B cells	0.212
CORO1A	1.06706e-258	0.820505	0.398	0.125	1.99241e-254	B cells	0.273
MBD4	5.98803e-257	0.604618	0.32	0.088	1.11809e-252	B cells	0.232
IKZF1	1.41157e-256	0.601536	0.318	0.084	2.63567e-252	B cells	0.234
MDM4	9.33032e-256	0.693338	0.439	0.156	1.74216e-251	B cells	0.283
PARP1	2.07246e-255	0.599501	0.374	0.116	3.86969e-251	B cells	0.258
EMP31	3.1148e-255	0.609282	0.487	0.175	5.81595e-251	B cells	0.312
SEPT6	5.71842e-255	0.639436	0.315	0.085	1.06774e-250	B cells	0.23
STK4	6.38752e-255	0.591207	0.461	0.162	1.19268e-250	B cells	0.299
SEC11C	6.22042e-251	0.748954	0.4	0.139	1.16148e-246	B cells	0.261
PPM1K	2.96859e-247	0.553766	0.29	0.074	5.54295e-243	B cells	0.216
HERPUD1	1.11176e-244	0.744853	0.68	0.34	2.07588e-240	B cells	0.34
ANKRD44	4.77646e-243	0.63535	0.281	0.072	8.91861e-239	B cells	0.209
RNASET2	5.86461e-237	0.490723	0.475	0.18	1.09504e-232	B cells	0.295
TCF41	1.05357e-235	0.562669	0.363	0.114	1.96722e-231	B cells	0.249
KIAA1551	1.02298e-234	0.724582	0.441	0.164	1.91012e-230	B cells	0.277
LIMD2	1.20616e-234	0.810723	0.313	0.092	2.25214e-230	B cells	0.221
PDE4B	2.41746e-234	0.632843	0.253	0.06	4.51387e-230	B cells	0.193
HIST1H2AC	3.26072e-233	0.839256	0.326	0.099	6.08841e-229	B cells	0.227
SEL1L	9.45522e-229	0.57099	0.281	0.075	1.76548e-224	B cells	0.206
SETX	4.16916e-227	0.687009	0.362	0.122	7.78465e-223	B cells	0.24
ITGA4	3.02939e-224	0.486605	0.253	0.061	5.65647e-220	B cells	0.192
CYTOR	1.91898e-222	0.97772	0.301	0.087	3.58313e-218	B cells	0.214
PNISR1	1.7866e-221	0.635942	0.628	0.298	3.33595e-217	B cells	0.33
PTPN6	5.08643e-221	0.562277	0.277	0.075	9.49738e-217	B cells	0.202
GOLGA4	2.11725e-219	0.680878	0.506	0.215	3.95334e-215	B cells	0.291
SRRM2	2.21971e-219	0.616606	0.729	0.373	4.14464e-215	B cells	0.356
RAC2	7.80707e-215	0.494761	0.408	0.14	1.45774e-210	B cells	0.268
USP48	7.81437e-214	0.57172	0.312	0.096	1.4591e-209	B cells	0.216
HCLS1	1.13969e-212	0.492485	0.325	0.099	2.12803e-208	B cells	0.226
MIS18BP1	4.38482e-212	0.605698	0.312	0.097	8.18733e-208	B cells	0.215
DOCK8	2.8022e-210	0.51996	0.31	0.095	5.23227e-206	B cells	0.215
ACAP1	1.52857e-209	0.489103	0.324	0.099	2.85415e-205	B cells	0.225
ZRANB2	2.26054e-209	0.572662	0.454	0.183	4.22088e-205	B cells	0.271
FKBP2	6.32535e-209	0.873211	0.586	0.314	1.18107e-204	B cells	0.272
LTB	7.20797e-209	1.06192	0.257	0.07	1.34587e-204	B cells	0.187
CPEB4	1.49513e-207	0.640277	0.28	0.081	2.79171e-203	B cells	0.199
BTN3A2	1.60907e-206	0.52419	0.329	0.106	3.00446e-202	B cells	0.223
NKTR	1.02061e-205	0.638132	0.514	0.228	1.90568e-201	B cells	0.286
PTPN1	7.62814e-204	0.606334	0.291	0.09	1.42433e-199	B cells	0.201
SEC61A1	2.3661e-202	0.477073	0.277	0.079	4.41799e-198	B cells	0.198
NGLY1	7.60102e-202	0.455607	0.256	0.069	1.41926e-197	B cells	0.187
LAPTM5	1.53381e-200	1.18941	0.359	0.137	2.86394e-196	B cells	0.222
MT-ND4L	6.52791e-200	0.754274	0.827	0.481	1.21889e-195	B cells	0.346
GRB2	2.44503e-197	0.609016	0.402	0.156	4.56536e-193	B cells	0.246
TMEM107	7.79343e-196	0.540302	0.296	0.092	1.45519e-191	B cells	0.204
ATRX	3.7731e-195	0.659138	0.538	0.25	7.04513e-191	B cells	0.288
RBM6	1.46153e-194	0.572559	0.377	0.141	2.72898e-190	B cells	0.236
SDF2L1	6.03033e-194	0.455117	0.301	0.095	1.12598e-189	B cells	0.206
HLA-DPB1	7.39538e-191	1.70381	0.394	0.187	1.38086e-186	B cells	0.207
AKAP9	6.38076e-186	0.604075	0.597	0.293	1.19142e-181	B cells	0.304
AKAP13	2.41249e-184	0.551538	0.471	0.204	4.5046e-180	B cells	0.267
GOLGB1	4.37041e-184	0.816794	0.532	0.255	8.16042e-180	B cells	0.277
CLPTM1L	3.24701e-183	0.27458	0.254	0.071	6.06281e-179	B cells	0.183
SPCS3	4.95802e-181	0.464275	0.378	0.146	9.25761e-177	B cells	0.232
XRN1	1.72225e-180	0.535691	0.293	0.097	3.21579e-176	B cells	0.196
DDX17	1.10154e-178	0.533415	0.681	0.361	2.0568e-174	B cells	0.32
SP110	2.17974e-178	0.715847	0.277	0.092	4.07002e-174	B cells	0.185
ZNF791	1.08175e-177	0.511231	0.258	0.079	2.01983e-173	B cells	0.179
SON1	2.33467e-176	0.534425	0.783	0.428	4.3593e-172	B cells	0.355
COBLL1	2.90774e-173	0.515964	0.283	0.093	5.42934e-169	B cells	0.19
FAM107B	1.16423e-172	0.705612	0.367	0.147	2.17385e-168	B cells	0.22
ARID5B	3.52914e-166	0.602548	0.452	0.202	6.58962e-162	B cells	0.25
FNBP4	3.11751e-165	0.492857	0.36	0.143	5.82102e-161	B cells	0.217
MEF2A	5.78383e-165	0.519132	0.27	0.09	1.07996e-160	B cells	0.18
CCPG1	2.62821e-164	0.505116	0.316	0.116	4.9074e-160	B cells	0.2
BIRC3	1.66799e-163	0.832159	0.265	0.087	3.11448e-159	B cells	0.178
HLA-DRB1	9.22489e-155	1.61609	0.45	0.254	1.72247e-150	B cells	0.196
KLF2	7.83981e-154	0.508503	0.514	0.243	1.46385e-149	B cells	0.271
TRABD	1.85001e-153	0.344755	0.292	0.103	3.45434e-149	B cells	0.189
KMT2A	3.42845e-149	0.543797	0.413	0.187	6.40161e-145	B cells	0.226
DUSP5	1.37261e-142	0.306964	0.267	0.091	2.56294e-138	B cells	0.176
HLA-DMA	6.92946e-142	0.539768	0.323	0.13	1.29387e-137	B cells	0.193
USP15	1.28339e-141	0.393834	0.329	0.132	2.39634e-137	B cells	0.197
GPBP1	4.60137e-141	0.44127	0.443	0.21	8.59167e-137	B cells	0.233
HLA-DRA	1.23059e-140	1.7016	0.449	0.274	2.29777e-136	B cells	0.175
ITSN2	1.18971e-138	0.490787	0.263	0.095	2.22143e-134	B cells	0.168
MT-ND6	4.146e-137	0.484635	0.333	0.138	7.74142e-133	B cells	0.195
MPHOSPH8	1.75349e-136	0.369999	0.51	0.255	3.27412e-132	B cells	0.255
HLA-E	8.67089e-136	0.386344	0.785	0.461	1.61903e-131	B cells	0.324
TTC31	2.82533e-135	0.368408	0.468	0.226	5.27546e-131	B cells	0.242
PRRC2C	3.5906e-135	0.398892	0.612	0.331	6.70436e-131	B cells	0.281
GPSM3	8.52751e-135	0.405135	0.287	0.108	1.59226e-130	B cells	0.179
NRDC	9.84996e-133	0.353605	0.277	0.104	1.83918e-128	B cells	0.173
RPN1	2.15647e-132	0.279753	0.268	0.097	4.02655e-128	B cells	0.171
CEP350	3.02184e-132	0.413192	0.313	0.127	5.64237e-128	B cells	0.186
N4BP2L2	5.72278e-131	0.392274	0.581	0.311	1.06856e-126	B cells	0.27
ATF7IP	1.56429e-130	0.465751	0.294	0.117	2.92085e-126	B cells	0.177
WIPF1	4.17852e-130	0.373684	0.263	0.095	7.80213e-126	B cells	0.168
NSD3	8.04396e-130	0.436567	0.404	0.191	1.50197e-125	B cells	0.213
DPP7	1.41417e-127	0.30378	0.443	0.212	2.64054e-123	B cells	0.231
HM13	2.47747e-127	0.291314	0.326	0.135	4.62593e-123	B cells	0.191
JMJD1C	8.75756e-127	0.486796	0.346	0.154	1.63521e-122	B cells	0.192
PRPF4B	1.51659e-126	0.422955	0.448	0.224	2.83178e-122	B cells	0.224
TNRC6B	2.51631e-126	0.435642	0.411	0.199	4.69846e-122	B cells	0.212
CD69	9.20801e-125	0.457598	0.312	0.126	1.71932e-120	B cells	0.186
BCL2	1.12996e-123	0.381102	0.27	0.104	2.10986e-119	B cells	0.166
TAPBP	1.68611e-123	0.312499	0.441	0.215	3.1483e-119	B cells	0.226
FNBP1	2.12771e-123	0.399428	0.31	0.128	3.97285e-119	B cells	0.182
VPS13C	1.40828e-121	0.443413	0.373	0.175	2.62955e-117	B cells	0.198
ATP2B1	2.45873e-120	0.453413	0.316	0.137	4.59094e-116	B cells	0.179
ATF4	2.74848e-120	0.275507	0.477	0.24	5.13197e-116	B cells	0.237
ANKRD11	6.83237e-120	0.439569	0.418	0.208	1.27574e-115	B cells	0.21
PRDM2	1.70191e-119	0.349956	0.315	0.134	3.17781e-115	B cells	0.181
SP100	2.09403e-117	0.517672	0.393	0.196	3.90997e-113	B cells	0.197
ZNF292	3.57922e-117	0.433127	0.342	0.156	6.68311e-113	B cells	0.186
BCLAF1	5.15898e-117	0.355495	0.438	0.219	9.63284e-113	B cells	0.219
PHIP	2.46946e-114	0.395456	0.337	0.152	4.61097e-110	B cells	0.185
NSD1	2.6526e-114	0.399015	0.258	0.103	4.95293e-110	B cells	0.155
KMT2C	3.37199e-114	0.46315	0.299	0.13	6.29618e-110	B cells	0.169
DDX24	9.85197e-113	0.293708	0.56	0.304	1.83956e-108	B cells	0.256
ASH1L	1.41286e-111	0.40027	0.383	0.189	2.63809e-107	B cells	0.194
MIA3	2.51939e-110	0.334844	0.295	0.126	4.70421e-106	B cells	0.169
TSC22D3	3.18628e-110	0.369485	0.564	0.314	5.94943e-106	B cells	0.25
JAK1	1.43376e-109	0.355946	0.422	0.214	2.67711e-105	B cells	0.208
TNFAIP8	6.20208e-108	0.356915	0.314	0.141	1.15805e-103	B cells	0.173
SNRNP70	1.12071e-107	0.285763	0.432	0.219	2.09259e-103	B cells	0.213
OGA	9.00928e-107	0.398674	0.284	0.123	1.68221e-102	B cells	0.161
MBNL1	1.55257e-106	0.365205	0.456	0.239	2.89897e-102	B cells	0.217
TCF25	8.67728e-106	0.253997	0.529	0.288	1.62022e-101	B cells	0.241
MTDH1	3.18807e-105	0.3055	0.475	0.253	5.95276e-101	B cells	0.222
CFLAR	2.58999e-104	0.316088	0.373	0.18	4.83602e-100	B cells	0.193
KMT2E	4.11776e-104	0.401218	0.448	0.241	7.68868e-100	B cells	0.207
TAF1D	4.68219e-104	0.303839	0.457	0.242	8.74258e-100	B cells	0.215
PHF3	3.84137e-103	0.357934	0.348	0.167	7.1726e-99	B cells	0.181
CENPC	1.41212e-101	0.390763	0.274	0.119	2.6367e-97	B cells	0.155
TRAM1	3.32521e-100	0.259612	0.364	0.177	6.20883e-96	B cells	0.187
CDK5RAP3	1.43951e-99	0.306063	0.264	0.112	2.68785e-95	B cells	0.152
RNMT	5.63948e-98	0.373471	0.272	0.12	1.053e-93	B cells	0.152
ZNF638	3.15865e-95	0.332123	0.312	0.148	5.89783e-91	B cells	0.164
TRIP11	1.03628e-92	0.384898	0.299	0.142	1.93494e-88	B cells	0.157
MT-ND3	2.88314e-92	0.546167	0.991	0.879	5.38339e-88	B cells	0.112
USP34	1.11129e-91	0.318159	0.298	0.141	2.07501e-87	B cells	0.157
BPTF	1.57432e-90	0.308728	0.408	0.217	2.93956e-86	B cells	0.191
POLR2J3.1	1.22715e-87	0.356719	0.324	0.162	2.29134e-83	B cells	0.162
CHD2	2.29029e-86	0.299911	0.293	0.14	4.27643e-82	B cells	0.153
CXCR4	3.93789e-86	0.340847	0.281	0.129	7.35282e-82	B cells	0.152
TMF1	8.02786e-86	0.281654	0.261	0.118	1.49896e-81	B cells	0.143
HNRNPUL1	2.32154e-85	0.321585	0.305	0.148	4.33478e-81	B cells	0.157
DDX3Y	2.12343e-80	0.293571	0.315	0.157	3.96488e-76	B cells	0.158
SLC38A1	2.3239e-77	0.251882	0.257	0.119	4.33918e-73	B cells	0.138
COTL1	2.36305e-77	0.364933	0.28	0.136	4.41228e-73	B cells	0.144
BDP1	3.75625e-77	0.333136	0.264	0.128	7.01367e-73	B cells	0.136
STK17A	8.52649e-75	0.408089	0.27	0.134	1.59207e-70	B cells	0.136
SCAF11	1.43067e-74	0.259728	0.421	0.243	2.67135e-70	B cells	0.178
MT-ND5	2.46253e-68	0.708113	0.96	0.828	4.59803e-64	B cells	0.132
SMIM14	2.55199e-67	0.377875	0.28	0.147	4.76507e-63	B cells	0.133
CD82	1.57533e-60	0.411139	0.253	0.135	2.94145e-56	B cells	0.118
MT-CO2	1.15014e-48	0.396939	0.996	0.947	2.14754e-44	B cells	0.049
BTG1	1.09333e-46	0.337965	0.738	0.535	2.04147e-42	B cells	0.203
REL	1.06788e-38	0.396354	0.287	0.183	1.99395e-34	B cells	0.104
MT-ND2	3.89927e-38	0.371649	0.97	0.835	7.28072e-34	B cells	0.135
MT-CYB	2.45094e-19	0.253471	0.996	0.949	4.5764e-15	B cells	0.047

## Sheet: T cells
gene	p_val	avg_log2FC	pct.1	pct.2	p_val_adj	cluster	pct.diff
CCL5	0	4.86335	0.695	0.026	0	T cells	0.669
IL32	0	3.93067	0.812	0.036	0	T cells	0.776
CCL4	0	3.74241	0.462	0.051	0	T cells	0.411
CD2	0	3.45232	0.811	0.007	0	T cells	0.804
IL7R	0	3.35297	0.585	0.008	0	T cells	0.577
KLRB1	0	3.32791	0.542	0.006	0	T cells	0.536
NKG7	0	3.1929	0.494	0.008	0	T cells	0.486
TRBC1	0	3.02479	0.578	0.007	0	T cells	0.571
CD3D	0	2.9152	0.659	0.006	0	T cells	0.653
TRBC2	0	2.88771	0.685	0.033	0	T cells	0.652
PTPRC1	0	2.86497	0.896	0.124	0	T cells	0.772
CCL4L2	0	2.81588	0.286	0.039	0	T cells	0.247
GZMA	0	2.81386	0.462	0.003	0	T cells	0.459
CD691	0	2.77284	0.701	0.086	0	T cells	0.615
TRAC	0	2.76729	0.674	0.022	0	T cells	0.652
HCST	0	2.68809	0.715	0.046	0	T cells	0.669
CXCR41	0	2.61753	0.688	0.085	0	T cells	0.603
CD3G	0	2.57711	0.625	0.003	0	T cells	0.622
CD3E	0	2.56725	0.685	0.005	0	T cells	0.68
FYB1	0	2.4291	0.735	0.032	0	T cells	0.703
CD7	0	2.33396	0.559	0.007	0	T cells	0.552
XCL2	0	2.29183	0.357	0.003	0	T cells	0.354
IFNG	0	2.23129	0.263	0.003	0	T cells	0.26
CD521	0	2.2209	0.753	0.096	0	T cells	0.657
CORO1A1	0	2.13235	0.753	0.093	0	T cells	0.66
GZMK	0	2.1138	0.275	0.001	0	T cells	0.274
CST7	0	2.0801	0.504	0.009	0	T cells	0.495
EVL	0	2.06508	0.669	0.066	0	T cells	0.603
LCP1	0	2.05062	0.718	0.083	0	T cells	0.635
SRGN	0	2.03304	0.77	0.142	0	T cells	0.628
LTB1	0	2.00405	0.471	0.052	0	T cells	0.419
CD481	0	1.94864	0.692	0.104	0	T cells	0.588
KIAA15511	0	1.89041	0.682	0.146	0	T cells	0.536
RUNX3	0	1.88482	0.522	0.031	0	T cells	0.491
ACAP11	0	1.86928	0.635	0.07	0	T cells	0.565
CD8A	0	1.84633	0.374	0.003	0	T cells	0.371
RGS11	0	1.83456	0.57	0.119	0	T cells	0.451
CTSW	0	1.8171	0.407	0.01	0	T cells	0.397
BTG11	0	1.79768	0.922	0.521	0	T cells	0.401
LCK	0	1.7968	0.554	0.007	0	T cells	0.547
GIMAP7	0	1.79312	0.526	0.039	0	T cells	0.487
TMSB4X	0	1.79294	0.975	0.83	0	T cells	0.145
RAC21	0	1.76973	0.686	0.117	0	T cells	0.569
GZMH	0	1.71551	0.282	0.002	0	T cells	0.28
MBNL11	0	1.7131	0.737	0.214	0	T cells	0.523
HLA-A	0	1.69008	0.948	0.557	0	T cells	0.391
RORA	0	1.6759	0.438	0.042	0	T cells	0.396
ETS1	0	1.65656	0.586	0.097	0	T cells	0.489
CD96	0	1.65621	0.475	0.015	0	T cells	0.46
CD247	0	1.64887	0.444	0.003	0	T cells	0.441
STK41	0	1.64717	0.66	0.15	0	T cells	0.51
GZMM	0	1.63814	0.446	0.002	0	T cells	0.444
CCL3L1	0	1.62444	0.278	0.04	0	T cells	0.238
PPP2R5C	0	1.62365	0.571	0.126	0	T cells	0.445
CLEC2D	0	1.59485	0.474	0.046	0	T cells	0.428
TNFAIP3	0	1.59049	0.573	0.18	0	T cells	0.393
SPOCK2	0	1.5889	0.421	0.015	0	T cells	0.406
FYN	0	1.58573	0.474	0.024	0	T cells	0.45
STK17B1	0	1.57759	0.641	0.143	0	T cells	0.498
IL2RG	0	1.54897	0.52	0.048	0	T cells	0.472
GMFG	0	1.54284	0.627	0.126	0	T cells	0.501
HLA-B	0	1.53959	0.952	0.571	0	T cells	0.381
RNF213	0	1.52364	0.611	0.147	0	T cells	0.464
APBB1IP	0	1.51543	0.519	0.052	0	T cells	0.467
ARL4C	0	1.51087	0.574	0.116	0	T cells	0.458
IFITM21	0	1.50847	0.603	0.209	0	T cells	0.394
STK17A1	0	1.5013	0.576	0.102	0	T cells	0.474
PARP8	0	1.49705	0.433	0.033	0	T cells	0.4
ALOX5AP	0	1.49028	0.475	0.045	0	T cells	0.43
IKZF31	0	1.47957	0.459	0.055	0	T cells	0.404
MALAT11	0	1.47448	0.999	0.994	0	T cells	0.005
B2M	0	1.47436	0.989	0.932	0	T cells	0.057
TSC22D31	0	1.47174	0.686	0.31	0	T cells	0.376
SYTL3	0	1.46385	0.388	0.021	0	T cells	0.367
IKZF11	0	1.42543	0.491	0.072	0	T cells	0.419
LINC01871	0	1.42247	0.34	0.002	0	T cells	0.338
HLA-C	0	1.41689	0.911	0.557	0	T cells	0.354
PTPN7	0	1.41093	0.409	0.033	0	T cells	0.376
PYHIN1	0	1.41008	0.349	0.006	0	T cells	0.343
ITGA1	0	1.40833	0.303	0.031	0	T cells	0.272
AKNA	0	1.4049	0.418	0.065	0	T cells	0.353
SH3BGRL3	0	1.39703	0.857	0.453	0	T cells	0.404
ZFP36L2	0	1.38137	0.81	0.421	0	T cells	0.389
CD531	0	1.36949	0.549	0.088	0	T cells	0.461
SLA	0	1.36108	0.404	0.028	0	T cells	0.376
HLA-E1	0	1.36038	0.891	0.462	0	T cells	0.429
SKAP1	0	1.35478	0.428	0.019	0	T cells	0.409
CELF2	0	1.35039	0.464	0.071	0	T cells	0.393
ARHGDIB	0	1.33915	0.8	0.304	0	T cells	0.496
OXNAD1	0	1.32837	0.36	0.017	0	T cells	0.343
EMB	0	1.31802	0.417	0.045	0	T cells	0.372
S100A4	0	1.31414	0.814	0.398	0	T cells	0.416
CLEC2B	0	1.30528	0.486	0.111	0	T cells	0.375
TBC1D10C	0	1.30415	0.437	0.041	0	T cells	0.396
EML4	0	1.29764	0.477	0.098	0	T cells	0.379
TRAF3IP3	0	1.2951	0.433	0.055	0	T cells	0.378
PTPN22	0	1.28735	0.37	0.025	0	T cells	0.345
WIPF11	0	1.28007	0.451	0.08	0	T cells	0.371
CYTOR1	0	1.27814	0.418	0.081	0	T cells	0.337
LEPROTL1	0	1.26679	0.499	0.09	0	T cells	0.409
PRF1	0	1.26513	0.254	0.001	0	T cells	0.253
GPRIN3	0	1.25575	0.313	0.024	0	T cells	0.289
ANKRD121	0	1.25563	0.69	0.286	0	T cells	0.404
CYTIP1	0	1.24668	0.442	0.067	0	T cells	0.375
FKBP5	0	1.23658	0.367	0.051	0	T cells	0.316
GIMAP4	0	1.23046	0.376	0.037	0	T cells	0.339
ITGAL	0	1.22817	0.341	0.026	0	T cells	0.315
GBP5	0	1.22614	0.301	0.009	0	T cells	0.292
SRSF7	0	1.22336	0.835	0.45	0	T cells	0.385
PIK3R1	0	1.22154	0.455	0.133	0	T cells	0.322
IL2RB	0	1.21996	0.285	0.002	0	T cells	0.283
DDX241	0	1.21821	0.716	0.295	0	T cells	0.421
BCL11B	0	1.21529	0.314	0.005	0	T cells	0.309
FXYD5	0	1.21511	0.582	0.173	0	T cells	0.409
LSP11	0	1.21399	0.536	0.115	0	T cells	0.421
CD8B	0	1.20673	0.257	0.001	0	T cells	0.256
LAPTM51	0	1.20213	0.645	0.111	0	T cells	0.534
FNBP11	0	1.20008	0.483	0.114	0	T cells	0.369
EMP32	0	1.19144	0.556	0.179	0	T cells	0.377
RARRES3	0	1.18846	0.59	0.177	0	T cells	0.413
SLFN5	0	1.1879	0.459	0.098	0	T cells	0.361
SEPT61	0	1.18385	0.445	0.078	0	T cells	0.367
PTGER4	0	1.18256	0.323	0.032	0	T cells	0.291
SAMD3	0	1.18199	0.272	0.001	0	T cells	0.271
ITGA41	0	1.17885	0.352	0.057	0	T cells	0.295
ATM1	0	1.17695	0.469	0.138	0	T cells	0.331
GPSM31	0	1.17382	0.477	0.092	0	T cells	0.385
HLA-F	0	1.16404	0.539	0.159	0	T cells	0.38
ITGB2	0	1.15244	0.411	0.06	0	T cells	0.351
SPN	0	1.14983	0.328	0.017	0	T cells	0.311
LIMD21	0	1.14598	0.454	0.084	0	T cells	0.37
GYPC1	0	1.14251	0.493	0.121	0	T cells	0.372
LAT	0	1.14187	0.35	0.017	0	T cells	0.333
APOBEC3G	0	1.13157	0.35	0.058	0	T cells	0.292
CALM1	0	1.12712	0.878	0.543	0	T cells	0.335
ITM2A	0	1.12362	0.371	0.051	0	T cells	0.32
JAML	0	1.11927	0.33	0.025	0	T cells	0.305
HOPX	0	1.11045	0.331	0.057	0	T cells	0.274
SAMSN1	0	1.10304	0.388	0.052	0	T cells	0.336
HCLS11	0	1.10088	0.458	0.093	0	T cells	0.365
CD6	0	1.09743	0.273	0.002	0	T cells	0.271
GPR65	0	1.0937	0.318	0.029	0	T cells	0.289
LCP2	0	1.09007	0.345	0.025	0	T cells	0.32
GNG2	0	1.08568	0.33	0.028	0	T cells	0.302
PSMB9	0	1.08064	0.525	0.159	0	T cells	0.366
CKLF	0	1.08045	0.476	0.115	0	T cells	0.361
MBP	0	1.07392	0.486	0.126	0	T cells	0.36
ANKRD441	0	1.07248	0.363	0.07	0	T cells	0.293
PIP4K2A	0	1.06531	0.368	0.052	0	T cells	0.316
FUS	0	1.0652	0.743	0.344	0	T cells	0.399
JAK11	0	1.05958	0.57	0.205	0	T cells	0.365
AC025164.1	0	1.05398	0.303	0.058	0	T cells	0.245
SH2D1A	0	1.05235	0.269	0.001	0	T cells	0.268
RBL2	0	1.04762	0.371	0.087	0	T cells	0.284
SH3KBP1	0	1.04573	0.379	0.073	0	T cells	0.306
CD44	0	1.0424	0.582	0.211	0	T cells	0.371
SEPT1	0	1.04135	0.37	0.067	0	T cells	0.303
RASAL3	0	1.04085	0.305	0.02	0	T cells	0.285
CCND2	0	1.04067	0.398	0.068	0	T cells	0.33
MSN	0	1.0406	0.447	0.108	0	T cells	0.339
ARAP2	0	1.03451	0.301	0.038	0	T cells	0.263
CD371	0	1.02796	0.61	0.107	0	T cells	0.503
BIN2	0	1.02153	0.344	0.041	0	T cells	0.303
ACTB1	0	1.01637	0.944	0.735	0	T cells	0.209
CDC42SE2	0	1.00891	0.454	0.116	0	T cells	0.338
STAT4	0	1.00002	0.26	0.005	0	T cells	0.255
SLC38A11	0	0.993025	0.405	0.106	0	T cells	0.299
ADGRE5	0	0.991413	0.312	0.059	0	T cells	0.253
RASGRP1	0	0.989732	0.283	0.012	0	T cells	0.271
ARHGAP30	0	0.977959	0.302	0.054	0	T cells	0.248
SEPT71	0	0.973311	0.734	0.331	0	T cells	0.403
ICAM31	0	0.969957	0.42	0.097	0	T cells	0.323
GLIPR1	0	0.955794	0.36	0.078	0	T cells	0.282
TNFRSF1B	0	0.949447	0.29	0.045	0	T cells	0.245
DOK2	0	0.94395	0.268	0.014	0	T cells	0.254
ARHGAP9	0	0.939016	0.296	0.029	0	T cells	0.267
RNF125	0	0.933713	0.256	0.015	0	T cells	0.241
ARHGEF1	0	0.931076	0.34	0.061	0	T cells	0.279
AAK1	0	0.927008	0.576	0.173	0	T cells	0.403
PIK3IP1	0	0.922586	0.404	0.095	0	T cells	0.309
DOCK81	0	0.92224	0.388	0.094	0	T cells	0.294
SYNRG	0	0.91042	0.385	0.092	0	T cells	0.293
CASP8	0	0.906239	0.306	0.061	0	T cells	0.245
COTL11	0	0.900928	0.462	0.12	0	T cells	0.342
PTPN4	0	0.888246	0.26	0.029	0	T cells	0.231
IL161	0	0.883396	0.306	0.061	0	T cells	0.245
CYFIP2	0	0.877465	0.272	0.03	0	T cells	0.242
RCAN3	0	0.869949	0.296	0.054	0	T cells	0.242
STK10	0	0.869346	0.271	0.035	0	T cells	0.236
DOCK10	0	0.8679	0.256	0.037	0	T cells	0.219
EVI2B1	0	0.867421	0.436	0.115	0	T cells	0.321
RGS10	0	0.866687	0.404	0.087	0	T cells	0.317
IFITM1	0	0.861983	0.31	0.057	0	T cells	0.253
PREX1	0	0.85684	0.262	0.039	0	T cells	0.223
RHOF	0	0.854779	0.273	0.031	0	T cells	0.242
GIMAP1	0	0.852881	0.262	0.027	0	T cells	0.235
CCND3	0	0.840308	0.37	0.09	0	T cells	0.28
ARHGAP15	0	0.824269	0.272	0.044	0	T cells	0.228
FMNL1	0	0.818908	0.286	0.05	0	T cells	0.236
PPP1R18	0	0.794277	0.314	0.061	0	T cells	0.253
WAS	0	0.791251	0.285	0.043	0	T cells	0.242
RHOH	0	0.78698	0.262	0.039	0	T cells	0.223
PRKCH	0	0.784962	0.263	0.029	0	T cells	0.234
FERMT3	0	0.738398	0.266	0.04	0	T cells	0.226
VIM1	0	0.529778	0.81	0.318	0	T cells	0.492
CNOT6L	1.4186e-303	0.928589	0.337	0.077	2.64881e-299	T cells	0.26
ISG201	1.34334e-301	0.882824	0.375	0.092	2.50829e-297	T cells	0.283
AC004687.11	7.7702e-301	1.02125	0.295	0.058	1.45085e-296	T cells	0.237
TTC39C	2.46965e-300	0.716959	0.255	0.042	4.61133e-296	T cells	0.213
SAMD9	3.42908e-300	0.88871	0.29	0.057	6.40278e-296	T cells	0.233
CRIP1	1.66272e-297	0.772953	0.366	0.085	3.10463e-293	T cells	0.281
RAB8B	1.24109e-296	0.824218	0.337	0.078	2.31736e-292	T cells	0.259
CD991	9.82311e-296	0.975072	0.636	0.263	1.83417e-291	T cells	0.373
C9orf78	2.70417e-295	0.902398	0.488	0.161	5.04923e-291	T cells	0.327
ZC3HAV1	1.98622e-294	0.994897	0.361	0.09	3.70867e-290	T cells	0.271
ARHGAP45	7.8976e-294	0.780199	0.27	0.049	1.47464e-289	T cells	0.221
TC2N	1.0599e-293	0.774206	0.271	0.048	1.97904e-289	T cells	0.223
SLC9A3R1	6.33032e-292	0.779651	0.311	0.067	1.182e-287	T cells	0.244
PAG1	2.03088e-284	0.808411	0.262	0.047	3.79206e-280	T cells	0.215
MACF1	3.10031e-283	1.18087	0.494	0.172	5.7889e-279	T cells	0.322
SLC2A3	7.53037e-281	0.906257	0.368	0.092	1.40607e-276	T cells	0.276
BIN1	1.27679e-280	0.713805	0.276	0.054	2.38402e-276	T cells	0.222
TMSB10	9.26243e-272	0.869332	0.941	0.746	1.72948e-267	T cells	0.195
TPM3	3.40861e-271	0.837053	0.669	0.289	6.36455e-267	T cells	0.38
LBH1	3.80519e-271	0.724229	0.424	0.121	7.10504e-267	T cells	0.303
ELF1	4.11229e-270	0.90461	0.494	0.176	7.67848e-266	T cells	0.318
ABHD17A	5.26957e-270	0.866512	0.386	0.11	9.83934e-266	T cells	0.276
PDE7A	1.18791e-269	0.801411	0.268	0.053	2.21807e-265	T cells	0.215
MYL12A	2.29649e-269	0.997458	0.811	0.477	4.28801e-265	T cells	0.334
AC245297.3	5.10467e-269	0.961263	0.341	0.088	9.53143e-265	T cells	0.253
SYNE2	5.41815e-268	1.3527	0.509	0.186	1.01168e-263	T cells	0.323
AKAP131	8.47573e-266	0.988756	0.538	0.207	1.58259e-261	T cells	0.331
N4BP2L21	5.30813e-264	0.993787	0.671	0.311	9.91134e-260	T cells	0.36
RASSF5	4.23108e-262	0.701528	0.265	0.053	7.90027e-258	T cells	0.212
FAM49B	9.47582e-262	0.785081	0.385	0.108	1.76932e-257	T cells	0.277
NR3C11	4.21241e-260	1.17257	0.418	0.137	7.86541e-256	T cells	0.281
TSPYL2	1.0682e-259	1.24208	0.453	0.157	1.99454e-255	T cells	0.296
APOL6	3.50582e-258	0.815841	0.285	0.063	6.54606e-254	T cells	0.222
CTSC1	1.54389e-254	0.795112	0.424	0.129	2.88275e-250	T cells	0.295
IQGAP2	1.45517e-248	0.839471	0.277	0.062	2.7171e-244	T cells	0.215
MAF	3.20143e-248	0.867307	0.29	0.065	5.97771e-244	T cells	0.225
DIAPH1	4.74438e-248	0.696302	0.279	0.062	8.8587e-244	T cells	0.217
PFN1	2.16351e-246	0.944736	0.847	0.544	4.03971e-242	T cells	0.303
PDCD4	4.79163e-246	0.836003	0.579	0.239	8.94694e-242	T cells	0.34
RPS6KA3	2.53108e-244	0.76971	0.277	0.062	4.72603e-240	T cells	0.215
PBXIP1	1.17021e-241	0.829423	0.305	0.076	2.18501e-237	T cells	0.229
CEMIP2	1.35669e-241	0.942392	0.313	0.079	2.53322e-237	T cells	0.234
SON2	2.33909e-239	0.790092	0.814	0.439	4.36755e-235	T cells	0.375
PRDM11	6.99591e-239	0.94397	0.331	0.089	1.30628e-234	T cells	0.242
PDE4D	3.95034e-238	0.897104	0.255	0.054	7.37607e-234	T cells	0.201
CCSER2	5.80117e-236	0.805111	0.285	0.069	1.08319e-231	T cells	0.216
SUN2	6.73185e-234	0.743607	0.318	0.084	1.25697e-229	T cells	0.234
PRRC2C1	1.01564e-233	0.939427	0.679	0.334	1.89641e-229	T cells	0.345
PAXX	5.24843e-233	0.737873	0.396	0.126	9.79987e-229	T cells	0.27
BIRC31	4.80534e-232	0.916093	0.326	0.087	8.97253e-228	T cells	0.239
SARAF	1.5954e-231	0.870724	0.68	0.346	2.97893e-227	T cells	0.334
DDX5	3.29932e-230	0.794282	0.905	0.634	6.16049e-226	T cells	0.271
TRIM22	6.98959e-230	0.786157	0.31	0.081	1.3051e-225	T cells	0.229
ARL6IP5	2.58311e-228	0.793576	0.651	0.307	4.82318e-224	T cells	0.344
TLN11	3.38946e-228	0.814894	0.477	0.181	6.3288e-224	T cells	0.296
GCC2	3.32734e-227	0.942878	0.551	0.235	6.21281e-223	T cells	0.316
DDX6	3.34141e-226	0.883834	0.431	0.156	6.23908e-222	T cells	0.275
NKTR1	1.3538e-223	1.08009	0.546	0.236	2.52781e-219	T cells	0.31
PRKACB	5.16301e-223	0.678747	0.271	0.064	9.64037e-219	T cells	0.207
IL10RA1	2.09591e-222	0.769067	0.277	0.067	3.91349e-218	T cells	0.21
CLDND1	2.213e-222	0.842807	0.31	0.086	4.13211e-218	T cells	0.224
TGFB1	5.59235e-222	0.789643	0.314	0.087	1.0442e-217	T cells	0.227
PDE4B1	1.97837e-221	0.813294	0.274	0.066	3.69402e-217	T cells	0.208
KIF2A	1.03916e-220	0.707166	0.311	0.084	1.94032e-216	T cells	0.227
EPB41	2.03632e-220	0.811453	0.295	0.076	3.80222e-216	T cells	0.219
TNFAIP81	2.89015e-220	0.710623	0.407	0.137	5.39649e-216	T cells	0.27
ANXA61	1.30119e-217	0.73873	0.324	0.092	2.42959e-213	T cells	0.232
PRPF38B	1.67307e-217	0.867307	0.488	0.197	3.12395e-213	T cells	0.291
IDS	6.34274e-217	0.83002	0.39	0.131	1.18432e-212	T cells	0.259
RASA2	5.87095e-215	0.71851	0.256	0.06	1.09622e-210	T cells	0.196
PSIP1	1.27713e-214	0.805552	0.387	0.132	2.38466e-210	T cells	0.255
ARID4B	6.55367e-214	0.862707	0.443	0.166	1.2237e-209	T cells	0.277
KLF13	9.93059e-210	0.763095	0.343	0.107	1.85424e-205	T cells	0.236
TUBA1A1	1.07928e-209	0.893701	0.41	0.139	2.01524e-205	T cells	0.271
CSK	2.95432e-208	0.662011	0.267	0.066	5.5163e-204	T cells	0.201
CFL1	1.06597e-204	0.791254	0.836	0.554	1.99038e-200	T cells	0.282
SEPT9	2.70266e-203	0.70063	0.412	0.148	5.0464e-199	T cells	0.264
PPP1R2	1.76919e-201	0.698487	0.367	0.123	3.30343e-197	T cells	0.244
SMAP21	2.7493e-201	0.673134	0.361	0.114	5.1335e-197	T cells	0.247
BTN3A21	3.6965e-200	0.744648	0.349	0.113	6.9021e-196	T cells	0.236
GTF3A	4.2307e-200	0.654771	0.435	0.166	7.89955e-196	T cells	0.269
BUB3	2.3349e-197	0.667846	0.376	0.131	4.35973e-193	T cells	0.245
ACTR2	1.32749e-195	0.717789	0.544	0.239	2.4787e-191	T cells	0.305
KMT2E1	5.19732e-194	0.810077	0.533	0.239	9.70444e-190	T cells	0.294
PAK2	1.50196e-192	0.704064	0.435	0.169	2.80445e-188	T cells	0.266
YME1L1	1.82836e-192	0.947017	0.514	0.231	3.41392e-188	T cells	0.283
YWHAZ	5.56314e-192	0.684046	0.674	0.349	1.03875e-187	T cells	0.325
TLK1	2.69205e-191	0.687881	0.31	0.093	5.02659e-187	T cells	0.217
PCSK7	5.6044e-191	0.890517	0.329	0.105	1.04645e-186	T cells	0.224
ATF7IP1	9.28491e-191	0.821416	0.353	0.117	1.73368e-186	T cells	0.236
LNPEP	7.90065e-187	0.728541	0.303	0.091	1.47521e-182	T cells	0.212
RPS29	1.13302e-185	0.547625	0.963	0.923	2.11557e-181	T cells	0.04
WNK1	8.12515e-185	0.750219	0.341	0.114	1.51713e-180	T cells	0.227
MPHOSPH81	1.63732e-183	0.797473	0.547	0.261	3.0572e-179	T cells	0.286
MLLT6	2.49265e-183	0.693895	0.313	0.098	4.65428e-179	T cells	0.215
USP151	2.90879e-182	0.781228	0.375	0.135	5.4313e-178	T cells	0.24
RPS15A	5.65126e-182	0.551683	0.951	0.911	1.0552e-177	T cells	0.04
RBM39	5.26572e-181	0.699283	0.749	0.429	9.83216e-177	T cells	0.32
CCNH	1.5109e-180	0.690368	0.273	0.078	2.82116e-176	T cells	0.195
CYLD	3.09182e-178	0.686392	0.287	0.086	5.77304e-174	T cells	0.201
GABPB1-AS1	1.22842e-177	0.758825	0.254	0.069	2.29371e-173	T cells	0.185
NABP1	5.03236e-176	0.694139	0.322	0.105	9.39642e-172	T cells	0.217
SP1001	1.88956e-175	0.730945	0.461	0.196	3.52819e-171	T cells	0.265
SIGIRR	3.99574e-173	0.615958	0.302	0.095	7.46085e-169	T cells	0.207
GLS1	2.97396e-171	0.802157	0.385	0.148	5.55298e-167	T cells	0.237
MIER1	1.29687e-169	0.683445	0.339	0.12	2.42151e-165	T cells	0.219
ABRACL	1.39775e-169	0.442852	0.38	0.135	2.60987e-165	T cells	0.245
PNRC1	3.59794e-169	0.720886	0.761	0.454	6.71808e-165	T cells	0.307
KMT2A1	1.11e-168	0.854507	0.445	0.192	2.07258e-164	T cells	0.253
EPC1	1.31902e-167	0.731267	0.389	0.154	2.46287e-163	T cells	0.235
UCP2	4.6456e-167	0.581823	0.306	0.096	8.67426e-163	T cells	0.21
CHD21	5.89922e-166	0.729704	0.366	0.138	1.1015e-161	T cells	0.228
CCDC85B	1.43495e-165	0.625794	0.416	0.17	2.67933e-161	T cells	0.246
OSTF1	1.50459e-165	0.521362	0.365	0.133	2.80936e-161	T cells	0.232
SRSF5	6.3233e-162	0.612024	0.746	0.435	1.18069e-157	T cells	0.311
DEK1	2.33945e-160	0.609801	0.517	0.239	4.36822e-156	T cells	0.278
DDX3X	4.66477e-159	0.78149	0.56	0.282	8.71005e-155	T cells	0.278
SRRM1	1.87323e-157	0.612938	0.63	0.339	3.49769e-153	T cells	0.291
POLR3GL	2.27637e-157	0.517358	0.296	0.098	4.25044e-153	T cells	0.198
UTRN1	1.55835e-156	0.841683	0.387	0.154	2.90975e-152	T cells	0.233
FAM107B1	6.01264e-156	0.56978	0.391	0.153	1.12268e-151	T cells	0.238
BPTF1	1.1189e-155	0.812724	0.47	0.218	2.08921e-151	T cells	0.252
DDX46	1.86009e-155	0.669073	0.454	0.204	3.47316e-151	T cells	0.25
ARPC1B	2.2039e-155	0.50177	0.512	0.229	4.11512e-151	T cells	0.283
SF1	6.97535e-155	0.732053	0.54	0.27	1.30244e-150	T cells	0.27
ODF2L	4.65674e-154	0.579035	0.359	0.133	8.69507e-150	T cells	0.226
MYH91	7.01567e-154	0.652377	0.471	0.208	1.30997e-149	T cells	0.263
TAF7	9.6562e-154	0.627428	0.416	0.177	1.803e-149	T cells	0.239
ACTR3	1.4549e-152	0.589677	0.445	0.193	2.71658e-148	T cells	0.252
BCL21	2.85315e-151	0.808487	0.303	0.107	5.3274e-147	T cells	0.196
TERF2IP	5.13175e-151	0.579239	0.4	0.168	9.58201e-147	T cells	0.232
GNAI2	3.05939e-149	0.543843	0.513	0.244	5.71249e-145	T cells	0.269
VPS13C1	2.07085e-148	0.80069	0.413	0.178	3.8667e-144	T cells	0.235
IFI16	9.7608e-148	0.633948	0.485	0.228	1.82254e-143	T cells	0.257
RNF19A	1.59393e-147	0.833418	0.353	0.14	2.97618e-143	T cells	0.213
DDX3Y1	1.98536e-147	0.740561	0.379	0.156	3.70707e-143	T cells	0.223
ARPC5	1.27078e-145	0.554099	0.466	0.212	2.37281e-141	T cells	0.254
AMD1	4.28472e-144	0.671058	0.424	0.191	8.00042e-140	T cells	0.233
DHX36	7.34387e-144	0.669022	0.376	0.157	1.37125e-139	T cells	0.219
SYNE11	8.80474e-144	0.708434	0.284	0.096	1.64402e-139	T cells	0.188
GPBP11	3.46414e-143	0.612924	0.461	0.217	6.46824e-139	T cells	0.244
PHF20	4.14086e-143	0.588574	0.305	0.11	7.73182e-139	T cells	0.195
PPP1R10	7.32634e-143	0.724093	0.485	0.239	1.36797e-138	T cells	0.246
G3BP2	9.8005e-143	0.560618	0.363	0.144	1.82995e-138	T cells	0.219
IRF1	6.36383e-142	0.607249	0.569	0.293	1.18825e-137	T cells	0.276
SMCHD11	3.70946e-141	0.696979	0.392	0.165	6.9263e-137	T cells	0.227
PRPF4B1	8.35794e-141	0.697909	0.476	0.23	1.56059e-136	T cells	0.246
GRK2	9.95031e-140	0.547047	0.257	0.082	1.85792e-135	T cells	0.175
ANP32E	5.07977e-139	0.540848	0.288	0.1	9.48495e-135	T cells	0.188
PRMT2	8.89019e-139	0.61378	0.337	0.133	1.65998e-134	T cells	0.204
TRA2B	1.89356e-138	0.588837	0.582	0.307	3.53565e-134	T cells	0.275
TNRC6B1	1.97119e-138	0.712233	0.438	0.205	3.68061e-134	T cells	0.233
TAPBP1	2.11658e-138	0.631105	0.463	0.222	3.95208e-134	T cells	0.241
CDKN1B	3.17405e-138	0.597311	0.291	0.105	5.92658e-134	T cells	0.186
HELZ	2.48509e-137	0.626487	0.251	0.081	4.64015e-133	T cells	0.17
RAP1A	4.23818e-137	0.538724	0.353	0.142	7.91352e-133	T cells	0.211
RHOG	9.05919e-137	0.472508	0.257	0.083	1.69153e-132	T cells	0.174
RPS27	9.64922e-137	0.446614	0.976	0.965	1.8017e-132	T cells	0.011
CARD16	2.25127e-136	0.577445	0.294	0.105	4.20357e-132	T cells	0.189
SMARCA2	2.24005e-135	0.631583	0.316	0.121	4.18262e-131	T cells	0.195
RAP1B	6.6299e-135	0.522456	0.517	0.261	1.23793e-130	T cells	0.256
FKBP111	7.72648e-135	0.516248	0.315	0.114	1.44269e-130	T cells	0.201
ATRX1	3.81028e-134	0.757904	0.514	0.265	7.11456e-130	T cells	0.249
CASP4	6.59871e-133	0.518447	0.314	0.119	1.23211e-128	T cells	0.195
CENPC1	1.116e-132	0.73124	0.313	0.121	2.08379e-128	T cells	0.192
RBM25	1.47541e-132	0.574506	0.541	0.282	2.75488e-128	T cells	0.259
TXNIP	3.87384e-132	0.79783	0.806	0.555	7.23324e-128	T cells	0.251
CAP1	5.70894e-129	0.491341	0.47	0.224	1.06597e-124	T cells	0.246
PTBP3	4.67205e-128	0.556624	0.302	0.113	8.72366e-124	T cells	0.189
PRRC2B	9.61389e-128	0.648166	0.306	0.119	1.79511e-123	T cells	0.187
MYCBP21	3.24456e-127	0.687751	0.42	0.196	6.05824e-123	T cells	0.224
DDX18	4.42277e-127	0.602409	0.455	0.225	8.25819e-123	T cells	0.23
ANKRD111	6.38307e-127	0.749651	0.439	0.214	1.19185e-122	T cells	0.225
OGA1	8.40564e-127	0.636277	0.319	0.125	1.5695e-122	T cells	0.194
HNRNPA2B1	1.81388e-126	0.584917	0.873	0.619	3.38689e-122	T cells	0.254
CAPZA1	1.89866e-125	0.463405	0.372	0.159	3.54517e-121	T cells	0.213
ROCK11	4.17688e-125	0.663178	0.386	0.172	7.79907e-121	T cells	0.214
NAP1L11	2.98063e-124	0.519276	0.596	0.332	5.56543e-120	T cells	0.264
FGFR1OP2	1.94609e-123	0.535901	0.287	0.109	3.63375e-119	T cells	0.178
YWHAB	6.91619e-122	0.437525	0.675	0.398	1.29139e-117	T cells	0.277
IQGAP1	2.66863e-120	0.5691	0.483	0.246	4.98287e-116	T cells	0.237
DHRS7	9.27239e-120	0.477969	0.408	0.192	1.73134e-115	T cells	0.216
HSPA8	1.18924e-119	0.619489	0.779	0.517	2.22054e-115	T cells	0.262
HNRNPU	2.42506e-119	0.568944	0.668	0.39	4.52807e-115	T cells	0.278
TGOLN2	3.4717e-119	0.542225	0.404	0.188	6.48235e-115	T cells	0.216
REL1	1.25326e-118	0.638333	0.394	0.175	2.34009e-114	T cells	0.219
MECP2	2.2197e-118	0.561446	0.261	0.095	4.14462e-114	T cells	0.166
DRAP11	4.21128e-118	0.435887	0.434	0.212	7.86331e-114	T cells	0.222
PPP1CA	2.48554e-117	0.419995	0.425	0.203	4.641e-113	T cells	0.222
LRRFIP1	5.52468e-117	0.445904	0.489	0.245	1.03157e-112	T cells	0.244
CHORDC1	6.26769e-116	0.562248	0.263	0.097	1.1703e-111	T cells	0.166
CDC42	2.25023e-115	0.437013	0.746	0.464	4.20163e-111	T cells	0.282
U2SURP	2.93756e-115	0.580593	0.422	0.208	5.48502e-111	T cells	0.214
ARF6	1.78564e-114	0.423371	0.403	0.187	3.33415e-110	T cells	0.216
SP1101	2.29234e-114	0.560264	0.271	0.1	4.28025e-110	T cells	0.171
CAPZB	9.8116e-114	0.471494	0.481	0.249	1.83202e-109	T cells	0.232
KDM5A	1.75254e-113	0.621394	0.273	0.105	3.27235e-109	T cells	0.168
PPP1R12A1	1.08941e-112	0.470534	0.383	0.172	2.03414e-108	T cells	0.211
KANSL1	7.83187e-112	0.616859	0.311	0.131	1.46237e-107	T cells	0.18
BCLAF11	7.87002e-112	0.602943	0.445	0.227	1.46949e-107	T cells	0.218
PNISR2	1.3873e-111	0.550375	0.568	0.319	2.59038e-107	T cells	0.249
FNBP41	1.57491e-111	0.571522	0.346	0.153	2.94067e-107	T cells	0.193
BAZ1A	5.85218e-111	0.519191	0.262	0.097	1.09272e-106	T cells	0.165
CDV31	6.04983e-111	0.525116	0.419	0.204	1.12963e-106	T cells	0.215
PRR13	6.23958e-111	0.396778	0.43	0.208	1.16505e-106	T cells	0.222
CCDC107	1.22007e-110	0.477056	0.27	0.104	2.27811e-106	T cells	0.166
SPCS31	5.84012e-110	0.481665	0.355	0.158	1.09047e-105	T cells	0.197
IFI27L21	6.18225e-110	0.564826	0.294	0.123	1.15435e-105	T cells	0.171
SNRPB2	7.58678e-110	0.434212	0.386	0.183	1.4166e-105	T cells	0.203
RABGAP1L	1.05092e-109	0.521929	0.254	0.094	1.96228e-105	T cells	0.16
FAM89B	1.75857e-109	0.474025	0.271	0.105	3.28359e-105	T cells	0.166
RSRP1	2.00601e-109	0.520828	0.646	0.386	3.74562e-105	T cells	0.26
SOCS1	3.88027e-108	0.444326	0.354	0.154	7.24523e-104	T cells	0.2
KLF6	1.28214e-107	0.751914	0.662	0.398	2.394e-103	T cells	0.264
SFPQ	5.80212e-107	0.525259	0.489	0.261	1.08337e-102	T cells	0.228
DNAJB14	6.01235e-107	0.544546	0.263	0.102	1.12263e-102	T cells	0.161
SCAF111	6.46805e-107	0.574758	0.465	0.246	1.20771e-102	T cells	0.219
USP341	3.23908e-106	0.583042	0.327	0.144	6.04802e-102	T cells	0.183
ID21	3.80572e-106	0.759801	0.663	0.411	7.10605e-102	T cells	0.252
TMX4	1.10385e-105	0.503078	0.279	0.112	2.0611e-101	T cells	0.167
ARPC5L	1.83573e-105	0.45527	0.32	0.137	3.42768e-101	T cells	0.183
TPR	2.40052e-105	0.580982	0.426	0.219	4.48224e-101	T cells	0.207
SMG1	4.43626e-105	0.602065	0.282	0.114	8.28339e-101	T cells	0.168
TMEM50A	5.9233e-105	0.347585	0.434	0.219	1.106e-100	T cells	0.215
NCOR1	7.97252e-105	0.5396	0.397	0.196	1.48863e-100	T cells	0.201
SNX6	2.41043e-104	0.395587	0.389	0.186	4.50075e-100	T cells	0.203
SF3B1	1.76077e-103	0.489005	0.526	0.298	3.28771e-99	T cells	0.228
PNN	1.78342e-103	0.532145	0.438	0.225	3.33e-99	T cells	0.213
STAT31	1.04204e-102	0.528687	0.403	0.2	1.94569e-98	T cells	0.203
PCM1	7.91879e-102	0.563996	0.392	0.194	1.4786e-97	T cells	0.198
ERICH1	2.24506e-101	0.650148	0.287	0.121	4.19198e-97	T cells	0.166
IK	1.28974e-100	0.449178	0.401	0.2	2.40821e-96	T cells	0.201
BDP11	1.38211e-100	0.690475	0.298	0.129	2.58067e-96	T cells	0.169
ASH1L1	1.52215e-99	0.615488	0.391	0.196	2.84215e-95	T cells	0.195
RBM3	1.8212e-99	0.393233	0.485	0.264	3.40054e-95	T cells	0.221
RAD21	4.54595e-99	0.530209	0.312	0.139	8.4882e-95	T cells	0.173
AC007952.41	7.73407e-99	0.63718	0.475	0.255	1.44411e-94	T cells	0.22
ZNF2921	1.27773e-98	0.715751	0.344	0.163	2.38579e-94	T cells	0.181
OFD1	1.89843e-97	0.522608	0.261	0.105	3.54474e-93	T cells	0.156
UGP2	1.91385e-96	0.498822	0.357	0.17	3.57355e-92	T cells	0.187
TLE41	2.18228e-96	0.614813	0.351	0.168	4.07475e-92	T cells	0.183
RGCC	4.4406e-96	0.760945	0.27	0.111	8.2915e-92	T cells	0.159
HNRNPC	7.28855e-96	0.394797	0.587	0.349	1.36092e-91	T cells	0.238
CDK12	9.15598e-96	0.519055	0.263	0.107	1.7096e-91	T cells	0.156
H2AFV	1.55194e-95	0.36365	0.362	0.174	2.89778e-91	T cells	0.188
ORMDL1	4.32914e-95	0.485622	0.337	0.16	8.08337e-91	T cells	0.177
CFLAR1	4.99807e-95	0.551119	0.376	0.188	9.3324e-91	T cells	0.188
DDX171	6.40571e-95	0.496526	0.626	0.381	1.19607e-90	T cells	0.245
VAMP21	8.45441e-95	0.505373	0.4	0.209	1.57861e-90	T cells	0.191
RPS19	1.157e-94	0.406395	0.976	0.948	2.16036e-90	T cells	0.028
HMGB2	2.41484e-94	0.426758	0.321	0.145	4.50899e-90	T cells	0.176
BOD1L11	5.09267e-94	0.615914	0.406	0.213	9.50903e-90	T cells	0.193
PSMB8	6.52431e-94	0.434908	0.422	0.222	1.21822e-89	T cells	0.2
TUBA4A	6.74397e-94	0.313782	0.449	0.229	1.25923e-89	T cells	0.22
ARGLU1	4.74922e-93	0.435524	0.576	0.341	8.86774e-89	T cells	0.235
PAFAH1B1	1.87427e-91	0.433377	0.271	0.115	3.49963e-87	T cells	0.156
ILF3-DT	1.88478e-91	0.60356	0.271	0.116	3.51926e-87	T cells	0.155
PSME11	2.56789e-91	0.356175	0.645	0.404	4.79476e-87	T cells	0.241
CHMP4A	2.57839e-91	0.433185	0.342	0.166	4.81438e-87	T cells	0.176
OTUD6B-AS1	7.56255e-91	0.500537	0.319	0.149	1.41208e-86	T cells	0.17
OSBPL8	3.41635e-90	0.447508	0.262	0.109	6.37901e-86	T cells	0.153
HNRNPDL	7.05553e-90	0.364377	0.665	0.421	1.31741e-85	T cells	0.244
ADAR	2.27558e-88	0.469422	0.292	0.132	4.24896e-84	T cells	0.16
NIPBL	2.80303e-88	0.572676	0.314	0.147	5.23382e-84	T cells	0.167
ARHGDIA	2.13755e-87	0.355493	0.369	0.185	3.99123e-83	T cells	0.184
GSTK1	2.13843e-87	0.290301	0.499	0.278	3.99287e-83	T cells	0.221
PPHLN1	3.05447e-87	0.406184	0.268	0.115	5.70331e-83	T cells	0.153
ITSN21	7.87067e-87	0.476615	0.251	0.103	1.46961e-82	T cells	0.148
HP1BP31	9.79955e-87	0.439869	0.444	0.246	1.82977e-82	T cells	0.198
USP16	1.35157e-86	0.476024	0.325	0.156	2.52366e-82	T cells	0.169
CLK1	1.35731e-86	0.456206	0.352	0.174	2.53436e-82	T cells	0.178
CCNI1	2.30394e-86	0.373803	0.642	0.399	4.30191e-82	T cells	0.243
CDC42SE1	4.42576e-86	0.328028	0.322	0.148	8.26378e-82	T cells	0.174
CDK13	4.99686e-86	0.567579	0.276	0.123	9.33013e-82	T cells	0.153
CBX3	7.46348e-86	0.341441	0.419	0.223	1.39358e-81	T cells	0.196
JUND	2.612e-85	0.646179	0.892	0.73	4.87713e-81	T cells	0.162
GGNBP2	5.05123e-85	0.363444	0.335	0.162	9.43166e-81	T cells	0.173
RNMT1	2.42569e-84	0.549962	0.278	0.126	4.52925e-80	T cells	0.152
SRSF11	3.01005e-84	0.394328	0.491	0.282	5.62036e-80	T cells	0.209
NCL	5.31658e-84	0.359086	0.663	0.422	9.92713e-80	T cells	0.241
SMARCA5	2.54098e-83	0.42096	0.327	0.158	4.74453e-79	T cells	0.169
DAZAP2	3.76953e-83	0.34899	0.464	0.258	7.03846e-79	T cells	0.206
ISG15	6.76357e-83	0.38047	0.285	0.127	1.26289e-78	T cells	0.158
CYBA1	7.3839e-83	0.395917	0.761	0.482	1.37872e-78	T cells	0.279
RPLP2	2.9005e-82	0.306388	0.964	0.916	5.41582e-78	T cells	0.048
MZT2A	3.93381e-82	0.298414	0.394	0.207	7.3452e-78	T cells	0.187
MXD4	2.56817e-81	0.466082	0.263	0.117	4.79528e-77	T cells	0.146
DDIT4	4.17281e-81	0.590184	0.57	0.353	7.79147e-77	T cells	0.217
RSBN1L	4.4267e-81	0.529356	0.331	0.168	8.26552e-77	T cells	0.163
LSM8	4.44477e-81	0.304029	0.373	0.194	8.29927e-77	T cells	0.179
POLR2J3.11	1.66922e-80	0.605906	0.331	0.168	3.11677e-76	T cells	0.163
SS18L2	5.97866e-80	0.296458	0.256	0.111	1.11634e-75	T cells	0.145
PHF31	1.74729e-79	0.555815	0.341	0.176	3.26255e-75	T cells	0.165
CCNL1	2.89445e-79	0.364251	0.652	0.408	5.40451e-75	T cells	0.244
SNRNP200	6.32674e-79	0.481674	0.264	0.118	1.18133e-74	T cells	0.146
SVIP	9.15212e-79	0.330397	0.309	0.147	1.70888e-74	T cells	0.162
AHNAK	4.5719e-78	0.631309	0.504	0.301	8.53666e-74	T cells	0.203
RPS31	5.84002e-78	0.34753	0.955	0.932	1.09045e-73	T cells	0.023
HNRNPUL11	9.08067e-78	0.474777	0.311	0.154	1.69554e-73	T cells	0.157
CGGBP1	2.6407e-77	0.39911	0.254	0.113	4.93072e-73	T cells	0.141
YPEL5	4.15522e-77	0.431118	0.414	0.233	7.75864e-73	T cells	0.181
TAF1D1	1.12768e-76	0.39966	0.443	0.253	2.1056e-72	T cells	0.19
BAX	1.38098e-76	0.349913	0.308	0.147	2.57857e-72	T cells	0.161
ARPC4	2.12921e-76	0.258771	0.367	0.189	3.97567e-72	T cells	0.178
SNRPB	2.40302e-75	0.251267	0.45	0.255	4.48692e-71	T cells	0.195
CNN2	1.19115e-74	0.362721	0.29	0.139	2.22412e-70	T cells	0.151
DDX21	2.68264e-74	0.397263	0.342	0.176	5.00902e-70	T cells	0.166
SLTM	2.68343e-74	0.455238	0.362	0.195	5.0105e-70	T cells	0.167
STAG2	9.5345e-74	0.389448	0.267	0.124	1.78028e-69	T cells	0.143
PSMA3-AS1	1.97465e-73	0.432081	0.276	0.13	3.68707e-69	T cells	0.146
RSRC2	2.90312e-73	0.312895	0.467	0.276	5.42071e-69	T cells	0.191
PSME2	3.40874e-73	0.275525	0.453	0.26	6.36479e-69	T cells	0.193
CEBPZ	4.16646e-73	0.457215	0.299	0.149	7.77962e-69	T cells	0.15
SUB1	4.23685e-73	0.273889	0.615	0.39	7.91105e-69	T cells	0.225
THUMPD1	6.95465e-73	0.386264	0.282	0.136	1.29857e-68	T cells	0.146
NUB1	9.22063e-73	0.40902	0.275	0.13	1.72168e-68	T cells	0.145
TAOK3	1.34674e-72	0.367095	0.283	0.134	2.51463e-68	T cells	0.149
HMGB11	2.20045e-72	0.315621	0.855	0.607	4.10867e-68	T cells	0.248
SMC3	3.68468e-72	0.403957	0.259	0.121	6.88003e-68	T cells	0.138
CNBP1	6.23536e-72	0.272938	0.579	0.357	1.16427e-67	T cells	0.222
LDHA1	1.36205e-71	0.255576	0.47	0.268	2.54321e-67	T cells	0.202
SETD2	1.58428e-70	0.517519	0.251	0.116	2.95817e-66	T cells	0.135
STOM1	2.73491e-70	0.304406	0.263	0.121	5.10662e-66	T cells	0.142
PTMA	6.1422e-70	0.303529	0.964	0.884	1.14687e-65	T cells	0.08
SRP19	6.63301e-70	0.309469	0.274	0.132	1.23852e-65	T cells	0.142
NR4A2	2.08319e-69	0.519828	0.33	0.168	3.88974e-65	T cells	0.162
CACYBP	3.24182e-69	0.268273	0.313	0.158	6.05312e-65	T cells	0.155
MED10	4.47578e-69	0.374648	0.261	0.125	8.35717e-65	T cells	0.136
CALM31	4.62536e-69	0.253012	0.358	0.19	8.63648e-65	T cells	0.168
CHURC11	6.02772e-69	0.322843	0.397	0.224	1.1255e-64	T cells	0.173
SF3B2	6.99573e-69	0.340358	0.353	0.192	1.30624e-64	T cells	0.161
RSF1	7.01041e-68	0.470734	0.314	0.166	1.30898e-63	T cells	0.148
SETX1	4.47686e-67	0.487231	0.286	0.142	8.35919e-63	T cells	0.144
G3BP1	6.13185e-66	0.356606	0.261	0.125	1.14494e-61	T cells	0.136
WDR1	1.8408e-65	0.303987	0.263	0.125	3.43715e-61	T cells	0.138
SSR2	2.31486e-65	0.275417	0.587	0.378	4.3223e-61	T cells	0.209
NOP58	3.91886e-65	0.361419	0.261	0.126	7.3173e-61	T cells	0.135
URI1	1.41179e-64	0.250955	0.28	0.137	2.6361e-60	T cells	0.143
JMJD1C1	3.74605e-64	0.457047	0.314	0.166	6.99462e-60	T cells	0.148
UBE2D3	9.4849e-64	0.266378	0.52	0.326	1.77102e-59	T cells	0.194
RBPJ1	4.92961e-63	0.376257	0.33	0.177	9.20456e-59	T cells	0.153
AIP	6.61112e-63	0.336665	0.266	0.133	1.23443e-58	T cells	0.133
TUT41	6.88731e-62	0.492815	0.309	0.165	1.286e-57	T cells	0.144
ZNF644	8.36788e-62	0.491717	0.25	0.123	1.56245e-57	T cells	0.127
ZC3H131	1.90372e-61	0.44411	0.279	0.144	3.55464e-57	T cells	0.135
HNRNPH31	1.9491e-60	0.258223	0.38	0.218	3.63937e-56	T cells	0.162
UBE2D2	2.40527e-60	0.251374	0.4	0.235	4.49113e-56	T cells	0.165
ZBTB201	3.81142e-60	0.468692	0.33	0.182	7.11669e-56	T cells	0.148
ZNF207	1.24342e-59	0.458301	0.313	0.172	2.32171e-55	T cells	0.141
THRAP3	3.66146e-59	0.312322	0.357	0.206	6.83668e-55	T cells	0.151
ZRANB21	4.13218e-59	0.42397	0.358	0.207	7.71561e-55	T cells	0.151
TMOD3	5.63043e-59	0.269381	0.254	0.124	1.05131e-54	T cells	0.13
TBCB	5.63859e-59	0.252716	0.257	0.127	1.05284e-54	T cells	0.13
FAM133B	1.15525e-58	0.363798	0.401	0.24	2.15707e-54	T cells	0.161
DNAJC1	1.39595e-58	0.343838	0.258	0.13	2.60653e-54	T cells	0.128
PPIG1	5.5399e-57	0.367591	0.37	0.219	1.03441e-52	T cells	0.151
MTDH2	1.35231e-56	0.308391	0.432	0.268	2.52503e-52	T cells	0.164
UBXN4	1.57177e-56	0.282211	0.435	0.268	2.93481e-52	T cells	0.167
ARID1B	3.04808e-56	0.42916	0.335	0.192	5.69138e-52	T cells	0.143
NSD31	4.16515e-56	0.378891	0.353	0.206	7.77717e-52	T cells	0.147
DYNC1H1	4.34831e-56	0.358545	0.314	0.172	8.11916e-52	T cells	0.142
TCF251	5.46263e-56	0.306874	0.475	0.305	1.01998e-51	T cells	0.17
BST21	2.94429e-55	0.257511	0.367	0.209	5.49758e-51	T cells	0.158
NEU1	4.32139e-55	0.536084	0.256	0.133	8.06891e-51	T cells	0.123
SPTAN1	4.40253e-55	0.267484	0.305	0.165	8.22041e-51	T cells	0.14
CHD3	1.34132e-54	0.265728	0.264	0.133	2.50451e-50	T cells	0.131
C6orf62	2.04152e-54	0.310257	0.335	0.189	3.81193e-50	T cells	0.146
EIF1	2.05781e-54	0.296409	0.938	0.865	3.84234e-50	T cells	0.073
ACIN1	2.20303e-54	0.298698	0.262	0.135	4.1135e-50	T cells	0.127
KMT2C1	3.36339e-54	0.481397	0.267	0.141	6.28011e-50	T cells	0.126
YTHDC1	4.57243e-54	0.321784	0.332	0.19	8.53764e-50	T cells	0.142
ZBTB381	1.18128e-53	0.399873	0.306	0.171	2.20568e-49	T cells	0.135
PRDM21	1.46413e-53	0.336332	0.277	0.146	2.73383e-49	T cells	0.131
MDM41	1.53446e-53	0.3851	0.322	0.182	2.86514e-49	T cells	0.14
WAC	3.13115e-53	0.335664	0.302	0.168	5.84648e-49	T cells	0.134
CORO1B	4.84605e-53	0.385343	0.251	0.13	9.04854e-49	T cells	0.121
EEF1D	7.7932e-53	0.323803	0.862	0.656	1.45515e-48	T cells	0.206
HNRNPH1	3.4895e-52	0.310269	0.602	0.409	6.51559e-48	T cells	0.193
BRD4	9.93032e-52	0.343493	0.261	0.139	1.85419e-47	T cells	0.122
IRF3	3.56234e-51	0.340519	0.272	0.147	6.65159e-47	T cells	0.125
PARP11	5.66415e-51	0.280432	0.265	0.141	1.05761e-46	T cells	0.124
TIAL1	1.20358e-50	0.28379	0.259	0.138	2.24733e-46	T cells	0.121
NUFIP2	2.60473e-50	0.278857	0.341	0.199	4.86355e-46	T cells	0.142
PRPF40A	1.7598e-49	0.321602	0.302	0.173	3.28589e-45	T cells	0.129
SRSF10	2.04138e-49	0.302947	0.369	0.224	3.81166e-45	T cells	0.145
RPL10	1.99925e-48	0.265741	0.965	0.971	3.73301e-44	T cells	-0.006
GRB21	1.37318e-47	0.269902	0.309	0.178	2.56401e-43	T cells	0.131
TRAM11	1.66418e-47	0.2697	0.322	0.19	3.10736e-43	T cells	0.132
CEP3501	1.46301e-46	0.405966	0.258	0.142	2.73173e-42	T cells	0.116
DNAJB1	2.04519e-46	0.732321	0.521	0.368	3.81877e-42	T cells	0.153
CCDC59	8.82406e-46	0.286393	0.255	0.141	1.64763e-41	T cells	0.114
PRKDC	1.60511e-45	0.25118	0.277	0.155	2.99705e-41	T cells	0.122
PJA21	6.17671e-44	0.332332	0.285	0.166	1.15331e-39	T cells	0.119
EWSR1	8.07917e-44	0.289353	0.27	0.152	1.50854e-39	T cells	0.118
AKAP91	8.80714e-43	0.35307	0.475	0.321	1.64447e-38	T cells	0.154
UPF21	6.34845e-40	0.339071	0.279	0.166	1.18538e-35	T cells	0.113
ILF3	8.07358e-40	0.275237	0.274	0.16	1.5075e-35	T cells	0.114
INTS6	1.75638e-39	0.359191	0.386	0.249	3.27952e-35	T cells	0.137
MT-ND61	1.97573e-38	0.393875	0.263	0.155	3.68909e-34	T cells	0.108
BBX1	1.73378e-37	0.314474	0.275	0.167	3.23731e-33	T cells	0.108
SRSF4	5.20559e-37	0.268703	0.27	0.162	9.71987e-33	T cells	0.108
IRF2BP2	1.21322e-36	0.252372	0.294	0.181	2.26533e-32	T cells	0.113
RFC1	3.63296e-36	0.281361	0.256	0.153	6.78346e-32	T cells	0.103
PHIP1	2.54267e-31	0.394652	0.267	0.169	4.74767e-27	T cells	0.098
H1FX	2.03044e-30	0.275828	0.352	0.238	3.79123e-26	T cells	0.114
ZNF6381	3.43225e-30	0.31165	0.257	0.161	6.4087e-26	T cells	0.096
RBM61	3.07174e-29	0.28689	0.261	0.165	5.73555e-25	T cells	0.096
HSPH1	8.36257e-29	0.278866	0.27	0.169	1.56146e-24	T cells	0.101
RBBP6	7.3914e-26	0.269192	0.268	0.174	1.38012e-21	T cells	0.094
CITED2	1.78739e-20	0.27294	0.381	0.279	3.33742e-16	T cells	0.102
GOLGA41	2.54172e-19	0.28183	0.338	0.248	4.7459e-15	T cells	0.09
JUN	1.38928e-09	0.52475	0.866	0.902	2.59407e-05	T cells	-0.036
DUSP1	4.15801e-05	0.39126	0.631	0.605	0.776384	T cells	0.026

## Sheet: Endothelial cells
gene	p_val	avg_log2FC	pct.1	pct.2	p_val_adj	cluster	pct.diff
IFI27	0	4.20996	0.902	0.026	0	Endothelial cells	0.876
SPARCL11	0	4.16454	0.902	0.086	0	Endothelial cells	0.816
CLDN5	0	3.63119	0.774	0.008	0	Endothelial cells	0.766
GNG111	0	3.5917	0.875	0.057	0	Endothelial cells	0.818
ACKR1	0	3.45009	0.613	0.006	0	Endothelial cells	0.607
VWF	0	3.39291	0.794	0.011	0	Endothelial cells	0.783
AQP1	0	3.3747	0.79	0.01	0	Endothelial cells	0.78
IGFBP41	0	2.99092	0.855	0.107	0	Endothelial cells	0.748
PECAM1	0	2.91747	0.812	0.033	0	Endothelial cells	0.779
PLVAP	0	2.76065	0.691	0.005	0	Endothelial cells	0.686
CD34	0	2.69152	0.747	0.005	0	Endothelial cells	0.742
EGFL7	0	2.68296	0.794	0.017	0	Endothelial cells	0.777
RAMP2	0	2.63332	0.752	0.02	0	Endothelial cells	0.732
CAVIN2	0	2.57866	0.736	0.043	0	Endothelial cells	0.693
TM4SF1	0	2.565	0.727	0.039	0	Endothelial cells	0.688
GIMAP71	0	2.50788	0.765	0.075	0	Endothelial cells	0.69
CAV11	0	2.48736	0.761	0.106	0	Endothelial cells	0.655
GSN1	0	2.48489	0.814	0.159	0	Endothelial cells	0.655
IGFBP71	0	2.4742	0.859	0.154	0	Endothelial cells	0.705
LIFR	0	2.34685	0.638	0.01	0	Endothelial cells	0.628
EMCN	0	2.33195	0.694	0.002	0	Endothelial cells	0.692
CLEC14A	0	2.32755	0.691	0.004	0	Endothelial cells	0.687
KCTD12	0	2.29671	0.678	0.047	0	Endothelial cells	0.631
ADGRL4	0	2.27297	0.68	0.002	0	Endothelial cells	0.678
CD320	0	2.24693	0.577	0.049	0	Endothelial cells	0.528
A2M1	0	2.20565	0.861	0.104	0	Endothelial cells	0.757
TGFBR2	0	2.17636	0.767	0.115	0	Endothelial cells	0.652
ENG	0	2.13972	0.702	0.037	0	Endothelial cells	0.665
RNASE1	0	2.12363	0.785	0.038	0	Endothelial cells	0.747
CAVIN11	0	2.11385	0.738	0.075	0	Endothelial cells	0.663
SOX18	0	2.08537	0.624	0.005	0	Endothelial cells	0.619
NPDC1	0	2.07745	0.774	0.083	0	Endothelial cells	0.691
ECSCR	0	2.04606	0.669	0.002	0	Endothelial cells	0.667
ENPP2	0	2.03221	0.427	0.015	0	Endothelial cells	0.412
HSPG2	0	2.0262	0.635	0.033	0	Endothelial cells	0.602
PALMD	0	2.00687	0.566	0.008	0	Endothelial cells	0.558
GIMAP41	0	1.9997	0.707	0.059	0	Endothelial cells	0.648
SPTBN11	0	1.9785	0.691	0.116	0	Endothelial cells	0.575
CCL14	0	1.97534	0.459	0.002	0	Endothelial cells	0.457
JAM2	0	1.93967	0.622	0.008	0	Endothelial cells	0.614
EPAS11	0	1.91756	0.74	0.105	0	Endothelial cells	0.635
CD93	0	1.90014	0.604	0.021	0	Endothelial cells	0.583
ITM2A1	0	1.88618	0.642	0.072	0	Endothelial cells	0.57
IL33	0	1.87276	0.537	0.009	0	Endothelial cells	0.528
NOSTRIN	0	1.8582	0.593	0.009	0	Endothelial cells	0.584
SPARC1	0	1.81796	0.705	0.081	0	Endothelial cells	0.624
HLA-DQA2	0	1.78778	0.483	0.024	0	Endothelial cells	0.459
TSPAN7	0	1.76782	0.593	0.009	0	Endothelial cells	0.584
RAMP3	0	1.74066	0.481	0.002	0	Endothelial cells	0.479
NRN1	0	1.71372	0.557	0.002	0	Endothelial cells	0.555
LDB2	0	1.70185	0.55	0.013	0	Endothelial cells	0.537
NNMT	0	1.67388	0.559	0.018	0	Endothelial cells	0.541
IFITM11	0	1.66071	0.595	0.073	0	Endothelial cells	0.522
FLT1	0	1.65834	0.472	0.004	0	Endothelial cells	0.468
PTPRB	0	1.60446	0.517	0.003	0	Endothelial cells	0.514
NUAK1	0	1.60308	0.45	0.013	0	Endothelial cells	0.437
CDH5	0	1.59677	0.492	0.001	0	Endothelial cells	0.491
MMRN1	0	1.58444	0.304	0.002	0	Endothelial cells	0.302
COL15A1	0	1.5738	0.438	0.015	0	Endothelial cells	0.423
CYYR1	0	1.55163	0.506	0.006	0	Endothelial cells	0.5
ESAM	0	1.51879	0.564	0.023	0	Endothelial cells	0.541
MMRN2	0	1.51077	0.523	0.014	0	Endothelial cells	0.509
LEPR	0	1.50752	0.445	0.01	0	Endothelial cells	0.435
KDR	0	1.48924	0.432	0.002	0	Endothelial cells	0.43
HYAL2	0	1.4751	0.508	0.035	0	Endothelial cells	0.473
LMCD1	0	1.46366	0.541	0.018	0	Endothelial cells	0.523
TM4SF18	0	1.45505	0.412	0.001	0	Endothelial cells	0.411
NRP1	0	1.45486	0.485	0.037	0	Endothelial cells	0.448
ADAM15	0	1.45393	0.539	0.034	0	Endothelial cells	0.505
CALCRL	0	1.43009	0.427	0.004	0	Endothelial cells	0.423
ADGRF5	0	1.4185	0.394	0.013	0	Endothelial cells	0.381
PODXL	0	1.407	0.324	0.005	0	Endothelial cells	0.319
CXorf36	0	1.36567	0.43	0.002	0	Endothelial cells	0.428
GIMAP11	0	1.36011	0.523	0.041	0	Endothelial cells	0.482
RBP7	0	1.34931	0.383	0.013	0	Endothelial cells	0.37
ARHGAP29	0	1.34411	0.499	0.046	0	Endothelial cells	0.453
THSD7A	0	1.30851	0.396	0.008	0	Endothelial cells	0.388
ROBO4	0	1.30233	0.434	0.002	0	Endothelial cells	0.432
TGFBR3	0	1.30113	0.481	0.051	0	Endothelial cells	0.43
PCDH17	0	1.28012	0.367	0.002	0	Endothelial cells	0.365
ELK3	0	1.26121	0.535	0.063	0	Endothelial cells	0.472
THBD	0	1.2449	0.421	0.016	0	Endothelial cells	0.405
FAM13C	0	1.23502	0.34	0.015	0	Endothelial cells	0.325
MKL2	0	1.23409	0.456	0.041	0	Endothelial cells	0.415
PCAT19	0	1.22649	0.396	0.002	0	Endothelial cells	0.394
TIE1	0	1.2188	0.407	0.002	0	Endothelial cells	0.405
IL3RA	0	1.21203	0.398	0.004	0	Endothelial cells	0.394
ZNF385D	0	1.20615	0.34	0.005	0	Endothelial cells	0.335
HEG1	0	1.20441	0.414	0.017	0	Endothelial cells	0.397
GIMAP6	0	1.19167	0.443	0.02	0	Endothelial cells	0.423
FAM107A	0	1.18464	0.36	0.009	0	Endothelial cells	0.351
WWTR1	0	1.16854	0.407	0.035	0	Endothelial cells	0.372
S1PR1	0	1.1632	0.36	0.005	0	Endothelial cells	0.355
EMP1	0	1.15974	0.49	0.039	0	Endothelial cells	0.451
SMAD1	0	1.14438	0.383	0.019	0	Endothelial cells	0.364
MYCT1	0	1.12658	0.403	0	0	Endothelial cells	0.403
ABCB1	0	1.09808	0.32	0.015	0	Endothelial cells	0.305
COL4A1	0	1.09296	0.351	0.02	0	Endothelial cells	0.331
CYTL1	0	1.09002	0.336	0.02	0	Endothelial cells	0.316
TPD52L1	0	1.08165	0.403	0.016	0	Endothelial cells	0.387
ERG	0	1.08086	0.374	0.003	0	Endothelial cells	0.371
SOX17	0	1.06391	0.271	0.001	0	Endothelial cells	0.27
MCTP1	0	1.04497	0.32	0.009	0	Endothelial cells	0.311
SLCO2A1	0	1.02504	0.324	0.002	0	Endothelial cells	0.322
NEURL1B	0	1.02361	0.329	0.017	0	Endothelial cells	0.312
LIMS2	0	1.0176	0.376	0.023	0	Endothelial cells	0.353
ITGA5	0	1.00895	0.347	0.015	0	Endothelial cells	0.332
GIMAP8	0	1.00766	0.349	0.015	0	Endothelial cells	0.334
FAM167B	0	0.953118	0.253	0.002	0	Endothelial cells	0.251
MEOX1	0	0.952418	0.315	0.001	0	Endothelial cells	0.314
TMEM88	0	0.950974	0.327	0.006	0	Endothelial cells	0.321
PDE2A	0	0.940742	0.333	0.005	0	Endothelial cells	0.328
ANKRD29	0	0.939272	0.333	0.011	0	Endothelial cells	0.322
ADCY4	0	0.908169	0.302	0.004	0	Endothelial cells	0.298
SELP	0	0.897828	0.253	0.001	0	Endothelial cells	0.252
OLFM1	0	0.893439	0.293	0.01	0	Endothelial cells	0.283
KANK3	0	0.87384	0.291	0.004	0	Endothelial cells	0.287
TEK	0	0.870927	0.298	0	0	Endothelial cells	0.298
RASIP1	0	0.867051	0.293	0.003	0	Endothelial cells	0.29
DOCK9	0	0.86671	0.345	0.019	0	Endothelial cells	0.326
NOTCH4	0	0.842476	0.271	0.009	0	Endothelial cells	0.262
FAM110D	0	0.828108	0.253	0.002	0	Endothelial cells	0.251
SHANK3	0	0.827017	0.315	0.002	0	Endothelial cells	0.313
TNXB	0	0.824927	0.26	0.011	0	Endothelial cells	0.249
PREX2	0	0.800176	0.275	0.012	0	Endothelial cells	0.263
C1orf115	0	0.795205	0.273	0.007	0	Endothelial cells	0.266
SHE	0	0.790189	0.262	0.002	0	Endothelial cells	0.26
TMEM255B	0	0.784955	0.298	0.005	0	Endothelial cells	0.293
CD109	0	0.780809	0.264	0.008	0	Endothelial cells	0.256
ZNF521	0	0.778205	0.255	0.007	0	Endothelial cells	0.248
RAPGEF3	0	0.771339	0.289	0.013	0	Endothelial cells	0.276
ACVRL1	0	0.76297	0.277	0.013	0	Endothelial cells	0.264
FGD5	0	0.738299	0.28	0.002	0	Endothelial cells	0.278
TMEM273	0	0.713502	0.28	0.015	0	Endothelial cells	0.265
HOXD8	0	0.649663	0.257	0.012	0	Endothelial cells	0.245
LMO2	7.98238e-304	1.05478	0.394	0.034	1.49047e-299	Endothelial cells	0.36
VAMP51	7.4376e-303	1.61755	0.689	0.114	1.38875e-298	Endothelial cells	0.575
TSHZ2	1.40382e-301	1.17373	0.452	0.045	2.62121e-297	Endothelial cells	0.407
SERTAD4-AS1	3.33704e-301	0.745527	0.291	0.018	6.23091e-297	Endothelial cells	0.273
TCF42	1.66587e-298	2.15057	0.718	0.137	3.11052e-294	Endothelial cells	0.581
CRIP2	1.57738e-297	1.57489	0.669	0.103	2.94528e-293	Endothelial cells	0.566
EDN1	1.01868e-292	1.99859	0.425	0.042	1.90207e-288	Endothelial cells	0.383
IFITM31	5.04524e-292	2.42886	0.928	0.285	9.42047e-288	Endothelial cells	0.643
CFI	1.60381e-288	0.714139	0.34	0.026	2.99464e-284	Endothelial cells	0.314
ICAM2	1.00689e-283	1.30805	0.459	0.051	1.88007e-279	Endothelial cells	0.408
DPYSL2	1.94793e-277	1.20027	0.485	0.059	3.63718e-273	Endothelial cells	0.426
COL4A2	7.51052e-274	0.962055	0.349	0.029	1.40236e-269	Endothelial cells	0.32
UACA	6.35041e-270	1.1649	0.421	0.045	1.18575e-265	Endothelial cells	0.376
PKP4	2.13829e-269	0.948089	0.374	0.035	3.99261e-265	Endothelial cells	0.339
ITGA6	2.57108e-263	1.4642	0.651	0.11	4.80071e-259	Endothelial cells	0.541
NFIB1	6.12983e-262	1.58071	0.638	0.108	1.14456e-257	Endothelial cells	0.53
SULF2	5.1851e-261	0.857347	0.32	0.026	9.68162e-257	Endothelial cells	0.294
VIM2	1.94986e-258	2.69444	0.937	0.358	3.64078e-254	Endothelial cells	0.579
RAI14	7.93382e-255	0.782244	0.264	0.017	1.4814e-250	Endothelial cells	0.247
PLSCR4	3.17969e-252	0.752648	0.273	0.019	5.93712e-248	Endothelial cells	0.254
MGP1	2.02855e-249	1.64715	0.629	0.103	3.7877e-245	Endothelial cells	0.526
PLXND1	2.08273e-249	0.810369	0.342	0.031	3.88887e-245	Endothelial cells	0.311
TJP1	6.9685e-249	1.11324	0.517	0.072	1.30116e-244	Endothelial cells	0.445
SH3BP5	2.28022e-245	1.31506	0.564	0.088	4.25762e-241	Endothelial cells	0.476
TSPAN4	6.86632e-244	0.957397	0.407	0.046	1.28208e-239	Endothelial cells	0.361
TFPI1	6.12277e-243	1.27119	0.387	0.041	1.14324e-238	Endothelial cells	0.346
MATN2	7.41734e-242	0.751795	0.318	0.027	1.38497e-237	Endothelial cells	0.291
MAGI1	3.73342e-241	0.731647	0.293	0.023	6.97104e-237	Endothelial cells	0.27
COX7A11	2.23478e-238	0.984943	0.447	0.055	4.17278e-234	Endothelial cells	0.392
IFITM22	8.47973e-238	1.89063	0.848	0.238	1.58334e-233	Endothelial cells	0.61
CTNNAL1	1.69986e-230	0.941271	0.369	0.04	3.17398e-226	Endothelial cells	0.329
POSTN	6.75316e-229	1.17673	0.329	0.031	1.26095e-224	Endothelial cells	0.298
S100A16	8.22076e-228	1.13409	0.662	0.123	1.53498e-223	Endothelial cells	0.539
SNRK	4.46919e-224	0.972067	0.421	0.053	8.34487e-220	Endothelial cells	0.368
FAM198B	9.21592e-224	0.825179	0.293	0.025	1.7208e-219	Endothelial cells	0.268
FAM84B	7.28462e-221	0.781523	0.3	0.026	1.36018e-216	Endothelial cells	0.274
ITGB4	5.99542e-220	0.854089	0.472	0.066	1.11947e-215	Endothelial cells	0.406
RASA4	1.0637e-219	0.834898	0.293	0.026	1.98615e-215	Endothelial cells	0.267
CTGF1	7.34369e-219	1.99859	0.555	0.094	1.37121e-214	Endothelial cells	0.461
HLA-DPA11	1.27798e-216	1.33144	0.794	0.193	2.38624e-212	Endothelial cells	0.601
FLI1	1.00142e-213	1.06323	0.396	0.049	1.86985e-209	Endothelial cells	0.347
ANGPT2	1.63226e-210	1.08833	0.273	0.024	3.04776e-206	Endothelial cells	0.249
TNS2	1.41166e-207	0.875141	0.349	0.039	2.63584e-203	Endothelial cells	0.31
RALGAPA2	2.10559e-201	0.832322	0.345	0.039	3.93156e-197	Endothelial cells	0.306
ECE1	1.08057e-200	1.05742	0.425	0.06	2.01764e-196	Endothelial cells	0.365
COL18A11	2.0643e-193	0.913525	0.396	0.053	3.85446e-189	Endothelial cells	0.343
PTPRM	2.83162e-193	0.713734	0.273	0.025	5.28721e-189	Endothelial cells	0.248
HLA-DPB11	1.79875e-190	1.11631	0.787	0.204	3.35862e-186	Endothelial cells	0.583
CPNE8	6.97917e-190	0.708052	0.266	0.025	1.30315e-185	Endothelial cells	0.241
HLA-DRA1	1.83279e-189	1.47782	0.888	0.285	3.42218e-185	Endothelial cells	0.603
BCAM1	3.02862e-187	1.19871	0.642	0.135	5.65504e-183	Endothelial cells	0.507
DAB2	7.35027e-185	0.61402	0.315	0.035	1.37244e-180	Endothelial cells	0.28
SLC9A3R2	7.8928e-184	1.75182	0.425	0.067	1.47374e-179	Endothelial cells	0.358
PRKCH1	6.76838e-183	0.715391	0.365	0.047	1.26379e-178	Endothelial cells	0.318
S100A131	7.95879e-183	1.16094	0.68	0.158	1.48607e-178	Endothelial cells	0.522
SOCS2	2.30139e-180	0.678039	0.304	0.034	4.29715e-176	Endothelial cells	0.27
EHD4	6.51278e-180	0.940013	0.463	0.076	1.21607e-175	Endothelial cells	0.387
NQO1	9.37134e-180	0.589454	0.262	0.025	1.74982e-175	Endothelial cells	0.237
KIAA0355	3.30593e-179	0.887467	0.385	0.055	6.17283e-175	Endothelial cells	0.33
CLIC4	5.95264e-176	0.896018	0.369	0.052	1.11148e-171	Endothelial cells	0.317
CD591	1.07848e-175	1.38829	0.783	0.226	2.01374e-171	Endothelial cells	0.557
STOM2	2.24245e-172	1.16103	0.584	0.126	4.18709e-168	Endothelial cells	0.458
CSGALNACT1	2.76268e-172	0.641761	0.286	0.031	5.15848e-168	Endothelial cells	0.255
LHFPL61	6.78023e-172	0.720265	0.349	0.046	1.266e-167	Endothelial cells	0.303
CEP68	1.66941e-171	0.792182	0.329	0.042	3.11713e-167	Endothelial cells	0.287
HLA-DMA1	7.7776e-171	1.16544	0.633	0.147	1.45223e-166	Endothelial cells	0.486
BMPR2	2.26747e-170	0.845399	0.385	0.057	4.23382e-166	Endothelial cells	0.328
CD741	1.63591e-169	1.51154	0.937	0.429	3.05457e-165	Endothelial cells	0.508
SSFA2	7.33548e-169	0.836029	0.396	0.061	1.36968e-164	Endothelial cells	0.335
HLA-E2	6.23395e-168	1.94135	0.913	0.499	1.164e-163	Endothelial cells	0.414
SDCBP	4.08609e-167	1.19358	0.738	0.2	7.62956e-163	Endothelial cells	0.538
AP1S2	6.3726e-167	0.931304	0.38	0.057	1.18989e-162	Endothelial cells	0.323
RBMS2	2.57417e-165	0.582394	0.251	0.025	4.80649e-161	Endothelial cells	0.226
ZEB1	2.60859e-165	0.858435	0.345	0.047	4.87076e-161	Endothelial cells	0.298
DUSP23	8.20762e-165	1.06729	0.474	0.089	1.53253e-160	Endothelial cells	0.385
GBP4	2.15641e-164	0.808547	0.34	0.046	4.02644e-160	Endothelial cells	0.294
FAM241A	5.39347e-163	0.683316	0.34	0.046	1.00707e-158	Endothelial cells	0.294
CRIM11	4.02204e-162	0.939009	0.481	0.09	7.50995e-158	Endothelial cells	0.391
CNN31	2.72518e-161	1.09431	0.586	0.132	5.08845e-157	Endothelial cells	0.454
DUSP6	2.23746e-160	1.11181	0.503	0.099	4.17779e-156	Endothelial cells	0.404
MYH92	2.31691e-158	1.36622	0.745	0.224	4.32613e-154	Endothelial cells	0.521
SERPING11	6.71298e-158	0.779472	0.474	0.087	1.25345e-153	Endothelial cells	0.387
MAPK3	8.16497e-158	0.724507	0.385	0.06	1.52456e-153	Endothelial cells	0.325
CCDC85B1	4.92174e-157	1.19532	0.676	0.185	9.18987e-153	Endothelial cells	0.491
PHACTR2	6.23353e-156	1.03356	0.432	0.078	1.16392e-151	Endothelial cells	0.354
HLA-DRB11	8.49865e-156	1.11441	0.841	0.269	1.58687e-151	Endothelial cells	0.572
SPRY11	1.57267e-155	1.47998	0.559	0.128	2.93649e-151	Endothelial cells	0.431
TIMP31	1.2864e-154	1.26869	0.609	0.139	2.40196e-150	Endothelial cells	0.47
LAMB21	1.5104e-154	0.814006	0.362	0.055	2.82022e-150	Endothelial cells	0.307
PMP221	8.45034e-154	0.855797	0.405	0.066	1.57785e-149	Endothelial cells	0.339
FCGRT1	1.77425e-153	0.993868	0.64	0.163	3.31289e-149	Endothelial cells	0.477
TMSB101	9.84435e-153	1.54514	0.973	0.763	1.83814e-148	Endothelial cells	0.21
LPAR6	2.03197e-152	0.840719	0.456	0.085	3.79409e-148	Endothelial cells	0.371
PRSS23	1.75585e-151	0.972213	0.459	0.086	3.27852e-147	Endothelial cells	0.373
FKBP9	1.7986e-151	0.729125	0.311	0.042	3.35835e-147	Endothelial cells	0.269
MTUS1	2.30133e-150	1.03294	0.454	0.087	4.29704e-146	Endothelial cells	0.367
EBF1	3.80715e-150	0.772203	0.315	0.043	7.1087e-146	Endothelial cells	0.272
SASH1	3.18871e-148	0.629664	0.329	0.047	5.95396e-144	Endothelial cells	0.282
MAP3K11	4.65348e-148	0.777056	0.387	0.065	8.68898e-144	Endothelial cells	0.322
NCOA7	9.92804e-148	1.13034	0.541	0.122	1.85376e-143	Endothelial cells	0.419
ARL21	2.15986e-147	0.927757	0.586	0.141	4.0329e-143	Endothelial cells	0.445
CTTNBP2NL	5.13974e-146	0.634859	0.264	0.031	9.59692e-142	Endothelial cells	0.233
VAT1	4.71811e-145	0.752595	0.347	0.053	8.80966e-141	Endothelial cells	0.294
VWA1	3.12645e-143	0.711279	0.313	0.044	5.8377e-139	Endothelial cells	0.269
PLSCR1	3.49263e-141	0.737762	0.45	0.087	6.52144e-137	Endothelial cells	0.363
FKBP1A1	2.23718e-140	1.18047	0.776	0.259	4.17727e-136	Endothelial cells	0.517
RDX1	1.96343e-139	1.25705	0.548	0.134	3.66612e-135	Endothelial cells	0.414
CAV21	8.36267e-138	0.728197	0.459	0.091	1.56148e-133	Endothelial cells	0.368
SEC14L1	1.00875e-137	1.00345	0.425	0.084	1.88354e-133	Endothelial cells	0.341
FLNB	3.46964e-136	0.644611	0.423	0.078	6.47851e-132	Endothelial cells	0.345
PRCP	1.72409e-135	1.07125	0.454	0.096	3.21923e-131	Endothelial cells	0.358
SLC2A31	1.49737e-132	1.35734	0.492	0.113	2.79589e-128	Endothelial cells	0.379
LEPROT1	2.80376e-132	0.990429	0.629	0.173	5.23518e-128	Endothelial cells	0.456
EFNB2	5.81903e-132	0.750052	0.304	0.045	1.08653e-127	Endothelial cells	0.259
GNAQ	8.32803e-132	0.807565	0.391	0.073	1.55501e-127	Endothelial cells	0.318
NDRG1	2.21835e-131	0.812502	0.562	0.138	4.1421e-127	Endothelial cells	0.424
MCAM1	9.60062e-131	0.686332	0.315	0.047	1.79263e-126	Endothelial cells	0.268
SERPINH11	1.96316e-127	0.639689	0.353	0.061	3.6656e-123	Endothelial cells	0.292
KLF21	2.77403e-127	1.31506	0.774	0.271	5.17968e-123	Endothelial cells	0.503
FAM43A	2.53599e-126	0.667386	0.262	0.035	4.7352e-122	Endothelial cells	0.227
DEPP1	2.00221e-125	1.15949	0.322	0.053	3.73853e-121	Endothelial cells	0.269
WARS	3.20942e-125	0.799082	0.284	0.042	5.99263e-121	Endothelial cells	0.242
LAMC1	4.68213e-125	0.667891	0.295	0.045	8.74248e-121	Endothelial cells	0.25
ARL4A	4.74927e-125	1.00413	0.584	0.157	8.86785e-121	Endothelial cells	0.427
LAMA5	2.50481e-124	0.630622	0.345	0.06	4.67697e-120	Endothelial cells	0.285
IL1R1	5.13451e-124	0.716349	0.338	0.057	9.58716e-120	Endothelial cells	0.281
SOCS31	6.02798e-124	1.16896	0.647	0.19	1.12554e-119	Endothelial cells	0.457
APP1	9.95396e-124	1.11984	0.613	0.175	1.8586e-119	Endothelial cells	0.438
IL6ST1	3.79574e-123	0.988987	0.49	0.117	7.08741e-119	Endothelial cells	0.373
ETS21	8.09206e-123	1.03328	0.582	0.156	1.51095e-118	Endothelial cells	0.426
LPCAT2	1.68457e-122	0.676995	0.295	0.046	3.14542e-118	Endothelial cells	0.249
KLF4	4.8331e-120	1.1458	0.615	0.174	9.02437e-116	Endothelial cells	0.441
LIMS11	3.09121e-118	1.00977	0.517	0.134	5.77192e-114	Endothelial cells	0.383
S100A101	3.11199e-117	1.31285	0.917	0.486	5.81071e-113	Endothelial cells	0.431
CRYBG3	3.89054e-116	1.02265	0.327	0.058	7.26442e-112	Endothelial cells	0.269
PIK3C2A	7.7046e-115	0.740724	0.374	0.075	1.4386e-110	Endothelial cells	0.299
TUBB6	1.02973e-114	0.540186	0.255	0.036	1.92271e-110	Endothelial cells	0.219
CAVIN31	1.39058e-112	0.661444	0.336	0.06	2.59649e-108	Endothelial cells	0.276
SNHG7	2.74429e-112	1.01379	0.655	0.211	5.12413e-108	Endothelial cells	0.444
CLEC2B1	9.66325e-112	0.85526	0.532	0.143	1.80432e-107	Endothelial cells	0.389
HTRA11	1.47188e-111	0.658539	0.338	0.063	2.7483e-107	Endothelial cells	0.275
NECTIN2	8.61059e-111	0.630394	0.298	0.05	1.60777e-106	Endothelial cells	0.248
GNAI21	2.91656e-110	1.01515	0.729	0.262	5.44579e-106	Endothelial cells	0.467
MGST21	2.33054e-109	0.643869	0.707	0.221	4.35159e-105	Endothelial cells	0.486
PXN	2.60105e-109	0.471413	0.266	0.041	4.85668e-105	Endothelial cells	0.225
PLS31	3.37502e-109	0.804286	0.391	0.084	6.30184e-105	Endothelial cells	0.307
PDK41	6.2031e-109	0.716964	0.389	0.082	1.15824e-104	Endothelial cells	0.307
MSN1	9.43437e-109	0.922133	0.51	0.136	1.76159e-104	Endothelial cells	0.374
PIK3R3	4.51025e-108	0.762766	0.331	0.063	8.42154e-104	Endothelial cells	0.268
BST22	8.12245e-108	1.06726	0.647	0.216	1.51662e-103	Endothelial cells	0.431
HDAC7	1.00042e-107	0.694036	0.36	0.073	1.86798e-103	Endothelial cells	0.287
HLA-A1	1.38562e-107	1.26692	0.931	0.592	2.58722e-103	Endothelial cells	0.339
B2M1	1.85382e-107	0.990207	0.987	0.937	3.46145e-103	Endothelial cells	0.05
TNFSF101	2.4343e-107	0.863425	0.72	0.235	4.54533e-103	Endothelial cells	0.485
TMOD31	7.24102e-107	0.851084	0.492	0.13	1.35204e-102	Endothelial cells	0.362
NEDD9	1.39476e-106	0.876179	0.367	0.077	2.60429e-102	Endothelial cells	0.29
EHD21	2.07404e-106	0.54008	0.3	0.052	3.87265e-102	Endothelial cells	0.248
SUN1	2.71195e-106	0.736674	0.371	0.079	5.06374e-102	Endothelial cells	0.292
RAB131	3.59838e-105	0.781505	0.649	0.206	6.7189e-101	Endothelial cells	0.443
TAGLN2	4.47838e-105	1.0217	0.774	0.303	8.36202e-101	Endothelial cells	0.471
MGLL1	9.16616e-105	0.764385	0.427	0.097	1.7115e-100	Endothelial cells	0.33
CMIP	4.96412e-104	0.719906	0.367	0.078	9.26901e-100	Endothelial cells	0.289
EGLN1	5.92314e-104	0.619495	0.28	0.047	1.10597e-99	Endothelial cells	0.233
LAP3	1.79546e-103	0.721394	0.403	0.092	3.35249e-99	Endothelial cells	0.311
PLK2	2.76828e-103	0.821596	0.461	0.114	5.16893e-99	Endothelial cells	0.347
SYNE21	2.6923e-102	1.13586	0.624	0.212	5.02707e-98	Endothelial cells	0.412
HDGFL3	2.87084e-102	0.545204	0.295	0.053	5.36043e-98	Endothelial cells	0.242
SHC1	5.27084e-101	0.565796	0.289	0.051	9.8417e-97	Endothelial cells	0.238
ENTPD1	1.91328e-100	0.66971	0.275	0.047	3.57248e-96	Endothelial cells	0.228
GNS	1.48713e-99	0.531308	0.291	0.052	2.77676e-95	Endothelial cells	0.239
TMEM204	1.71895e-99	0.662283	0.284	0.051	3.20963e-95	Endothelial cells	0.233
TACC11	2.14536e-99	0.898158	0.492	0.138	4.00582e-95	Endothelial cells	0.354
TMEM109	1.08748e-98	0.676304	0.358	0.077	2.03055e-94	Endothelial cells	0.281
RALB	4.24258e-98	0.547326	0.298	0.055	7.92175e-94	Endothelial cells	0.243
SWAP70	2.01232e-97	0.701091	0.414	0.098	3.7574e-93	Endothelial cells	0.316
SRGN1	3.95693e-97	0.535979	0.653	0.2	7.38837e-93	Endothelial cells	0.453
FOXO1	4.53121e-97	0.611445	0.28	0.05	8.46067e-93	Endothelial cells	0.23
GAS6	5.56534e-96	0.630523	0.349	0.076	1.03916e-91	Endothelial cells	0.273
TIMP21	6.81711e-96	0.655996	0.394	0.092	1.27289e-91	Endothelial cells	0.302
ABLIM1	2.25385e-94	0.639254	0.318	0.064	4.20839e-90	Endothelial cells	0.254
CCDC50	2.38929e-93	0.694886	0.412	0.102	4.46129e-89	Endothelial cells	0.31
FXYD51	4.27695e-93	0.785588	0.626	0.208	7.98592e-89	Endothelial cells	0.418
CD992	7.13396e-93	0.972058	0.74	0.293	1.33205e-88	Endothelial cells	0.447
ASAP1	2.66879e-92	0.575237	0.295	0.058	4.98316e-88	Endothelial cells	0.237
MEF2C1	2.94007e-92	0.936552	0.55	0.171	5.48969e-88	Endothelial cells	0.379
PTMS2	4.29424e-92	0.822257	0.736	0.273	8.0182e-88	Endothelial cells	0.463
GUK1	3.05097e-91	0.877547	0.81	0.364	5.69678e-87	Endothelial cells	0.446
SEPT10	3.12332e-91	0.53982	0.345	0.075	5.83186e-87	Endothelial cells	0.27
PLEC	4.33425e-91	0.734961	0.479	0.135	8.09291e-87	Endothelial cells	0.344
HLA-C1	6.42824e-91	1.07866	0.928	0.587	1.20028e-86	Endothelial cells	0.341
ST6GAL1	6.64955e-90	0.62006	0.313	0.065	1.2416e-85	Endothelial cells	0.248
CDC37	6.69581e-90	0.77106	0.655	0.234	1.25024e-85	Endothelial cells	0.421
CD1512	5.55899e-89	0.747529	0.644	0.223	1.03797e-84	Endothelial cells	0.421
PTTG1IP1	1.03744e-88	0.65924	0.506	0.151	1.93711e-84	Endothelial cells	0.355
SERINC31	1.8648e-88	0.730259	0.47	0.135	3.48196e-84	Endothelial cells	0.335
HLA-B1	6.05098e-88	1.08885	0.924	0.605	1.12984e-83	Endothelial cells	0.319
LIMCH1	8.43043e-88	0.544105	0.311	0.064	1.57413e-83	Endothelial cells	0.247
PLA2G16	1.23937e-87	0.641411	0.387	0.097	2.31416e-83	Endothelial cells	0.29
ICAM1	2.50201e-87	0.698992	0.257	0.046	4.67175e-83	Endothelial cells	0.211
UPP1	2.94723e-87	0.46162	0.266	0.049	5.50308e-83	Endothelial cells	0.217
AHNAK1	8.07799e-87	0.93974	0.747	0.313	1.50832e-82	Endothelial cells	0.434
HSD17B11	2.8053e-86	0.620614	0.414	0.109	5.23806e-82	Endothelial cells	0.305
SORBS2	6.01612e-86	0.501875	0.331	0.072	1.12333e-81	Endothelial cells	0.259
CTNNA1	8.03573e-86	0.720402	0.492	0.146	1.50043e-81	Endothelial cells	0.346
PTPN12	2.27343e-85	0.587715	0.313	0.068	4.24495e-81	Endothelial cells	0.245
FSTL11	2.47147e-85	0.471918	0.268	0.05	4.61473e-81	Endothelial cells	0.218
LDHA2	1.02049e-84	0.828852	0.707	0.28	1.90546e-80	Endothelial cells	0.427
PRMT1	1.05385e-83	0.811247	0.588	0.207	1.96775e-79	Endothelial cells	0.381
SNTB2	2.94244e-83	0.532258	0.28	0.056	5.49413e-79	Endothelial cells	0.224
CLU2	3.50994e-83	1.63943	0.743	0.359	6.55377e-79	Endothelial cells	0.384
CARD8	6.18533e-83	0.526002	0.311	0.067	1.15492e-78	Endothelial cells	0.244
PPFIBP1	2.48776e-81	0.574089	0.309	0.068	4.64515e-77	Endothelial cells	0.241
SERPINB61	3.13036e-81	0.656311	0.519	0.164	5.84501e-77	Endothelial cells	0.355
SLFN51	1.01101e-80	0.814933	0.447	0.13	1.88776e-76	Endothelial cells	0.317
UTRN2	1.60616e-80	0.95992	0.517	0.171	2.99901e-76	Endothelial cells	0.346
PLAT1	3.43174e-80	0.410349	0.365	0.088	6.40774e-76	Endothelial cells	0.277
TUBA1A2	4.89814e-80	0.569161	0.526	0.16	9.1458e-76	Endothelial cells	0.366
CYB5R31	1.54783e-79	0.627254	0.479	0.145	2.89011e-75	Endothelial cells	0.334
ATOX11	1.19134e-78	0.545169	0.532	0.173	2.22446e-74	Endothelial cells	0.359
CTSC2	3.30204e-78	0.861501	0.49	0.153	6.16556e-74	Endothelial cells	0.337
VAMP3	5.92551e-77	0.539985	0.371	0.098	1.10641e-72	Endothelial cells	0.273
GNG12	8.28104e-77	0.493721	0.286	0.062	1.54624e-72	Endothelial cells	0.224
EPHX11	8.92847e-77	0.554897	0.485	0.148	1.66712e-72	Endothelial cells	0.337
RHOC1	1.44832e-75	0.704117	0.6	0.215	2.70431e-71	Endothelial cells	0.385
FIS12	3.40833e-75	0.683071	0.7	0.291	6.36403e-71	Endothelial cells	0.409
TSNAX	4.66669e-74	0.60847	0.318	0.077	8.71365e-70	Endothelial cells	0.241
XAF1	9.9666e-74	0.735727	0.318	0.077	1.86096e-69	Endothelial cells	0.241
MYO1C	2.46282e-73	0.545793	0.318	0.077	4.59857e-69	Endothelial cells	0.241
SELENOW2	2.66449e-73	0.907889	0.861	0.467	4.97514e-69	Endothelial cells	0.394
HIPK3	4.51569e-73	0.606111	0.315	0.077	8.4317e-69	Endothelial cells	0.238
PEA15	2.31379e-72	0.525815	0.289	0.066	4.32031e-68	Endothelial cells	0.223
TMSB4X1	5.65997e-72	0.790463	0.993	0.843	1.05683e-67	Endothelial cells	0.15
NUCB1	1.44709e-71	0.570109	0.488	0.161	2.702e-67	Endothelial cells	0.327
TXNIP1	3.14916e-71	1.14729	0.899	0.575	5.88011e-67	Endothelial cells	0.324
HLA-DQA11	4.64749e-71	0.283659	0.378	0.097	8.67779e-67	Endothelial cells	0.281
PIM3	1.26037e-69	0.554674	0.526	0.178	2.35336e-65	Endothelial cells	0.348
ZNF22	1.51735e-69	0.544518	0.371	0.105	2.8332e-65	Endothelial cells	0.266
TMEM173	1.90761e-69	0.566945	0.331	0.086	3.56189e-65	Endothelial cells	0.245
ANXA51	2.47679e-69	0.667116	0.597	0.225	4.62466e-65	Endothelial cells	0.372
SERINC11	5.15295e-69	0.666945	0.434	0.138	9.62159e-65	Endothelial cells	0.296
FOXC1	1.45967e-68	0.387362	0.262	0.056	2.7255e-64	Endothelial cells	0.206
AFDN	1.52533e-68	0.490341	0.262	0.058	2.84809e-64	Endothelial cells	0.204
HLA-F1	6.83628e-68	0.717487	0.53	0.192	1.27647e-63	Endothelial cells	0.338
MECOM	1.01341e-67	0.540816	0.268	0.06	1.89225e-63	Endothelial cells	0.208
ENY2	2.44663e-67	0.621374	0.629	0.255	4.56835e-63	Endothelial cells	0.374
IFI161	5.6773e-67	0.855155	0.597	0.248	1.06006e-62	Endothelial cells	0.349
EID11	1.15546e-66	0.692687	0.732	0.33	2.15748e-62	Endothelial cells	0.402
TBC1D15	1.63921e-66	0.550395	0.28	0.067	3.06074e-62	Endothelial cells	0.213
FAM213A	2.32397e-66	0.368783	0.541	0.182	4.33931e-62	Endothelial cells	0.359
LIPA	2.4739e-66	0.429292	0.253	0.055	4.61926e-62	Endothelial cells	0.198
CDC42EP3	3.80222e-66	0.534711	0.356	0.099	7.0995e-62	Endothelial cells	0.257
QKI	4.45293e-66	0.528045	0.387	0.115	8.31451e-62	Endothelial cells	0.272
EMP21	5.73647e-66	0.433496	0.575	0.205	1.07111e-61	Endothelial cells	0.37
PPIC1	1.36745e-65	0.401247	0.349	0.095	2.5533e-61	Endothelial cells	0.254
POLE4	1.63071e-65	0.509985	0.432	0.136	3.04487e-61	Endothelial cells	0.296
MACF11	1.88502e-65	0.765009	0.535	0.199	3.51972e-61	Endothelial cells	0.336
TMEM43	4.5357e-65	0.48225	0.271	0.064	8.46907e-61	Endothelial cells	0.207
NR2F21	5.68093e-65	0.736274	0.418	0.13	1.06074e-60	Endothelial cells	0.288
LSM2	2.53321e-64	0.40392	0.438	0.141	4.73002e-60	Endothelial cells	0.297
TINAGL11	3.97986e-64	0.44234	0.362	0.1	7.4312e-60	Endothelial cells	0.262
CAPZA2	1.87731e-63	0.536865	0.485	0.17	3.5053e-59	Endothelial cells	0.315
PDLIM5	3.47354e-63	0.515978	0.327	0.088	6.4858e-59	Endothelial cells	0.239
ICA1	4.83296e-63	0.32392	0.26	0.059	9.0241e-59	Endothelial cells	0.201
ITGB11	1.52546e-62	0.584808	0.664	0.272	2.84835e-58	Endothelial cells	0.392
MEIS2	2.16365e-62	0.599239	0.298	0.078	4.03997e-58	Endothelial cells	0.22
WNK11	3.81523e-62	0.618224	0.409	0.132	7.12381e-58	Endothelial cells	0.277
RAB11A1	1.18551e-61	0.482275	0.595	0.232	2.21358e-57	Endothelial cells	0.363
ZBTB202	1.24974e-61	0.795772	0.506	0.191	2.33351e-57	Endothelial cells	0.315
CTNND1	1.2885e-61	0.419419	0.367	0.107	2.40588e-57	Endothelial cells	0.26
NCKAP1	1.37594e-61	0.345512	0.268	0.064	2.56916e-57	Endothelial cells	0.204
FLOT1	2.24281e-61	0.443741	0.405	0.128	4.18777e-57	Endothelial cells	0.277
EFNA1	2.38652e-61	0.2735	0.454	0.143	4.45611e-57	Endothelial cells	0.311
LUZP1	5.91432e-61	0.43741	0.327	0.091	1.10432e-56	Endothelial cells	0.236
SELENOM1	1.38093e-60	0.424638	0.555	0.205	2.57847e-56	Endothelial cells	0.35
NPC21	1.41254e-60	0.803069	0.72	0.345	2.63749e-56	Endothelial cells	0.375
NBDY	4.37518e-60	0.458212	0.468	0.163	8.16934e-56	Endothelial cells	0.305
NET1	4.43433e-60	0.306954	0.324	0.087	8.27979e-56	Endothelial cells	0.237
RHOA1	5.30523e-60	0.634786	0.779	0.368	9.90593e-56	Endothelial cells	0.411
NASP	5.95301e-60	0.603074	0.535	0.209	1.11155e-55	Endothelial cells	0.326
ACTN41	6.76089e-60	0.677635	0.615	0.254	1.26239e-55	Endothelial cells	0.361
PSMB91	7.19627e-60	0.546542	0.517	0.191	1.34369e-55	Endothelial cells	0.326
SLC3A2	1.2487e-59	0.637221	0.481	0.177	2.33158e-55	Endothelial cells	0.304
MYL12A1	1.46631e-59	0.765911	0.87	0.504	2.7379e-55	Endothelial cells	0.366
BNIP2	1.59721e-59	0.445613	0.353	0.105	2.98231e-55	Endothelial cells	0.248
ACTN11	6.87898e-59	0.547074	0.342	0.1	1.28444e-54	Endothelial cells	0.242
MYC	1.18263e-58	0.593466	0.295	0.078	2.20822e-54	Endothelial cells	0.217
TNFRSF1A	3.57957e-58	0.428494	0.345	0.102	6.68377e-54	Endothelial cells	0.243
WASF21	5.06692e-58	0.616545	0.55	0.224	9.46096e-54	Endothelial cells	0.326
KLF91	5.31565e-58	0.571134	0.327	0.095	9.92538e-54	Endothelial cells	0.232
ARPC1B1	1.44754e-57	0.553994	0.613	0.251	2.70285e-53	Endothelial cells	0.362
TSPAN14	2.81712e-57	0.401295	0.34	0.099	5.26012e-53	Endothelial cells	0.241
YBX31	3.63101e-57	0.542748	0.756	0.332	6.77983e-53	Endothelial cells	0.424
MALL	3.71483e-57	0.279637	0.253	0.059	6.93633e-53	Endothelial cells	0.194
PRDX4	7.38869e-57	0.451463	0.394	0.128	1.37962e-52	Endothelial cells	0.266
HEBP1	1.29062e-56	0.297692	0.324	0.092	2.40985e-52	Endothelial cells	0.232
PSMB81	2.69365e-56	0.581923	0.568	0.236	5.02959e-52	Endothelial cells	0.332
PSMB51	4.20222e-56	0.412587	0.49	0.18	7.84638e-52	Endothelial cells	0.31
ATN1	1.09247e-55	0.38751	0.275	0.072	2.03987e-51	Endothelial cells	0.203
HSD17B12	1.21904e-55	0.595504	0.345	0.108	2.27619e-51	Endothelial cells	0.237
SEC11A1	1.47944e-55	0.522093	0.714	0.328	2.76241e-51	Endothelial cells	0.386
RCN11	1.56544e-55	0.339337	0.425	0.141	2.92299e-51	Endothelial cells	0.284
LYRM1	1.91634e-55	0.393226	0.262	0.067	3.57818e-51	Endothelial cells	0.195
GNB1	2.64948e-55	0.473365	0.441	0.154	4.94711e-51	Endothelial cells	0.287
NUDT14	5.90436e-54	0.281192	0.275	0.072	1.10246e-49	Endothelial cells	0.203
AHR	6.71937e-54	0.482333	0.369	0.117	1.25464e-49	Endothelial cells	0.252
TMEM245	7.98867e-54	0.354562	0.255	0.065	1.49164e-49	Endothelial cells	0.19
LMNA2	1.15929e-53	0.459281	0.709	0.312	2.16462e-49	Endothelial cells	0.397
FOXP1	1.25277e-53	0.649576	0.51	0.203	2.33917e-49	Endothelial cells	0.307
PTMA1	1.40531e-53	0.650332	0.991	0.89	2.624e-49	Endothelial cells	0.101
PHACTR4	1.82369e-53	0.468795	0.313	0.092	3.4052e-49	Endothelial cells	0.221
LRRFIP11	2.44137e-53	0.509397	0.62	0.263	4.55852e-49	Endothelial cells	0.357
TUBB1	3.60357e-53	0.510253	0.586	0.251	6.72858e-49	Endothelial cells	0.335
PPP3CA	6.04926e-53	0.52273	0.414	0.145	1.12952e-48	Endothelial cells	0.269
VGLL4	7.16311e-53	0.425521	0.333	0.102	1.3375e-48	Endothelial cells	0.231
MDK	2.13771e-52	0.413616	0.36	0.113	3.99153e-48	Endothelial cells	0.247
CARD161	4.17481e-52	0.511742	0.367	0.12	7.7952e-48	Endothelial cells	0.247
NFIA1	4.41277e-52	0.391392	0.407	0.139	8.23953e-48	Endothelial cells	0.268
C5orf24	8.26668e-52	0.408996	0.289	0.081	1.54355e-47	Endothelial cells	0.208
SLC39A1	1.55299e-51	0.406953	0.309	0.092	2.89975e-47	Endothelial cells	0.217
GBP2	6.00923e-51	0.41322	0.371	0.121	1.12204e-46	Endothelial cells	0.25
ITM2B2	1.32517e-50	0.678691	0.955	0.706	2.47435e-46	Endothelial cells	0.249
DAD11	1.6769e-50	0.460528	0.714	0.345	3.13112e-46	Endothelial cells	0.369
MRPL17	1.92547e-50	0.396657	0.322	0.099	3.59524e-46	Endothelial cells	0.223
PRPSAP1	2.05663e-50	0.383259	0.257	0.069	3.84015e-46	Endothelial cells	0.188
HLA-DMB	2.32029e-50	0.361047	0.26	0.067	4.33244e-46	Endothelial cells	0.193
CAPNS1	5.94153e-50	0.41093	0.519	0.207	1.1094e-45	Endothelial cells	0.312
GABARAPL22	1.43897e-49	0.369351	0.638	0.283	2.68685e-45	Endothelial cells	0.355
MAST4	2.01852e-49	0.502328	0.3	0.09	3.76898e-45	Endothelial cells	0.21
CTDSP2	2.75353e-49	0.415174	0.275	0.079	5.14139e-45	Endothelial cells	0.196
BAZ2B	1.1157e-48	0.48705	0.362	0.123	2.08324e-44	Endothelial cells	0.239
REV3L	1.1917e-48	0.454097	0.28	0.08	2.22515e-44	Endothelial cells	0.2
VKORC11	1.78087e-48	0.346166	0.385	0.134	3.32524e-44	Endothelial cells	0.251
ARL2BP	2.76016e-48	0.387329	0.275	0.079	5.15378e-44	Endothelial cells	0.196
SERBP1	4.22533e-48	0.485988	0.734	0.37	7.88954e-44	Endothelial cells	0.364
FDPS	8.14561e-48	0.427209	0.423	0.159	1.52095e-43	Endothelial cells	0.264
RABAC11	2.3405e-47	0.426403	0.655	0.305	4.37019e-43	Endothelial cells	0.35
SRP142	4.28596e-47	0.953174	0.908	0.658	8.00275e-43	Endothelial cells	0.25
NOSIP	7.97091e-47	0.359868	0.338	0.111	1.48833e-42	Endothelial cells	0.227
RBMS1	8.41789e-47	0.424544	0.338	0.112	1.57179e-42	Endothelial cells	0.226
CARHSP11	2.26108e-46	0.429567	0.351	0.12	4.22189e-42	Endothelial cells	0.231
NFIC1	6.36064e-46	0.376059	0.396	0.142	1.18766e-41	Endothelial cells	0.254
IFI6	6.47456e-46	0.573411	0.289	0.088	1.20893e-41	Endothelial cells	0.201
PCBP21	6.49563e-46	0.504605	0.707	0.353	1.21286e-41	Endothelial cells	0.354
TUBA1B1	1.54991e-45	0.556744	0.781	0.41	2.89399e-41	Endothelial cells	0.371
CTBP2	1.83597e-45	0.364802	0.253	0.072	3.42811e-41	Endothelial cells	0.181
SPTAN11	2.78364e-45	0.428019	0.445	0.174	5.19761e-41	Endothelial cells	0.271
RPL101	1.45519e-44	0.467948	1	0.97	2.71713e-40	Endothelial cells	0.03
TCIM	1.76149e-44	0.544006	0.273	0.081	3.28905e-40	Endothelial cells	0.192
CRTAP1	4.29915e-44	0.462505	0.34	0.118	8.02736e-40	Endothelial cells	0.222
CTSL1	6.6959e-44	0.25922	0.313	0.101	1.25026e-39	Endothelial cells	0.212
ARHGEF12	6.8468e-44	0.346618	0.28	0.085	1.27843e-39	Endothelial cells	0.195
POLK	1.21719e-43	0.507567	0.251	0.073	2.27274e-39	Endothelial cells	0.178
CFLAR2	1.69546e-43	0.517298	0.483	0.202	3.16576e-39	Endothelial cells	0.281
GINM11	3.94998e-43	0.377067	0.333	0.115	7.3754e-39	Endothelial cells	0.218
CD40	4.66207e-43	0.304952	0.266	0.08	8.70502e-39	Endothelial cells	0.186
LAPTM4A2	5.40759e-43	0.34491	0.761	0.367	1.0097e-38	Endothelial cells	0.394
TMEM14C1	6.28665e-43	0.328698	0.564	0.246	1.17384e-38	Endothelial cells	0.318
PEF1	8.21307e-43	0.409629	0.255	0.076	1.53354e-38	Endothelial cells	0.179
LXN	2.19345e-42	0.263145	0.309	0.099	4.0956e-38	Endothelial cells	0.21
NUMA1	2.67912e-42	0.434454	0.391	0.147	5.00245e-38	Endothelial cells	0.244
NFAT5	3.61879e-42	0.415568	0.309	0.103	6.75701e-38	Endothelial cells	0.206
ATP1B3	1.07815e-41	0.41214	0.409	0.158	2.01312e-37	Endothelial cells	0.251
DNAJC15	1.47293e-41	0.45754	0.342	0.124	2.75025e-37	Endothelial cells	0.218
PKIG1	1.4734e-41	0.417895	0.286	0.092	2.75114e-37	Endothelial cells	0.194
MAP41	1.73689e-41	0.406955	0.371	0.138	3.24313e-37	Endothelial cells	0.233
RNF71	1.933e-41	0.28067	0.575	0.258	3.60929e-37	Endothelial cells	0.317
SLC44A2	2.0477e-41	0.314274	0.291	0.093	3.82347e-37	Endothelial cells	0.198
IRF2BP21	2.11481e-41	0.498832	0.452	0.187	3.94878e-37	Endothelial cells	0.265
ANXA21	3.4585e-41	0.479281	0.846	0.477	6.45772e-37	Endothelial cells	0.369
RTF2	6.71488e-41	0.315722	0.4	0.155	1.2538e-36	Endothelial cells	0.245
TMEM179B	1.44939e-40	0.279089	0.4	0.154	2.70629e-36	Endothelial cells	0.246
CD79B1	2.43884e-40	0.322708	0.253	0.075	4.5538e-36	Endothelial cells	0.178
IFNGR1	3.87734e-40	0.343441	0.367	0.136	7.23977e-36	Endothelial cells	0.231
ADAMTS11	6.624e-40	0.567311	0.322	0.111	1.23683e-35	Endothelial cells	0.211
EPS81	1.17329e-39	0.41871	0.367	0.138	2.19077e-35	Endothelial cells	0.229
TMEM50A1	1.3333e-39	0.387765	0.528	0.236	2.48954e-35	Endothelial cells	0.292
HMGB21	1.67166e-39	0.342857	0.403	0.159	3.12133e-35	Endothelial cells	0.244
POMP1	1.86249e-39	0.392283	0.624	0.308	3.47765e-35	Endothelial cells	0.316
GRN	2.00578e-39	0.296462	0.508	0.214	3.74519e-35	Endothelial cells	0.294
PDLIM11	2.61037e-39	0.419791	0.723	0.349	4.87409e-35	Endothelial cells	0.374
DNAJB4	2.76287e-39	0.42235	0.28	0.091	5.15883e-35	Endothelial cells	0.189
CCDC691	2.96181e-39	0.399233	0.291	0.096	5.5303e-35	Endothelial cells	0.195
AP2S1	4.13722e-39	0.288278	0.477	0.2	7.72503e-35	Endothelial cells	0.277
TPRKB	4.31205e-39	0.333015	0.324	0.116	8.05147e-35	Endothelial cells	0.208
LTBR	4.76633e-39	0.349101	0.253	0.078	8.8997e-35	Endothelial cells	0.175
CHURC12	8.43147e-39	0.333529	0.528	0.236	1.57432e-34	Endothelial cells	0.292
TPST2	1.1641e-38	0.370079	0.275	0.091	2.1736e-34	Endothelial cells	0.184
MRPL332	1.41946e-38	0.334311	0.573	0.266	2.65042e-34	Endothelial cells	0.307
TPM31	2.22732e-38	0.467677	0.651	0.323	4.15885e-34	Endothelial cells	0.328
RPS6KA31	5.98018e-38	0.36835	0.26	0.082	1.11662e-33	Endothelial cells	0.178
BCL10	6.43937e-38	0.254861	0.266	0.085	1.20236e-33	Endothelial cells	0.181
MCFD2	1.69167e-37	0.27009	0.257	0.082	3.15868e-33	Endothelial cells	0.175
YWHAE1	4.0309e-37	0.281171	0.725	0.377	7.52649e-33	Endothelial cells	0.348
CRBN	1.00837e-36	0.432741	0.324	0.122	1.88284e-32	Endothelial cells	0.202
CTSA	1.81373e-36	0.432272	0.273	0.093	3.3866e-32	Endothelial cells	0.18
CFAP36	3.84826e-36	0.359934	0.277	0.095	7.18548e-32	Endothelial cells	0.182
NAA10	4.54136e-36	0.314489	0.351	0.134	8.47962e-32	Endothelial cells	0.217
DEK2	5.20965e-36	0.401734	0.55	0.263	9.72745e-32	Endothelial cells	0.287
TMEM2191	7.84366e-36	0.296156	0.575	0.276	1.46457e-31	Endothelial cells	0.299
LY6E	8.56414e-36	0.391093	0.564	0.262	1.5991e-31	Endothelial cells	0.302
BRI31	1.00137e-35	0.32187	0.575	0.273	1.86976e-31	Endothelial cells	0.302
PFDN1	1.10576e-35	0.263118	0.347	0.133	2.06468e-31	Endothelial cells	0.214
TXNDC12	1.2932e-35	0.261476	0.329	0.123	2.41466e-31	Endothelial cells	0.206
CST31	1.30337e-35	0.338099	0.897	0.545	2.43366e-31	Endothelial cells	0.352
SGK1	1.60643e-35	0.431967	0.347	0.133	2.99952e-31	Endothelial cells	0.214
CALCOCO2	2.07683e-35	0.264652	0.38	0.152	3.87786e-31	Endothelial cells	0.228
NOP101	2.36535e-35	0.275866	0.588	0.289	4.41659e-31	Endothelial cells	0.299
TMBIM41	2.72558e-35	0.252655	0.615	0.305	5.08921e-31	Endothelial cells	0.31
PUM1	6.9656e-35	0.387796	0.336	0.13	1.30062e-30	Endothelial cells	0.206
PPP2R2A	1.10937e-34	0.293509	0.32	0.119	2.07142e-30	Endothelial cells	0.201
FUNDC2	1.18009e-34	0.260667	0.356	0.14	2.20346e-30	Endothelial cells	0.216
MTIF3	1.53939e-34	0.340834	0.391	0.161	2.87435e-30	Endothelial cells	0.23
MLLT61	1.68714e-34	0.32797	0.315	0.116	3.15022e-30	Endothelial cells	0.199
FRYL	1.99114e-34	0.411832	0.262	0.089	3.71785e-30	Endothelial cells	0.173
RBM8A	3.62975e-34	0.269568	0.582	0.284	6.77746e-30	Endothelial cells	0.298
DYNC1LI2	3.90325e-34	0.395263	0.336	0.131	7.28814e-30	Endothelial cells	0.205
TSC22D12	4.02903e-34	0.474568	0.671	0.335	7.523e-30	Endothelial cells	0.336
EIF3D	5.393e-34	0.295837	0.575	0.284	1.00698e-29	Endothelial cells	0.291
BRK11	1.30892e-33	0.272486	0.62	0.31	2.44402e-29	Endothelial cells	0.31
CTNNB1	2.08393e-33	0.267051	0.43	0.184	3.89111e-29	Endothelial cells	0.246
AFF1	2.16448e-33	0.278456	0.251	0.084	4.04151e-29	Endothelial cells	0.167
TIMP11	2.34674e-33	0.36303	0.673	0.352	4.38182e-29	Endothelial cells	0.321
AP2M11	2.95756e-33	0.257646	0.501	0.231	5.52236e-29	Endothelial cells	0.27
PSMA3	6.81473e-33	0.25786	0.414	0.179	1.27245e-28	Endothelial cells	0.235
MVP	7.41147e-33	0.281574	0.255	0.086	1.38387e-28	Endothelial cells	0.169
RAB5C	1.02881e-32	0.254099	0.385	0.16	1.92099e-28	Endothelial cells	0.225
IQGAP11	1.24767e-32	0.434472	0.539	0.266	2.32965e-28	Endothelial cells	0.273
ARGLU11	1.54458e-32	0.427976	0.669	0.359	2.88405e-28	Endothelial cells	0.31
BORCS7	1.587e-32	0.297986	0.293	0.108	2.96324e-28	Endothelial cells	0.185
EIF4B	3.00563e-32	0.380298	0.687	0.378	5.61211e-28	Endothelial cells	0.309
SEC61B	3.12271e-32	0.259518	0.685	0.368	5.83072e-28	Endothelial cells	0.317
KRTCAP21	3.56244e-32	0.299825	0.555	0.277	6.65179e-28	Endothelial cells	0.278
APLP21	3.59495e-32	0.263019	0.492	0.222	6.71249e-28	Endothelial cells	0.27
CAMLG	5.64343e-32	0.327479	0.394	0.172	1.05374e-27	Endothelial cells	0.222
UBXN1	6.09324e-32	0.3163	0.586	0.299	1.13773e-27	Endothelial cells	0.287
PSIP11	8.22489e-32	0.413505	0.367	0.154	1.53575e-27	Endothelial cells	0.213
OS9	9.57137e-32	0.340761	0.385	0.165	1.78717e-27	Endothelial cells	0.22
PARP14	1.08302e-31	0.42262	0.28	0.102	2.02222e-27	Endothelial cells	0.178
RAC11	1.13337e-31	0.265421	0.776	0.432	2.11623e-27	Endothelial cells	0.344
DDX3X1	1.16916e-31	0.331793	0.602	0.305	2.18305e-27	Endothelial cells	0.297
ETS11	1.29771e-31	0.385394	0.356	0.145	2.42308e-27	Endothelial cells	0.211
EIF3I	1.57317e-31	0.271647	0.512	0.247	2.93743e-27	Endothelial cells	0.265
RPS19BP11	2.07571e-31	0.263346	0.49	0.232	3.87577e-27	Endothelial cells	0.258
MEF2A1	2.78797e-31	0.395627	0.293	0.112	5.20569e-27	Endothelial cells	0.181
SEC621	4.24355e-31	0.38573	0.691	0.392	7.92356e-27	Endothelial cells	0.299
RPL321	5.0155e-31	0.405815	0.998	0.957	9.36493e-27	Endothelial cells	0.041
PHKB	7.20011e-31	0.396572	0.264	0.097	1.3444e-26	Endothelial cells	0.167
ARRDC3	8.20468e-31	0.454814	0.302	0.118	1.53198e-26	Endothelial cells	0.184
STMN1	9.61771e-31	0.298925	0.28	0.103	1.79582e-26	Endothelial cells	0.177
NSRP1	1.05595e-30	0.442957	0.345	0.144	1.97167e-26	Endothelial cells	0.201
MBNL12	1.06142e-30	0.401621	0.528	0.265	1.98188e-26	Endothelial cells	0.263
SNHG81	1.40449e-30	0.262713	0.696	0.374	2.62246e-26	Endothelial cells	0.322
PCMTD1	1.67475e-30	0.315577	0.423	0.194	3.12709e-26	Endothelial cells	0.229
SPAG9	2.5774e-30	0.327551	0.295	0.114	4.81253e-26	Endothelial cells	0.181
DDX211	4.12754e-30	0.287617	0.423	0.189	7.70695e-26	Endothelial cells	0.234
PITPNB	5.22156e-30	0.288192	0.26	0.094	9.74969e-26	Endothelial cells	0.166
ZNHIT11	6.14369e-30	0.286323	0.497	0.244	1.14715e-25	Endothelial cells	0.253
COX17	7.54111e-30	0.423883	0.45	0.217	1.40808e-25	Endothelial cells	0.233
ID32	9.47733e-30	0.397294	0.758	0.419	1.76961e-25	Endothelial cells	0.339
PSMA7	9.83093e-30	0.260039	0.711	0.399	1.83563e-25	Endothelial cells	0.312
GMFG1	1.4584e-29	0.262875	0.407	0.175	2.72312e-25	Endothelial cells	0.232
ERICH11	5.87418e-29	0.290329	0.329	0.135	1.09683e-24	Endothelial cells	0.194
EIF3E1	7.10346e-29	0.371995	0.758	0.441	1.32636e-24	Endothelial cells	0.317
MGAT1	8.15248e-29	0.30648	0.295	0.116	1.52223e-24	Endothelial cells	0.179
XRN2	8.38549e-29	0.28625	0.358	0.155	1.56574e-24	Endothelial cells	0.203
DYNC1H11	1.00843e-28	0.334496	0.4	0.182	1.88295e-24	Endothelial cells	0.218
ZFP36L11	3.03027e-28	0.469525	0.803	0.494	5.65812e-24	Endothelial cells	0.309
PCBP1	3.17795e-28	0.28451	0.602	0.32	5.93387e-24	Endothelial cells	0.282
BTN3A22	4.80038e-28	0.321349	0.322	0.135	8.96327e-24	Endothelial cells	0.187
LRP10	7.53522e-28	0.280078	0.333	0.141	1.40698e-23	Endothelial cells	0.192
RBM31	1.38995e-27	0.264072	0.546	0.282	2.59532e-23	Endothelial cells	0.264
CNBP2	1.67035e-27	0.287751	0.685	0.374	3.11888e-23	Endothelial cells	0.311
VAMP22	2.79579e-27	0.259852	0.461	0.225	5.22029e-23	Endothelial cells	0.236
WSB11	4.61488e-27	0.351421	0.537	0.28	8.6169e-23	Endothelial cells	0.257
VSIR	4.64195e-27	0.403811	0.273	0.108	8.66745e-23	Endothelial cells	0.165
SKAP2	9.97623e-27	0.254133	0.318	0.133	1.86276e-22	Endothelial cells	0.185
ERAP2	1.14356e-26	0.368417	0.275	0.111	2.13525e-22	Endothelial cells	0.164
RPS23	1.20758e-26	0.375255	0.989	0.936	2.25479e-22	Endothelial cells	0.053
G3BP11	2.1e-26	0.262	0.32	0.135	3.92112e-22	Endothelial cells	0.185
MTPN1	2.39626e-26	0.340386	0.425	0.204	4.4743e-22	Endothelial cells	0.221
OPTN	5.10695e-26	0.295487	0.266	0.105	9.5357e-22	Endothelial cells	0.161
SRSF41	5.57237e-26	0.371969	0.369	0.169	1.04047e-21	Endothelial cells	0.2
RAD211	5.85002e-26	0.260031	0.347	0.154	1.09231e-21	Endothelial cells	0.193
ADAR1	1.44547e-25	0.303156	0.329	0.145	2.69898e-21	Endothelial cells	0.184
PPA11	3.70041e-25	0.303301	0.517	0.273	6.90941e-21	Endothelial cells	0.244
STAT32	6.77945e-25	0.31921	0.434	0.217	1.26586e-20	Endothelial cells	0.217
HMGB12	6.88028e-25	0.380144	0.87	0.628	1.28469e-20	Endothelial cells	0.242
ATRX2	7.5552e-25	0.350986	0.53	0.286	1.41071e-20	Endothelial cells	0.244
TRIM56	1.60834e-24	0.311747	0.268	0.111	3.00309e-20	Endothelial cells	0.157
ARL6IP1	2.29961e-24	0.255029	0.474	0.242	4.29383e-20	Endothelial cells	0.232
PYURF	2.38035e-24	0.289541	0.36	0.168	4.4446e-20	Endothelial cells	0.192
JAG11	2.4108e-24	0.40833	0.255	0.102	4.50145e-20	Endothelial cells	0.153
JMJD1C2	3.10994e-24	0.339258	0.376	0.177	5.80687e-20	Endothelial cells	0.199
EIF3G	3.40422e-24	0.27876	0.624	0.358	6.35636e-20	Endothelial cells	0.266
LGALS31	4.55341e-24	0.290632	0.872	0.533	8.50213e-20	Endothelial cells	0.339
SMARCA21	5.18689e-24	0.323506	0.311	0.138	9.68495e-20	Endothelial cells	0.173
THRAP31	6.891e-24	0.250006	0.43	0.217	1.28669e-19	Endothelial cells	0.213
DNAJC8	9.0771e-24	0.253718	0.438	0.22	1.69488e-19	Endothelial cells	0.218
APPL1	1.4053e-23	0.313352	0.268	0.111	2.62397e-19	Endothelial cells	0.157
NACA1	1.81169e-23	0.338089	0.973	0.866	3.38278e-19	Endothelial cells	0.107
RPS281	2.3569e-23	0.369409	0.993	0.942	4.4008e-19	Endothelial cells	0.051
MYL61	5.06025e-23	0.252443	0.94	0.725	9.4485e-19	Endothelial cells	0.215
RPS4Y11	5.53967e-23	0.341233	0.864	0.57	1.03437e-18	Endothelial cells	0.294
MYCBP22	5.87076e-23	0.31723	0.421	0.216	1.09619e-18	Endothelial cells	0.205
FGFR1OP21	1.37418e-22	0.264477	0.286	0.124	2.56586e-18	Endothelial cells	0.162
GLUL1	1.72435e-22	0.408794	0.523	0.281	3.21971e-18	Endothelial cells	0.242
NKTR2	2.8058e-22	0.348832	0.483	0.264	5.23898e-18	Endothelial cells	0.219
RPS91	3.9173e-22	0.313014	0.984	0.91	7.31438e-18	Endothelial cells	0.074
RBM17	8.77375e-22	0.273476	0.32	0.149	1.63823e-17	Endothelial cells	0.171
RAD23A	3.17355e-21	0.279599	0.394	0.201	5.92565e-17	Endothelial cells	0.193
PRRC2B1	4.07586e-21	0.252314	0.298	0.135	7.61044e-17	Endothelial cells	0.163
ISG151	9.11811e-21	0.302841	0.304	0.14	1.70253e-16	Endothelial cells	0.164
ELF2	1.21221e-20	0.283035	0.266	0.119	2.26344e-16	Endothelial cells	0.147
KTN1	1.66158e-20	0.258544	0.593	0.351	3.1025e-16	Endothelial cells	0.242
LARS	2.23573e-20	0.251474	0.306	0.143	4.17455e-16	Endothelial cells	0.163
PRMT21	1.90755e-19	0.27667	0.313	0.151	3.56179e-15	Endothelial cells	0.162
ACTG11	3.86981e-19	0.350984	0.969	0.796	7.2257e-15	Endothelial cells	0.173
EEF2	2.11001e-17	0.273986	0.857	0.577	3.9398e-13	Endothelial cells	0.28
RPL261	3.29095e-17	0.284486	0.991	0.934	6.14486e-13	Endothelial cells	0.057
MIS18BP11	4.21934e-17	0.284396	0.264	0.125	7.87835e-13	Endothelial cells	0.139
GLG11	4.37989e-17	0.271027	0.264	0.125	8.17813e-13	Endothelial cells	0.139
RPS71	3.19457e-16	0.268362	0.973	0.875	5.96491e-12	Endothelial cells	0.098
CALM11	2.90493e-15	0.276077	0.834	0.573	5.42408e-11	Endothelial cells	0.261
MT-ND1	7.26817e-15	0.539516	0.942	0.85	1.35711e-10	Endothelial cells	0.092
MT-ND21	1.16663e-14	0.521621	0.94	0.852	2.17834e-10	Endothelial cells	0.088
FABP51	9.66228e-14	0.443592	0.638	0.407	1.80414e-09	Endothelial cells	0.231
CREBRF	2.76589e-13	0.27553	0.251	0.129	5.16448e-09	Endothelial cells	0.122
MT-ND31	3.0854e-08	0.349183	0.964	0.894	0.000576106	Endothelial cells	0.07

## Sheet: Myeloid cells
gene	p_val	avg_log2FC	pct.1	pct.2	p_val_adj	cluster	pct.diff
LYZ	0	5.36442	0.745	0.045	0	Myeloid cells	0.7
S100A9	0	5.27085	0.439	0.027	0	Myeloid cells	0.412
S100A8	0	5.017	0.38	0.006	0	Myeloid cells	0.374
AIF1	0	3.76065	0.745	0.025	0	Myeloid cells	0.72
C1QA	0	3.62595	0.423	0.026	0	Myeloid cells	0.397
TYROBP	0	3.62346	0.777	0.045	0	Myeloid cells	0.732
CTSS	0	3.45285	0.737	0.192	0	Myeloid cells	0.545
C1QB	0	3.40087	0.4	0.02	0	Myeloid cells	0.38
HLA-DPA12	0	3.31627	0.739	0.187	0	Myeloid cells	0.552
HLA-DRA2	0	3.21212	0.838	0.279	0	Myeloid cells	0.559
VCAN	0	3.11768	0.346	0.017	0	Myeloid cells	0.329
FCER1G	0	3.03009	0.723	0.037	0	Myeloid cells	0.686
MNDA	0	2.90451	0.556	0.008	0	Myeloid cells	0.548
C1QC	0	2.90086	0.375	0.013	0	Myeloid cells	0.362
CD14	0	2.86833	0.607	0.019	0	Myeloid cells	0.588
MS4A6A	0	2.83723	0.661	0.007	0	Myeloid cells	0.654
FCN1	0	2.81377	0.349	0.002	0	Myeloid cells	0.347
FGL2	0	2.77399	0.658	0.018	0	Myeloid cells	0.64
CCL3L11	0	2.72198	0.434	0.053	0	Myeloid cells	0.381
STAB1	0	2.70085	0.368	0.021	0	Myeloid cells	0.347
IL1B	0	2.69494	0.425	0.035	0	Myeloid cells	0.39
LST1	0	2.6691	0.619	0.018	0	Myeloid cells	0.601
MS4A7	0	2.63167	0.52	0.009	0	Myeloid cells	0.511
CCL3	0	2.61005	0.436	0.044	0	Myeloid cells	0.392
SRGN2	0	2.48726	0.734	0.191	0	Myeloid cells	0.543
MRC1	0	2.43516	0.311	0.006	0	Myeloid cells	0.305
CYBB	0	2.34774	0.585	0.03	0	Myeloid cells	0.555
DAB21	0	2.31169	0.321	0.031	0	Myeloid cells	0.29
F13A1	0	2.31158	0.305	0.006	0	Myeloid cells	0.299
MPEG1	0	2.246	0.568	0.01	0	Myeloid cells	0.558
PTPRE	0	2.2218	0.562	0.045	0	Myeloid cells	0.517
CD163	0	2.18628	0.444	0.005	0	Myeloid cells	0.439
IGSF6	0	2.18087	0.514	0.005	0	Myeloid cells	0.509
ITGB21	0	2.16837	0.625	0.079	0	Myeloid cells	0.546
PLAUR	0	2.16628	0.422	0.026	0	Myeloid cells	0.396
CD68	0	2.15843	0.585	0.03	0	Myeloid cells	0.555
PLEK	0	2.13086	0.521	0.051	0	Myeloid cells	0.47
CSF3R	0	2.10827	0.438	0.008	0	Myeloid cells	0.43
S100A12	0	2.10545	0.288	0.001	0	Myeloid cells	0.287
PHACTR11	0	2.09847	0.435	0.053	0	Myeloid cells	0.382
LAPTM52	0	2.09507	0.712	0.149	0	Myeloid cells	0.563
C5AR1	0	2.07937	0.401	0.002	0	Myeloid cells	0.399
CD36	0	2.04485	0.426	0.006	0	Myeloid cells	0.42
KCTD121	0	2.01276	0.571	0.043	0	Myeloid cells	0.528
ZEB21	0	1.98761	0.565	0.103	0	Myeloid cells	0.462
FCGR2A	0	1.92336	0.512	0.008	0	Myeloid cells	0.504
SAMHD1	0	1.91608	0.587	0.066	0	Myeloid cells	0.521
CSF1R	0	1.91378	0.423	0.003	0	Myeloid cells	0.42
CPVL	0	1.88011	0.493	0.012	0	Myeloid cells	0.481
CLEC7A	0	1.75307	0.469	0.005	0	Myeloid cells	0.464
NCF2	0	1.71697	0.435	0.005	0	Myeloid cells	0.43
C1orf162	0	1.71426	0.476	0.025	0	Myeloid cells	0.451
SLC11A1	0	1.71041	0.312	0.009	0	Myeloid cells	0.303
ADAP2	0	1.68094	0.396	0.008	0	Myeloid cells	0.388
IRS2	0	1.67713	0.418	0.053	0	Myeloid cells	0.365
FYB11	0	1.67351	0.575	0.091	0	Myeloid cells	0.484
SERPINA1	0	1.66738	0.372	0.006	0	Myeloid cells	0.366
JAML1	0	1.65541	0.507	0.041	0	Myeloid cells	0.466
RNASE6	0	1.59108	0.445	0.015	0	Myeloid cells	0.43
LGALS2	0	1.56581	0.296	0.001	0	Myeloid cells	0.295
IFI30	0	1.5287	0.38	0.044	0	Myeloid cells	0.336
HLA-DMB1	0	1.52249	0.485	0.056	0	Myeloid cells	0.429
OGFRL1	0	1.51686	0.416	0.027	0	Myeloid cells	0.389
MYO1F	0	1.49601	0.48	0.048	0	Myeloid cells	0.432
AP1S21	0	1.49292	0.431	0.05	0	Myeloid cells	0.381
TNFRSF1B1	0	1.49188	0.472	0.056	0	Myeloid cells	0.416
SPI1	0	1.49133	0.466	0.017	0	Myeloid cells	0.449
P2RY13	0	1.44997	0.342	0.002	0	Myeloid cells	0.34
NAIP	0	1.43036	0.451	0.033	0	Myeloid cells	0.418
CLEC10A	0	1.42958	0.25	0.003	0	Myeloid cells	0.247
FPR1	0	1.41387	0.305	0.001	0	Myeloid cells	0.304
RNF130	0	1.39847	0.495	0.06	0	Myeloid cells	0.435
TGFBI1	0	1.39142	0.505	0.073	0	Myeloid cells	0.432
ARRB2	0	1.37198	0.474	0.049	0	Myeloid cells	0.425
IRAK3	0	1.34656	0.334	0.015	0	Myeloid cells	0.319
CD302	0	1.343	0.457	0.054	0	Myeloid cells	0.403
TNFSF13B	0	1.31906	0.374	0.015	0	Myeloid cells	0.359
LRRK2	0	1.30125	0.27	0.02	0	Myeloid cells	0.25
LYN	0	1.29514	0.416	0.051	0	Myeloid cells	0.365
CLEC4E	0	1.28329	0.274	0.001	0	Myeloid cells	0.273
CD931	0	1.24812	0.374	0.022	0	Myeloid cells	0.352
CD4	0	1.23321	0.382	0.036	0	Myeloid cells	0.346
SLC8A1	0	1.21141	0.324	0.015	0	Myeloid cells	0.309
LILRB2	0	1.19337	0.337	0.002	0	Myeloid cells	0.335
ADA2	0	1.18619	0.412	0.044	0	Myeloid cells	0.368
CD86	0	1.17282	0.308	0.012	0	Myeloid cells	0.296
DMXL2	0	1.17248	0.328	0.016	0	Myeloid cells	0.312
TLR4	0	1.15186	0.321	0.008	0	Myeloid cells	0.313
FGR	0	1.14911	0.299	0.013	0	Myeloid cells	0.286
TBXAS1	0	1.1468	0.356	0.012	0	Myeloid cells	0.344
2022-03-01	0	1.13818	0.382	0.035	0	Myeloid cells	0.347
RAB31	0	1.13245	0.374	0.032	0	Myeloid cells	0.342
LILRB3	0	1.12648	0.291	0.003	0	Myeloid cells	0.288
NLRP3	0	1.09938	0.269	0.005	0	Myeloid cells	0.264
RASSF4	0	1.08148	0.328	0.013	0	Myeloid cells	0.315
LY86	0	1.07904	0.362	0.027	0	Myeloid cells	0.335
PILRA	0	1.06873	0.296	0.004	0	Myeloid cells	0.292
CFP	0	1.04973	0.273	0.002	0	Myeloid cells	0.271
HCK	0	1.03676	0.323	0.007	0	Myeloid cells	0.316
CSF2RA	0	1.01866	0.258	0.002	0	Myeloid cells	0.256
C3AR1	0	0.998904	0.263	0.009	0	Myeloid cells	0.254
AOAH	0	0.988496	0.342	0.021	0	Myeloid cells	0.321
CLEC12A	0	0.986137	0.254	0.005	0	Myeloid cells	0.249
SLC7A7	0	0.957177	0.296	0.006	0	Myeloid cells	0.29
TLR2	0	0.953799	0.286	0.003	0	Myeloid cells	0.283
CALHM6	0	0.938356	0.26	0.011	0	Myeloid cells	0.249
EMILIN2	0	0.936995	0.298	0.017	0	Myeloid cells	0.281
THEMIS2	0	0.936836	0.334	0.029	0	Myeloid cells	0.305
HMOX1	0	0.931687	0.26	0.016	0	Myeloid cells	0.244
RGS18	0	0.905423	0.253	0.003	0	Myeloid cells	0.25
SLC15A3	0	0.811487	0.254	0.008	0	Myeloid cells	0.246
SIRPA	0	0.74904	0.253	0.012	0	Myeloid cells	0.241
PLXDC2	3.69448e-307	1.15257	0.374	0.043	6.89834e-303	Myeloid cells	0.331
IL17RA	2.99611e-298	1.0357	0.307	0.029	5.59433e-294	Myeloid cells	0.278
TYMP	1.77629e-294	1.99454	0.561	0.114	3.31668e-290	Myeloid cells	0.447
RGS2	2.19984e-292	2.30874	0.603	0.132	4.10754e-288	Myeloid cells	0.471
LGALS9	3.60296e-288	1.01296	0.369	0.045	6.72745e-284	Myeloid cells	0.324
CPPED1	9.94621e-280	0.783418	0.255	0.021	1.85716e-275	Myeloid cells	0.234
NCF4	1.61737e-275	1.31387	0.39	0.053	3.01995e-271	Myeloid cells	0.337
LCP21	5.78519e-268	1.08563	0.374	0.048	1.08021e-263	Myeloid cells	0.326
PLEKHO1	1.44837e-267	1.23248	0.439	0.068	2.70439e-263	Myeloid cells	0.371
SGK11	7.46513e-267	2.03249	0.562	0.122	1.39389e-262	Myeloid cells	0.44
IL13RA1	1.29188e-264	0.908381	0.324	0.037	2.4122e-260	Myeloid cells	0.287
GLIPR11	2.64131e-264	1.33996	0.505	0.094	4.93185e-260	Myeloid cells	0.411
BCL2A1	8.71806e-260	1.42946	0.342	0.043	1.62784e-255	Myeloid cells	0.299
NUP214	5.5364e-258	1.1421	0.372	0.052	1.03376e-253	Myeloid cells	0.32
LCP11	1.51164e-256	1.60966	0.603	0.136	2.82254e-252	Myeloid cells	0.467
HLA-DPB12	9.34438e-254	2.9617	0.692	0.2	1.74478e-249	Myeloid cells	0.492
LAIR1	2.32539e-250	0.925423	0.273	0.027	4.34196e-246	Myeloid cells	0.246
MEGF9	3.05711e-249	1.09348	0.277	0.029	5.70824e-245	Myeloid cells	0.248
FCGRT2	4.03184e-248	1.92357	0.618	0.157	7.52825e-244	Myeloid cells	0.461
COTL12	6.35066e-248	1.93892	0.584	0.141	1.18579e-243	Myeloid cells	0.443
TPP1	3.78119e-247	1.13404	0.42	0.069	7.06023e-243	Myeloid cells	0.351
RAB32	3.53275e-246	0.849021	0.28	0.029	6.59634e-242	Myeloid cells	0.251
LY96	2.44681e-243	0.942487	0.312	0.038	4.56869e-239	Myeloid cells	0.274
SLC43A2	3.65618e-243	0.807275	0.25	0.023	6.82681e-239	Myeloid cells	0.227
SCIMP	2.95151e-242	0.695766	0.263	0.025	5.51106e-238	Myeloid cells	0.238
CXCL16	2.25794e-241	0.926116	0.33	0.042	4.21602e-237	Myeloid cells	0.288
FAM198B1	1.4243e-240	0.689105	0.25	0.023	2.65946e-236	Myeloid cells	0.227
NCKAP1L	1.20721e-239	0.991386	0.382	0.057	2.25411e-235	Myeloid cells	0.325
CD742	2.38373e-239	2.98571	0.866	0.425	4.45091e-235	Myeloid cells	0.441
PSAP1	2.38437e-238	2.4978	0.777	0.344	4.4521e-234	Myeloid cells	0.433
EVI2A	1.9993e-237	1.00666	0.364	0.053	3.7331e-233	Myeloid cells	0.311
LRP11	3.72189e-237	1.06815	0.401	0.063	6.94951e-233	Myeloid cells	0.338
RIN3	3.78078e-237	0.677933	0.257	0.025	7.05948e-233	Myeloid cells	0.232
MFSD1	2.71162e-235	1.17334	0.403	0.066	5.06313e-231	Myeloid cells	0.337
NR4A3	1.17637e-234	1.27559	0.299	0.036	2.19651e-230	Myeloid cells	0.263
FTL1	3.81e-233	2.44199	0.968	0.872	7.11403e-229	Myeloid cells	0.096
CTSZ	1.88115e-232	1.6011	0.572	0.138	3.51249e-228	Myeloid cells	0.434
WAS1	7.37584e-228	0.977872	0.378	0.058	1.37722e-223	Myeloid cells	0.32
CCDC88A	2.20733e-226	1.36191	0.445	0.083	4.12152e-222	Myeloid cells	0.362
IL6R	2.64073e-225	0.66496	0.26	0.028	4.93078e-221	Myeloid cells	0.232
HCLS12	2.80829e-225	1.21095	0.533	0.117	5.24364e-221	Myeloid cells	0.416
GRN1	6.0377e-222	1.66214	0.672	0.204	1.12736e-217	Myeloid cells	0.468
CST32	6.36073e-219	2.57698	0.891	0.541	1.18768e-214	Myeloid cells	0.35
EVI2B2	1.62305e-218	1.5985	0.549	0.135	3.03055e-214	Myeloid cells	0.414
SYK	1.11617e-217	0.947493	0.356	0.054	2.0841e-213	Myeloid cells	0.302
RNF144B	2.91577e-216	1.02147	0.277	0.033	5.44433e-212	Myeloid cells	0.244
SHTN1	2.00392e-211	0.750325	0.273	0.032	3.74172e-207	Myeloid cells	0.241
SLA1	2.40416e-210	1.1606	0.364	0.058	4.48905e-206	Myeloid cells	0.306
VSIR1	2.85981e-207	1.28611	0.461	0.099	5.33984e-203	Myeloid cells	0.362
PECAM11	1.57026e-205	0.697838	0.309	0.042	2.93199e-201	Myeloid cells	0.267
ATP6V1B2	3.39801e-204	0.843923	0.273	0.034	6.34477e-200	Myeloid cells	0.239
NCF11	5.27112e-203	1.35139	0.416	0.08	9.84224e-199	Myeloid cells	0.336
TMEM176B1	8.03276e-202	1.06025	0.34	0.052	1.49988e-197	Myeloid cells	0.288
HLA-DMA2	5.38804e-200	1.64537	0.547	0.143	1.00605e-195	Myeloid cells	0.404
CIITA	1.06443e-199	0.878317	0.276	0.035	1.98751e-195	Myeloid cells	0.241
HLA-DQB11	2.3551e-199	2.25419	0.59	0.162	4.39745e-195	Myeloid cells	0.428
NCOA4	4.36698e-199	1.13787	0.448	0.093	8.15403e-195	Myeloid cells	0.355
TET2	1.49836e-197	0.968649	0.361	0.061	2.79774e-193	Myeloid cells	0.3
ARHGAP4	2.19335e-195	0.80458	0.288	0.039	4.09542e-191	Myeloid cells	0.249
RHOG1	4.64526e-194	0.942774	0.436	0.089	8.67363e-190	Myeloid cells	0.347
HLA-DRB12	6.81295e-192	2.59934	0.728	0.266	1.27211e-187	Myeloid cells	0.462
HLA-DQA12	1.84877e-191	2.01753	0.435	0.091	3.45202e-187	Myeloid cells	0.344
CXCL8	5.23658e-190	2.86032	0.406	0.084	9.77773e-186	Myeloid cells	0.322
IRF8	1.16809e-189	0.734565	0.254	0.031	2.18106e-185	Myeloid cells	0.223
FRMD4B	3.89996e-187	0.958621	0.26	0.034	7.28201e-183	Myeloid cells	0.226
MGAT11	1.82032e-186	1.22261	0.464	0.107	3.3989e-182	Myeloid cells	0.357
PTPRC2	3.03219e-186	1.26358	0.661	0.191	5.66171e-182	Myeloid cells	0.47
QKI1	3.34854e-186	1.22353	0.469	0.108	6.25239e-182	Myeloid cells	0.361
DOCK2	2.86306e-184	0.906994	0.366	0.066	5.3459e-180	Myeloid cells	0.3
IL10RA2	1.02644e-183	1.03322	0.399	0.078	1.91657e-179	Myeloid cells	0.321
ENTPD11	1.46106e-183	0.962068	0.295	0.044	2.72809e-179	Myeloid cells	0.251
CTSB1	1.00581e-179	1.61214	0.67	0.231	1.87804e-175	Myeloid cells	0.439
NAMPT	1.17629e-179	2.47297	0.585	0.188	2.19637e-175	Myeloid cells	0.397
SRGAP2	7.46507e-175	0.841236	0.288	0.043	1.39388e-170	Myeloid cells	0.245
RNF149	1.15253e-174	1.27168	0.418	0.091	2.152e-170	Myeloid cells	0.327
SAT1	9.89697e-174	2.27781	0.828	0.521	1.84796e-169	Myeloid cells	0.307
GPCPD1	1.43789e-172	0.979944	0.324	0.056	2.68483e-168	Myeloid cells	0.268
RGS101	8.02579e-171	1.46574	0.451	0.109	1.49857e-166	Myeloid cells	0.342
GIMAP42	4.49655e-168	0.847186	0.352	0.064	8.39596e-164	Myeloid cells	0.288
CASP1	4.12619e-166	0.905949	0.346	0.066	7.70442e-162	Myeloid cells	0.28
PGD	3.14167e-165	0.717923	0.257	0.037	5.86612e-161	Myeloid cells	0.22
PARVG	3.7296e-165	0.69522	0.292	0.046	6.96392e-161	Myeloid cells	0.246
SAMSN11	2.2503e-164	1.30865	0.378	0.078	4.20177e-160	Myeloid cells	0.3
FKBP51	5.70674e-162	1.03877	0.368	0.075	1.06556e-157	Myeloid cells	0.293
PICALM	6.00702e-162	0.816828	0.369	0.075	1.12163e-157	Myeloid cells	0.294
HCST1	1.31316e-160	0.97398	0.46	0.106	2.45193e-156	Myeloid cells	0.354
DPYD	8.46368e-159	0.883743	0.276	0.044	1.58034e-154	Myeloid cells	0.232
DSE	2.5439e-158	0.815355	0.257	0.038	4.74996e-154	Myeloid cells	0.219
LAT2	7.72162e-158	0.625649	0.258	0.038	1.44178e-153	Myeloid cells	0.22
TMSB102	2.46725e-157	1.57108	0.904	0.762	4.60685e-153	Myeloid cells	0.142
PER1	5.81605e-157	0.86077	0.311	0.056	1.08597e-152	Myeloid cells	0.255
CELF21	7.33983e-157	1.04843	0.432	0.102	1.37049e-152	Myeloid cells	0.33
ATP2B1-AS1	5.94107e-156	1.33872	0.377	0.083	1.10932e-151	Myeloid cells	0.294
DUSP61	1.08963e-154	1.27253	0.415	0.097	2.03455e-150	Myeloid cells	0.318
RB1	1.80676e-154	1.02821	0.337	0.066	3.37359e-150	Myeloid cells	0.271
STXBP2	2.24825e-154	1.13285	0.353	0.073	4.19793e-150	Myeloid cells	0.28
ATG16L2	2.78633e-154	0.743574	0.255	0.038	5.20264e-150	Myeloid cells	0.217
SMAP22	5.52985e-153	1.11538	0.479	0.129	1.03253e-148	Myeloid cells	0.35
GRINA	8.49418e-153	0.738425	0.34	0.067	1.58603e-148	Myeloid cells	0.273
PREX11	3.10441e-151	0.750007	0.305	0.054	5.79655e-147	Myeloid cells	0.251
RBM47	2.26311e-150	0.89344	0.308	0.056	4.22568e-146	Myeloid cells	0.252
CYTH4	1.65558e-148	0.728734	0.272	0.044	3.0913e-144	Myeloid cells	0.228
CD83	1.93494e-148	1.35003	0.444	0.115	3.61291e-144	Myeloid cells	0.329
RASGEF1B	3.61009e-148	1.02687	0.293	0.052	6.74076e-144	Myeloid cells	0.241
ZYX	1.24927e-147	0.855001	0.364	0.079	2.33263e-143	Myeloid cells	0.285
CD84	7.35663e-147	0.929058	0.276	0.046	1.37363e-142	Myeloid cells	0.23
PTGS2	1.7382e-146	1.6486	0.267	0.044	3.24557e-142	Myeloid cells	0.223
KIAA0930	1.18163e-145	0.66466	0.274	0.046	2.20634e-141	Myeloid cells	0.228
TMSB4X2	3.02356e-143	1.45517	0.931	0.843	5.64559e-139	Myeloid cells	0.088
PPT1	1.25164e-142	0.858699	0.385	0.09	2.33707e-138	Myeloid cells	0.295
GCA	5.83561e-142	0.890013	0.302	0.058	1.08962e-137	Myeloid cells	0.244
SH3BP2	8.66298e-139	0.652084	0.25	0.04	1.61755e-134	Myeloid cells	0.21
ARPC1B2	1.98681e-138	1.21102	0.641	0.246	3.70978e-134	Myeloid cells	0.395
NABP11	3.87817e-137	1.81128	0.435	0.117	7.24133e-133	Myeloid cells	0.318
TIMP22	5.26072e-137	0.867163	0.38	0.088	9.82281e-133	Myeloid cells	0.292
ZFYVE16	1.1861e-136	0.924343	0.35	0.078	2.21468e-132	Myeloid cells	0.272
DPYSL21	2.24141e-136	0.788173	0.305	0.06	4.18516e-132	Myeloid cells	0.245
GNAI22	3.32315e-135	1.29287	0.634	0.26	6.20499e-131	Myeloid cells	0.374
MAFB	7.3434e-133	1.60823	0.546	0.189	1.37116e-128	Myeloid cells	0.357
CD532	1.0881e-130	0.973488	0.457	0.127	2.03171e-126	Myeloid cells	0.33
LPAR61	4.24415e-129	1.08008	0.355	0.084	7.92469e-125	Myeloid cells	0.271
CEP170	1.68358e-128	0.736905	0.26	0.047	3.14359e-124	Myeloid cells	0.213
CTSC3	2.09499e-128	1.46617	0.486	0.149	3.91177e-124	Myeloid cells	0.337
PLSCR11	2.34969e-127	0.788763	0.361	0.085	4.38734e-123	Myeloid cells	0.276
RNASET21	3.29118e-127	1.24539	0.569	0.21	6.14529e-123	Myeloid cells	0.359
GMFG2	6.52927e-127	1.14138	0.511	0.168	1.21915e-122	Myeloid cells	0.343
PYCARD	3.2225e-126	1.07208	0.508	0.166	6.01705e-122	Myeloid cells	0.342
CCL4L21	1.48011e-125	1.78822	0.286	0.058	2.76365e-121	Myeloid cells	0.228
MAF1	3.02251e-125	1.78713	0.336	0.081	5.64363e-121	Myeloid cells	0.255
LYST	6.14173e-124	1.05873	0.311	0.068	1.14678e-119	Myeloid cells	0.243
POU2F21	7.05537e-124	0.917043	0.365	0.089	1.31738e-119	Myeloid cells	0.276
MYO9B	2.92676e-123	0.794134	0.327	0.073	5.46484e-119	Myeloid cells	0.254
CNPY3	6.55158e-123	0.877444	0.404	0.11	1.22331e-118	Myeloid cells	0.294
FERMT31	1.80597e-119	0.723167	0.279	0.056	3.3721e-115	Myeloid cells	0.223
ADPGK	1.87782e-119	0.593818	0.272	0.053	3.50626e-115	Myeloid cells	0.219
GRB22	3.52608e-119	1.01466	0.524	0.179	6.5839e-115	Myeloid cells	0.345
USP152	2.45622e-118	1.22046	0.466	0.15	4.58625e-114	Myeloid cells	0.316
ACTB2	6.28467e-118	1.12973	0.912	0.752	1.17347e-113	Myeloid cells	0.16
NPC22	1.14487e-117	1.50803	0.696	0.341	2.1377e-113	Myeloid cells	0.355
NINJ1	4.81621e-116	0.964505	0.345	0.087	8.99282e-112	Myeloid cells	0.258
SDCBP1	7.01252e-116	1.23186	0.545	0.2	1.30938e-111	Myeloid cells	0.345
GNA13	1.05438e-115	0.628726	0.255	0.049	1.96874e-111	Myeloid cells	0.206
CARD162	1.18805e-114	0.899349	0.403	0.115	2.21832e-110	Myeloid cells	0.288
BACH1	1.81392e-114	0.856879	0.321	0.076	3.38695e-110	Myeloid cells	0.245
MIS18BP12	9.92443e-113	0.971557	0.406	0.118	1.85309e-108	Myeloid cells	0.288
ITPR2	2.72454e-111	0.978511	0.327	0.08	5.08726e-107	Myeloid cells	0.247
FMNL11	3.09309e-111	0.719022	0.302	0.068	5.77541e-107	Myeloid cells	0.234
GRK21	3.20681e-111	0.700064	0.356	0.091	5.98776e-107	Myeloid cells	0.265
ACTR21	8.59321e-111	1.08676	0.61	0.26	1.60452e-106	Myeloid cells	0.35
ANXA52	2.51208e-110	0.979072	0.577	0.221	4.69056e-106	Myeloid cells	0.356
ARHGAP451	6.94401e-110	0.589898	0.295	0.065	1.29658e-105	Myeloid cells	0.23
UBE2D1	3.15813e-108	0.627514	0.266	0.056	5.89686e-104	Myeloid cells	0.21
FAM49B1	1.20026e-107	0.749861	0.428	0.127	2.24112e-103	Myeloid cells	0.301
MSN2	1.56194e-107	0.959275	0.431	0.134	2.91646e-103	Myeloid cells	0.297
GNS1	1.16304e-106	0.526004	0.251	0.051	2.17162e-102	Myeloid cells	0.2
KDM6B	9.82417e-106	1.10488	0.387	0.113	1.83437e-101	Myeloid cells	0.274
ADAM17	1.43659e-105	0.662985	0.254	0.052	2.6824e-101	Myeloid cells	0.202
PTPN61	1.74207e-104	0.652026	0.359	0.095	3.2528e-100	Myeloid cells	0.264
CXCR42	2.15965e-104	1.53092	0.435	0.14	4.0325e-100	Myeloid cells	0.295
ALDH21	3.81776e-104	0.84186	0.382	0.112	7.12853e-100	Myeloid cells	0.27
DOCK82	2.42007e-103	0.914888	0.397	0.116	4.51875e-99	Myeloid cells	0.281
IQGAP21	1.08373e-102	0.736378	0.311	0.077	2.02354e-98	Myeloid cells	0.234
APOE	2.14836e-101	2.31972	0.257	0.058	4.01142e-97	Myeloid cells	0.199
ZNF385A	1.95253e-100	0.472433	0.264	0.057	3.64577e-96	Myeloid cells	0.207
BIN21	9.20726e-100	0.628534	0.285	0.066	1.71918e-95	Myeloid cells	0.219
NR4A21	4.66543e-99	1.49135	0.476	0.175	8.71129e-95	Myeloid cells	0.301
GNAQ1	2.14398e-98	0.601425	0.296	0.072	4.00324e-94	Myeloid cells	0.224
NEAT1	2.31525e-98	1.85573	0.818	0.669	4.32303e-94	Myeloid cells	0.149
C4orf48	4.6274e-98	0.60835	0.291	0.069	8.64028e-94	Myeloid cells	0.222
GAA	7.86658e-98	0.642656	0.257	0.057	1.46885e-93	Myeloid cells	0.2
ATP6V0D1	7.07375e-97	0.813102	0.355	0.102	1.32081e-92	Myeloid cells	0.253
ZFAND5	1.92136e-96	1.50303	0.572	0.263	3.58756e-92	Myeloid cells	0.309
IVNS1ABP	5.24665e-96	1.44581	0.328	0.09	9.79654e-92	Myeloid cells	0.238
MAP3K2	7.02731e-96	0.802801	0.333	0.092	1.31214e-91	Myeloid cells	0.241
ARHGAP301	7.99308e-96	0.673017	0.298	0.073	1.49247e-91	Myeloid cells	0.225
RGS19	1.17781e-95	0.596756	0.269	0.061	2.1992e-91	Myeloid cells	0.208
RCSD1	1.10469e-93	0.715504	0.309	0.081	2.06267e-89	Myeloid cells	0.228
PAK1	4.77634e-93	0.547139	0.282	0.069	8.91838e-89	Myeloid cells	0.213
WASHC4	7.86885e-93	0.735117	0.286	0.071	1.46927e-88	Myeloid cells	0.215
UCP21	9.65388e-93	0.638044	0.374	0.109	1.80257e-88	Myeloid cells	0.265
BASP11	1.47741e-92	1.34261	0.336	0.101	2.75862e-88	Myeloid cells	0.235
SPTLC2	1.51715e-92	0.583885	0.253	0.057	2.83282e-88	Myeloid cells	0.196
MEF2C2	2.94457e-92	0.930158	0.473	0.169	5.49809e-88	Myeloid cells	0.304
IFNGR2	4.36884e-92	0.569489	0.353	0.101	8.15749e-88	Myeloid cells	0.252
IFNGR11	1.28079e-91	0.755323	0.406	0.131	2.39149e-87	Myeloid cells	0.275
PTGER41	1.69906e-91	0.635539	0.253	0.057	3.17248e-87	Myeloid cells	0.196
APLP22	2.03957e-91	0.939931	0.537	0.217	3.80829e-87	Myeloid cells	0.32
HBEGF	2.4518e-91	0.991674	0.305	0.082	4.578e-87	Myeloid cells	0.223
CCL41	2.81223e-91	1.22874	0.318	0.088	5.25099e-87	Myeloid cells	0.23
ARPC51	4.72298e-91	0.959599	0.549	0.228	8.81875e-87	Myeloid cells	0.321
H2AFY	5.20959e-91	0.778409	0.549	0.219	9.72734e-87	Myeloid cells	0.33
CORO1A2	6.10022e-91	0.737609	0.463	0.154	1.13903e-86	Myeloid cells	0.309
TNFAIP2	7.97053e-91	0.750093	0.515	0.182	1.48826e-86	Myeloid cells	0.333
G0S2	3.60685e-90	2.21878	0.293	0.083	6.73471e-86	Myeloid cells	0.21
RILPL2	3.00296e-89	0.909606	0.356	0.11	5.60713e-85	Myeloid cells	0.246
GPSM32	3.32631e-89	0.752632	0.391	0.124	6.21089e-85	Myeloid cells	0.267
STAT1	4.01422e-89	0.722655	0.296	0.079	7.49536e-85	Myeloid cells	0.217
ALOX5AP1	7.61931e-89	0.986976	0.309	0.083	1.42268e-84	Myeloid cells	0.226
ZNF106	1.04151e-87	0.686183	0.369	0.114	1.9447e-83	Myeloid cells	0.255
REL2	3.42811e-87	0.94371	0.495	0.187	6.40097e-83	Myeloid cells	0.308
PTPN121	4.65138e-87	0.590778	0.267	0.066	8.68506e-83	Myeloid cells	0.201
KLF41	6.22066e-87	1.03528	0.47	0.174	1.16152e-82	Myeloid cells	0.296
ARHGAP26	1.22421e-85	0.597456	0.25	0.059	2.28584e-81	Myeloid cells	0.191
CMIP1	1.13482e-84	0.46036	0.292	0.077	2.11893e-80	Myeloid cells	0.215
NAGK	1.79336e-84	0.720067	0.378	0.123	3.34857e-80	Myeloid cells	0.255
GPR183	1.99005e-84	1.03179	0.276	0.072	3.71582e-80	Myeloid cells	0.204
SOD2	2.44831e-84	2.00309	0.505	0.228	4.57149e-80	Myeloid cells	0.277
ATP6V0B	3.82476e-84	0.888655	0.536	0.23	7.1416e-80	Myeloid cells	0.306
MAP3K1	6.16418e-84	0.566268	0.254	0.062	1.15098e-79	Myeloid cells	0.192
WIPF12	1.48929e-83	0.712535	0.361	0.111	2.78081e-79	Myeloid cells	0.25
CD372	1.62605e-83	0.599163	0.445	0.151	3.03615e-79	Myeloid cells	0.294
SKAP21	4.30177e-83	0.709151	0.39	0.128	8.03226e-79	Myeloid cells	0.262
TKT	4.56986e-83	1.23107	0.547	0.259	8.53285e-79	Myeloid cells	0.288
MCL1	1.31359e-82	1.25918	0.65	0.362	2.45274e-78	Myeloid cells	0.288
CFLAR3	3.00391e-82	1.01771	0.488	0.198	5.6089e-78	Myeloid cells	0.29
ETS22	8.00673e-82	0.772434	0.436	0.156	1.49502e-77	Myeloid cells	0.28
ASAH11	9.05092e-82	0.968637	0.616	0.298	1.68999e-77	Myeloid cells	0.318
BNIP3L1	6.03614e-81	1.02679	0.4	0.143	1.12707e-76	Myeloid cells	0.257
JMJD1C3	6.75602e-81	0.831686	0.453	0.172	1.26148e-76	Myeloid cells	0.281
AKAP132	9.78076e-81	0.922415	0.534	0.232	1.82626e-76	Myeloid cells	0.302
PLBD1	7.33868e-80	0.561695	0.279	0.074	1.37028e-75	Myeloid cells	0.205
LRRFIP12	1.09773e-79	0.919027	0.568	0.26	2.04967e-75	Myeloid cells	0.308
CSTA	1.76977e-79	0.870587	0.401	0.139	3.30452e-75	Myeloid cells	0.262
BRI32	1.83611e-79	0.818991	0.59	0.268	3.42838e-75	Myeloid cells	0.322
NUMB	3.57675e-79	0.697348	0.279	0.076	6.6785e-75	Myeloid cells	0.203
HEXA	4.45761e-79	0.645243	0.317	0.095	8.32325e-75	Myeloid cells	0.222
RAP2B	7.63653e-79	0.666383	0.314	0.092	1.42589e-74	Myeloid cells	0.222
INPP5D	8.91147e-79	0.573939	0.266	0.069	1.66395e-74	Myeloid cells	0.197
RIPOR2	2.13761e-78	0.993819	0.283	0.081	3.99134e-74	Myeloid cells	0.202
CAP11	7.61016e-78	0.79142	0.543	0.24	1.42097e-73	Myeloid cells	0.303
ATP1B31	9.33663e-78	1.04933	0.413	0.154	1.74334e-73	Myeloid cells	0.259
SERPINB1	2.35856e-77	0.805143	0.429	0.164	4.40391e-73	Myeloid cells	0.265
A2M2	2.03302e-76	0.609673	0.356	0.113	3.79605e-72	Myeloid cells	0.243
PLIN2	1.2441e-75	1.68719	0.385	0.145	2.32299e-71	Myeloid cells	0.24
STX7	3.74613e-75	0.660992	0.296	0.086	6.99477e-71	Myeloid cells	0.21
LSP12	4.96776e-75	0.977181	0.409	0.152	9.27579e-71	Myeloid cells	0.257
ADGRE51	9.96566e-75	0.623961	0.282	0.08	1.86079e-70	Myeloid cells	0.202
MEF2A2	1.62109e-74	0.846161	0.331	0.108	3.0269e-70	Myeloid cells	0.223
CTSA1	2.38783e-74	0.65145	0.298	0.089	4.45856e-70	Myeloid cells	0.209
AHR1	5.9632e-74	0.590854	0.352	0.114	1.11345e-69	Myeloid cells	0.238
SPAG91	6.15343e-74	0.666522	0.339	0.11	1.14897e-69	Myeloid cells	0.229
XAF11	8.95607e-74	0.69478	0.27	0.076	1.67228e-69	Myeloid cells	0.194
CEBPD1	1.65191e-73	0.890152	0.623	0.301	3.08445e-69	Myeloid cells	0.322
ATG3	2.00388e-73	0.612731	0.288	0.085	3.74164e-69	Myeloid cells	0.203
GLRX	3.6747e-73	0.705886	0.403	0.15	6.86139e-69	Myeloid cells	0.253
TPM32	4.6485e-73	0.863122	0.631	0.319	8.67968e-69	Myeloid cells	0.312
SH3KBP11	7.70068e-73	0.654445	0.317	0.098	1.43787e-68	Myeloid cells	0.219
TGFB11	1.01401e-72	0.648161	0.327	0.103	1.89336e-68	Myeloid cells	0.224
EMB1	1.04226e-72	0.662511	0.277	0.079	1.94612e-68	Myeloid cells	0.198
HLA-B2	1.73905e-72	0.821019	0.847	0.604	3.24715e-68	Myeloid cells	0.243
BAZ2B1	2.52959e-72	0.804278	0.353	0.121	4.72324e-68	Myeloid cells	0.232
MOB1A	3.60741e-72	0.762871	0.455	0.182	6.73575e-68	Myeloid cells	0.273
CMTM6	4.66681e-72	0.692014	0.412	0.152	8.71387e-68	Myeloid cells	0.26
AP2S11	6.68367e-72	0.67925	0.479	0.196	1.24797e-67	Myeloid cells	0.283
METRNL	3.32239e-71	0.733892	0.292	0.087	6.20357e-67	Myeloid cells	0.205
ROCK12	3.74192e-71	0.732188	0.457	0.185	6.98692e-67	Myeloid cells	0.272
IQGAP12	5.93194e-71	0.885419	0.55	0.262	1.10761e-66	Myeloid cells	0.288
ACTR31	1.82188e-70	0.722484	0.501	0.21	3.40182e-66	Myeloid cells	0.291
LIMS12	1.87554e-69	0.685753	0.374	0.134	3.502e-65	Myeloid cells	0.24
CHD1	2.00929e-69	0.64361	0.323	0.105	3.75174e-65	Myeloid cells	0.218
RXRA	5.43396e-69	0.559667	0.28	0.084	1.01463e-64	Myeloid cells	0.196
STAT2	5.84717e-69	0.582827	0.285	0.086	1.09178e-64	Myeloid cells	0.199
CRTAP2	2.87566e-68	0.558225	0.339	0.115	5.36943e-64	Myeloid cells	0.224
RNF2131	3.65199e-68	0.740365	0.461	0.187	6.819e-64	Myeloid cells	0.274
VASP	5.14048e-68	0.623771	0.407	0.154	9.59831e-64	Myeloid cells	0.253
IRF2BP22	1.21327e-67	0.76689	0.444	0.184	2.26541e-63	Myeloid cells	0.26
WSB12	1.35939e-66	0.950011	0.558	0.275	2.53826e-62	Myeloid cells	0.283
TCIRG1	3.18196e-66	0.46467	0.255	0.072	5.94136e-62	Myeloid cells	0.183
VMP1	6.81833e-66	0.855065	0.514	0.234	1.27312e-61	Myeloid cells	0.28
STK17B2	2.62303e-65	0.776273	0.458	0.187	4.89772e-61	Myeloid cells	0.271
WNK12	7.11023e-65	0.584582	0.362	0.13	1.32762e-60	Myeloid cells	0.232
SORL1	7.85401e-65	0.852505	0.286	0.091	1.4665e-60	Myeloid cells	0.195
NIN	1.07998e-64	0.468922	0.273	0.081	2.01654e-60	Myeloid cells	0.192
ACAP2	1.90854e-64	0.677896	0.328	0.113	3.56362e-60	Myeloid cells	0.215
TRIB1	2.33937e-64	0.49579	0.293	0.093	4.36808e-60	Myeloid cells	0.2
LGALS11	1.38891e-63	0.803784	0.534	0.249	2.59337e-59	Myeloid cells	0.285
TUT7	2.80911e-63	0.586296	0.288	0.092	5.24517e-59	Myeloid cells	0.196
GIMAP72	4.83908e-63	0.533079	0.282	0.085	9.03553e-59	Myeloid cells	0.197
PLD31	5.67522e-63	1.18953	0.365	0.146	1.05968e-58	Myeloid cells	0.219
FTH11	9.44118e-63	0.882309	0.988	0.926	1.76286e-58	Myeloid cells	0.062
FAM120A	1.38234e-62	0.46211	0.359	0.129	2.58111e-58	Myeloid cells	0.23
FBXL5	1.78987e-62	0.651497	0.253	0.075	3.34204e-58	Myeloid cells	0.178
RHOQ	4.2349e-62	0.537503	0.295	0.096	7.90741e-58	Myeloid cells	0.199
PARP141	1.46416e-61	0.621627	0.298	0.099	2.73388e-57	Myeloid cells	0.199
AGTRAP	4.32883e-61	0.598651	0.26	0.081	8.08279e-57	Myeloid cells	0.179
ARHGAP18	4.41414e-61	0.764537	0.267	0.085	8.24208e-57	Myeloid cells	0.182
CD482	5.21148e-61	0.770427	0.401	0.16	9.73087e-57	Myeloid cells	0.241
BID	6.32781e-61	0.425213	0.251	0.074	1.18153e-56	Myeloid cells	0.177
SLC40A1	1.14472e-60	1.50976	0.283	0.099	2.13743e-56	Myeloid cells	0.184
TNFAIP31	1.2841e-60	1.55187	0.457	0.214	2.39768e-56	Myeloid cells	0.243
DDX212	1.54388e-60	0.70134	0.436	0.185	2.88274e-56	Myeloid cells	0.251
GLUL2	1.69939e-60	1.05886	0.559	0.276	3.1731e-56	Myeloid cells	0.283
PABPC11	1.7629e-60	0.778323	0.838	0.673	3.29168e-56	Myeloid cells	0.165
FXYD52	1.80359e-60	0.677327	0.473	0.208	3.36766e-56	Myeloid cells	0.265
HIF1A	1.88091e-60	0.57831	0.34	0.122	3.51204e-56	Myeloid cells	0.218
HIPK31	2.35926e-60	0.515982	0.253	0.076	4.40521e-56	Myeloid cells	0.177
DAZAP21	2.77288e-60	0.689349	0.545	0.27	5.17752e-56	Myeloid cells	0.275
FOXO3	5.72738e-60	0.732892	0.283	0.095	1.06942e-55	Myeloid cells	0.188
LITAF1	1.69539e-59	0.869224	0.483	0.223	3.16563e-55	Myeloid cells	0.26
PPP1R181	2.97756e-59	0.516554	0.264	0.082	5.5597e-55	Myeloid cells	0.182
PTBP31	1.18827e-58	0.581881	0.345	0.126	2.21874e-54	Myeloid cells	0.219
BLVRB	1.40233e-58	0.682464	0.457	0.202	2.61842e-54	Myeloid cells	0.255
EMP33	6.42352e-58	0.75869	0.466	0.211	1.1994e-53	Myeloid cells	0.255
CSK1	7.35288e-58	0.415306	0.261	0.081	1.37293e-53	Myeloid cells	0.18
CD55	9.3575e-58	1.14803	0.423	0.192	1.74723e-53	Myeloid cells	0.231
HSD17B111	3.77243e-57	0.538663	0.307	0.109	7.04388e-53	Myeloid cells	0.198
LIMD22	4.25711e-57	0.563875	0.33	0.117	7.94887e-53	Myeloid cells	0.213
CCNH1	2.24801e-56	0.610488	0.277	0.092	4.19748e-52	Myeloid cells	0.185
CHMP1B	3.94539e-56	0.814096	0.349	0.137	7.36683e-52	Myeloid cells	0.212
SETX2	1.54785e-55	0.641483	0.377	0.149	2.89015e-51	Myeloid cells	0.228
SNAP23	1.76402e-55	0.448132	0.277	0.092	3.29378e-51	Myeloid cells	0.185
SLC2A32	3.72414e-55	0.922049	0.314	0.115	6.95372e-51	Myeloid cells	0.199
ETF1	5.37561e-55	0.522032	0.266	0.086	1.00373e-50	Myeloid cells	0.18
TLN12	1.16102e-54	0.668789	0.453	0.205	2.16785e-50	Myeloid cells	0.248
OSBPL81	2.40643e-54	0.601919	0.323	0.119	4.49329e-50	Myeloid cells	0.204
CELF1	5.62498e-54	0.526217	0.286	0.099	1.0503e-49	Myeloid cells	0.187
TAOK31	5.06456e-53	0.608759	0.358	0.142	9.45654e-49	Myeloid cells	0.216
MAP3K8	1.25086e-52	0.475677	0.255	0.083	2.33561e-48	Myeloid cells	0.172
MAT2A1	1.27818e-52	0.70056	0.349	0.141	2.38663e-48	Myeloid cells	0.208
OTUD1	1.28297e-52	0.640834	0.293	0.106	2.39557e-48	Myeloid cells	0.187
MBNL13	1.32896e-52	0.650812	0.521	0.262	2.48143e-48	Myeloid cells	0.259
BST23	1.32899e-52	0.633597	0.47	0.217	2.48149e-48	Myeloid cells	0.253
SH3BGRL31	1.81507e-52	0.920676	0.718	0.489	3.38909e-48	Myeloid cells	0.229
TRA2B1	1.83998e-52	1.11196	0.564	0.329	3.43561e-48	Myeloid cells	0.235
RNF13	2.74137e-52	0.524263	0.293	0.106	5.11869e-48	Myeloid cells	0.187
HOOK3	3.01569e-52	0.568037	0.26	0.088	5.6309e-48	Myeloid cells	0.172
ARPC41	4.11493e-52	0.575615	0.442	0.199	7.68339e-48	Myeloid cells	0.243
BLOC1S6	4.15271e-52	0.562393	0.253	0.084	7.75395e-48	Myeloid cells	0.169
UBE2D31	6.70585e-52	0.688924	0.604	0.338	1.25212e-47	Myeloid cells	0.266
CAPZB1	6.90008e-52	0.667722	0.526	0.265	1.28838e-47	Myeloid cells	0.261
RTN3	7.35858e-52	0.529197	0.334	0.132	1.37399e-47	Myeloid cells	0.202
TAOK1	8.84118e-52	0.444598	0.253	0.083	1.65082e-47	Myeloid cells	0.17
CAPZA11	1.43035e-51	0.455591	0.409	0.174	2.67075e-47	Myeloid cells	0.235
UBE2R2	2.09086e-51	0.480459	0.288	0.103	3.90406e-47	Myeloid cells	0.185
LAMP2	1.06377e-50	0.535785	0.312	0.119	1.98627e-46	Myeloid cells	0.193
SYAP1	1.10178e-50	0.766554	0.318	0.124	2.05724e-46	Myeloid cells	0.194
VIM3	3.09163e-50	0.664454	0.628	0.362	5.77269e-46	Myeloid cells	0.266
S100A41	3.38933e-50	1.3978	0.641	0.436	6.32856e-46	Myeloid cells	0.205
DICER1	4.47654e-50	0.452224	0.266	0.092	8.3586e-46	Myeloid cells	0.174
CREG1	5.27349e-50	0.555847	0.299	0.112	9.84666e-46	Myeloid cells	0.187
YWHAH	8.00365e-50	0.872191	0.321	0.128	1.49444e-45	Myeloid cells	0.193
TACC12	1.01e-49	0.60803	0.347	0.139	1.88586e-45	Myeloid cells	0.208
LAP31	1.10211e-49	0.523224	0.266	0.093	2.05786e-45	Myeloid cells	0.173
SH3BGRL1	1.83164e-49	0.55779	0.55	0.282	3.42004e-45	Myeloid cells	0.268
GDI2	3.54136e-49	0.506873	0.463	0.221	6.61242e-45	Myeloid cells	0.242
BNIP21	1.03255e-48	0.470382	0.283	0.104	1.92798e-44	Myeloid cells	0.179
HLA-A2	3.60719e-48	0.660194	0.794	0.592	6.73535e-44	Myeloid cells	0.202
USP3	3.71196e-48	0.46951	0.266	0.094	6.93098e-44	Myeloid cells	0.172
HLA-E3	3.85488e-48	0.730752	0.733	0.5	7.19782e-44	Myeloid cells	0.233
KMT2C2	6.74425e-48	0.502874	0.356	0.147	1.25929e-43	Myeloid cells	0.209
C6orf621	3.31022e-47	0.5379	0.425	0.197	6.18085e-43	Myeloid cells	0.228
ANKRD442	7.63813e-47	0.536862	0.272	0.096	1.42619e-42	Myeloid cells	0.176
NIPBL1	3.33801e-46	0.547846	0.365	0.157	6.23272e-42	Myeloid cells	0.208
MED13L	3.51005e-46	0.478002	0.266	0.097	6.55396e-42	Myeloid cells	0.169
SELENOP1	6.0289e-46	2.76195	0.361	0.188	1.12572e-41	Myeloid cells	0.173
WASF22	7.22334e-46	0.605625	0.454	0.223	1.34874e-41	Myeloid cells	0.231
KLF61	2.65893e-45	0.805875	0.657	0.418	4.96475e-41	Myeloid cells	0.239
HNRNPU1	4.81044e-45	0.986381	0.647	0.412	8.98205e-41	Myeloid cells	0.235
ARID1A	9.29095e-45	0.468553	0.301	0.117	1.73481e-40	Myeloid cells	0.184
ZNF331	1.48304e-44	1.0498	0.27	0.105	2.76913e-40	Myeloid cells	0.165
C16orf72	2.94596e-44	0.549362	0.279	0.106	5.50069e-40	Myeloid cells	0.173
GNB11	3.41937e-44	0.446746	0.356	0.153	6.38465e-40	Myeloid cells	0.203
SH3BP51	3.73262e-44	0.419622	0.26	0.093	6.96955e-40	Myeloid cells	0.167
ARHGDIA1	4.05419e-44	0.531208	0.419	0.197	7.56999e-40	Myeloid cells	0.222
BAZ1A1	4.30907e-44	0.465217	0.286	0.109	8.0459e-40	Myeloid cells	0.177
PAK21	6.92428e-44	0.535654	0.407	0.19	1.2929e-39	Myeloid cells	0.217
M6PR	1.62942e-43	0.481007	0.333	0.14	3.04245e-39	Myeloid cells	0.193
FNBP12	1.96906e-43	0.49088	0.347	0.147	3.67662e-39	Myeloid cells	0.2
OAZ1	2.30005e-43	0.797207	0.749	0.615	4.29465e-39	Myeloid cells	0.134
IFI162	4.99183e-43	0.652806	0.479	0.248	9.32075e-39	Myeloid cells	0.231
RANBP2	7.35657e-43	0.534348	0.289	0.115	1.37362e-38	Myeloid cells	0.174
CKLF1	1.26075e-42	0.510623	0.343	0.148	2.35407e-38	Myeloid cells	0.195
CD441	1.62864e-42	0.769989	0.458	0.244	3.041e-38	Myeloid cells	0.214
ELF11	1.82729e-42	0.537351	0.422	0.203	3.41192e-38	Myeloid cells	0.219
APBB1IP1	2.82176e-42	0.347954	0.267	0.097	5.26878e-38	Myeloid cells	0.17
HNMT	4.17659e-42	0.398255	0.331	0.138	7.79854e-38	Myeloid cells	0.193
GNAI3	4.51044e-42	0.613402	0.299	0.124	8.42189e-38	Myeloid cells	0.175
ATP2B11	6.13958e-42	0.700393	0.349	0.156	1.14638e-37	Myeloid cells	0.193
STK42	6.271e-42	0.622178	0.419	0.198	1.17092e-37	Myeloid cells	0.221
TRIM221	1.04414e-41	0.390283	0.266	0.1	1.94962e-37	Myeloid cells	0.166
CLEC2B2	1.35612e-41	0.557895	0.336	0.145	2.53215e-37	Myeloid cells	0.191
EIF3A	2.67168e-41	0.523409	0.479	0.251	4.98855e-37	Myeloid cells	0.228
SP1102	2.96324e-41	0.45814	0.286	0.113	5.53297e-37	Myeloid cells	0.173
LASP1	1.0412e-40	0.415906	0.257	0.096	1.94413e-36	Myeloid cells	0.161
HELZ1	1.04401e-40	0.457035	0.251	0.094	1.94938e-36	Myeloid cells	0.157
TENT5A	2.20515e-40	0.458783	0.255	0.095	4.11746e-36	Myeloid cells	0.16
CEBPB2	3.81109e-40	0.62317	0.508	0.273	7.11606e-36	Myeloid cells	0.235
SLC20A1	6.33288e-40	0.662793	0.339	0.148	1.18248e-35	Myeloid cells	0.191
XRN21	8.61207e-40	0.399809	0.345	0.152	1.60805e-35	Myeloid cells	0.193
SCAMP2	1.35894e-39	0.434241	0.251	0.096	2.53741e-35	Myeloid cells	0.155
CYTIP2	1.97431e-39	0.591964	0.261	0.102	3.68643e-35	Myeloid cells	0.159
MT-ND11	2.01727e-39	0.724558	0.899	0.85	3.76665e-35	Myeloid cells	0.049
ACTN12	2.06259e-39	0.350305	0.263	0.1	3.85126e-35	Myeloid cells	0.163
ZFHX31	2.60815e-39	0.417022	0.309	0.129	4.86994e-35	Myeloid cells	0.18
EFHD2	5.06185e-39	0.43405	0.46	0.224	9.45148e-35	Myeloid cells	0.236
RBMS11	1.38825e-38	0.488984	0.276	0.111	2.59214e-34	Myeloid cells	0.165
ARPC3	3.06558e-38	0.652296	0.709	0.517	5.72405e-34	Myeloid cells	0.192
RAB7A	3.75198e-38	0.421599	0.359	0.165	7.0057e-34	Myeloid cells	0.194
COPA	5.88476e-38	0.53019	0.274	0.112	1.0988e-33	Myeloid cells	0.162
PHF20L1	7.23609e-38	0.555356	0.279	0.114	1.35112e-33	Myeloid cells	0.165
ITSN22	1.05588e-37	0.469084	0.279	0.114	1.97153e-33	Myeloid cells	0.165
PRCP1	1.54199e-37	0.433663	0.253	0.099	2.8792e-33	Myeloid cells	0.154
AFF4	1.64584e-37	0.436412	0.292	0.123	3.07311e-33	Myeloid cells	0.169
GSN2	3.8497e-37	0.440657	0.365	0.168	7.18816e-33	Myeloid cells	0.197
DUSP11	3.98336e-37	1.28162	0.739	0.603	7.43774e-33	Myeloid cells	0.136
MT-ND22	2.46925e-36	0.622372	0.921	0.852	4.61059e-32	Myeloid cells	0.069
CYBA2	2.89434e-36	0.530012	0.75	0.504	5.40432e-32	Myeloid cells	0.246
CAPZA21	2.91729e-36	0.431293	0.361	0.17	5.44716e-32	Myeloid cells	0.191
PCBP11	4.73866e-36	0.550797	0.536	0.319	8.84802e-32	Myeloid cells	0.217
ATP6AP21	4.84731e-36	0.565567	0.407	0.206	9.05089e-32	Myeloid cells	0.201
DBNL	7.00459e-36	0.346687	0.298	0.126	1.3079e-31	Myeloid cells	0.172
IKZF12	8.17005e-36	0.397025	0.276	0.112	1.52551e-31	Myeloid cells	0.164
KDM5A1	8.30076e-36	0.37094	0.282	0.117	1.54992e-31	Myeloid cells	0.165
CPEB41	9.06634e-36	0.454451	0.258	0.104	1.69287e-31	Myeloid cells	0.154
TALDO1	1.35547e-35	0.586505	0.47	0.267	2.53093e-31	Myeloid cells	0.203
DDX3Y2	1.38013e-35	0.70474	0.359	0.174	2.57698e-31	Myeloid cells	0.185
HERPUD11	1.44598e-35	0.794855	0.587	0.383	2.69994e-31	Myeloid cells	0.204
TNFRSF14	1.68439e-35	0.4795	0.321	0.146	3.1451e-31	Myeloid cells	0.175
SSR1	1.72249e-35	0.440441	0.289	0.127	3.21622e-31	Myeloid cells	0.162
ABHD5	2.10357e-35	1.01501	0.266	0.114	3.92778e-31	Myeloid cells	0.152
ARL4C1	2.29475e-35	0.895262	0.334	0.16	4.28475e-31	Myeloid cells	0.174
AHNAK2	8.65008e-35	0.590849	0.533	0.315	1.61514e-30	Myeloid cells	0.218
PRNP1	1.14665e-34	0.464435	0.279	0.119	2.14102e-30	Myeloid cells	0.16
SERINC12	1.44425e-34	0.596813	0.305	0.139	2.6967e-30	Myeloid cells	0.166
CYLD1	2.18086e-34	0.432842	0.253	0.102	4.07211e-30	Myeloid cells	0.151
CLTC	2.95978e-34	0.537166	0.296	0.132	5.5265e-30	Myeloid cells	0.164
SERPINB62	3.62384e-34	0.480708	0.35	0.166	6.76643e-30	Myeloid cells	0.184
HSPH11	4.0084e-34	1.08776	0.355	0.174	7.48449e-30	Myeloid cells	0.181
NAP1L12	4.52683e-34	0.786526	0.562	0.353	8.4525e-30	Myeloid cells	0.209
TGOLN21	6.42118e-34	0.365886	0.407	0.204	1.19896e-29	Myeloid cells	0.203
SNX2	1.06405e-33	0.460966	0.318	0.148	1.98679e-29	Myeloid cells	0.17
RBPJ2	1.34292e-33	0.437112	0.38	0.187	2.50749e-29	Myeloid cells	0.193
ATP6AP1	1.40499e-33	0.331245	0.285	0.123	2.6234e-29	Myeloid cells	0.162
TRIP12	2.40265e-33	0.398091	0.263	0.109	4.48622e-29	Myeloid cells	0.154
CASP41	6.12245e-33	0.385133	0.298	0.134	1.14318e-28	Myeloid cells	0.164
ADAM10	7.43958e-33	0.291758	0.255	0.105	1.38912e-28	Myeloid cells	0.15
ARHGDIB1	8.52762e-33	0.458908	0.594	0.349	1.59228e-28	Myeloid cells	0.245
RHOA2	9.84134e-33	0.541317	0.585	0.37	1.83758e-28	Myeloid cells	0.215
PLEC1	1.76653e-32	0.362585	0.304	0.137	3.29846e-28	Myeloid cells	0.167
DYNC1H12	1.89819e-32	0.572975	0.365	0.181	3.54431e-28	Myeloid cells	0.184
TRIM38	1.90375e-32	0.463647	0.273	0.119	3.55468e-28	Myeloid cells	0.154
VPS13C2	2.44702e-32	0.503887	0.387	0.197	4.56908e-28	Myeloid cells	0.19
USP8	2.72417e-32	0.442327	0.311	0.143	5.08657e-28	Myeloid cells	0.168
GNB2	3.85766e-32	0.418875	0.369	0.187	7.20303e-28	Myeloid cells	0.182
NFE2L22	5.94423e-32	0.423863	0.476	0.264	1.10991e-27	Myeloid cells	0.212
LAMTOR11	1.55367e-31	0.420362	0.435	0.235	2.90101e-27	Myeloid cells	0.2
METTL9	2.40499e-31	0.398634	0.326	0.157	4.49059e-27	Myeloid cells	0.169
RGS12	3.34021e-31	1.04163	0.321	0.162	6.23683e-27	Myeloid cells	0.159
FLNA1	3.79885e-31	0.332189	0.311	0.144	7.09322e-27	Myeloid cells	0.167
MTPN2	3.86161e-31	0.413797	0.393	0.203	7.21039e-27	Myeloid cells	0.19
ERICH12	4.02681e-31	0.375542	0.292	0.134	7.51886e-27	Myeloid cells	0.158
B2M2	5.42569e-31	0.330979	0.98	0.937	1.01308e-26	Myeloid cells	0.043
BRD41	6.57009e-31	0.343746	0.312	0.146	1.22677e-26	Myeloid cells	0.166
MBP1	7.17039e-31	0.41265	0.334	0.159	1.33886e-26	Myeloid cells	0.175
ERBIN	8.01689e-31	0.421163	0.263	0.115	1.49691e-26	Myeloid cells	0.148
STAG21	8.2879e-31	0.4496	0.291	0.134	1.54752e-26	Myeloid cells	0.157
EP300	9.98708e-31	0.405672	0.258	0.112	1.86479e-26	Myeloid cells	0.146
SCAF112	1.91896e-30	0.420247	0.463	0.262	3.58308e-26	Myeloid cells	0.201
CTSD1	1.98018e-30	0.672056	0.666	0.447	3.69739e-26	Myeloid cells	0.219
ATP5F1E1	3.81498e-30	0.456267	0.845	0.755	7.12333e-26	Myeloid cells	0.09
PCBP22	4.8399e-30	0.435751	0.561	0.354	9.03707e-26	Myeloid cells	0.207
RAB11FIP1	5.39033e-30	0.433274	0.317	0.151	1.00648e-25	Myeloid cells	0.166
GABARAP	9.41561e-30	0.351815	0.38	0.195	1.75808e-25	Myeloid cells	0.185
PGLS	1.10367e-29	0.30817	0.406	0.215	2.06077e-25	Myeloid cells	0.191
VAMP81	1.13591e-29	0.40483	0.575	0.345	2.12097e-25	Myeloid cells	0.23
SFPQ1	1.31275e-29	0.472584	0.482	0.278	2.45117e-25	Myeloid cells	0.204
CANX1	1.83051e-29	0.431707	0.438	0.247	3.41793e-25	Myeloid cells	0.191
WAC1	3.48395e-29	0.334765	0.349	0.177	6.50523e-25	Myeloid cells	0.172
CREBRF1	3.84194e-29	0.456122	0.274	0.127	7.17367e-25	Myeloid cells	0.147
ZNF2071	4.47421e-29	0.460659	0.353	0.181	8.35424e-25	Myeloid cells	0.172
RAB5C1	4.51616e-29	0.317149	0.327	0.16	8.43258e-25	Myeloid cells	0.167
ATM2	5.26344e-29	0.502319	0.339	0.168	9.8279e-25	Myeloid cells	0.171
SNX61	6.8972e-29	0.471648	0.381	0.201	1.28785e-24	Myeloid cells	0.18
SMCHD12	7.16635e-29	0.640746	0.355	0.183	1.3381e-24	Myeloid cells	0.172
IFRD1	1.22397e-28	1.07386	0.347	0.18	2.2854e-24	Myeloid cells	0.167
RAP1A1	1.49229e-28	0.353683	0.324	0.159	2.7864e-24	Myeloid cells	0.165
PTEN1	2.39329e-28	0.462115	0.305	0.149	4.46874e-24	Myeloid cells	0.156
PPP4R3A	5.92042e-28	0.37662	0.263	0.119	1.10546e-23	Myeloid cells	0.144
VEGFA	7.21736e-28	0.535021	0.267	0.124	1.34762e-23	Myeloid cells	0.143
LAMTOR41	7.85059e-28	0.506907	0.558	0.361	1.46586e-23	Myeloid cells	0.197
PRPF40A1	9.61866e-28	0.378492	0.352	0.181	1.796e-23	Myeloid cells	0.171
SPEN	3.10037e-27	0.345865	0.283	0.132	5.78901e-23	Myeloid cells	0.151
PHIP2	3.3976e-27	0.465151	0.339	0.173	6.34399e-23	Myeloid cells	0.166
UTRN3	4.5764e-27	0.458078	0.339	0.174	8.54505e-23	Myeloid cells	0.165
FOSL2	4.58122e-27	0.333349	0.277	0.13	8.55405e-23	Myeloid cells	0.147
PHF201	6.58634e-27	0.353715	0.27	0.126	1.2298e-22	Myeloid cells	0.144
SKIL	1.33407e-26	0.528154	0.274	0.131	2.49098e-22	Myeloid cells	0.143
DNAJC151	1.66436e-26	0.379709	0.264	0.124	3.1077e-22	Myeloid cells	0.14
IL18	2.55507e-26	0.3419	0.263	0.12	4.77082e-22	Myeloid cells	0.143
RAC12	4.61776e-26	0.375488	0.653	0.432	8.62229e-22	Myeloid cells	0.221
HM131	4.85435e-26	0.296095	0.314	0.158	9.06404e-22	Myeloid cells	0.156
PTTG1IP2	8.06987e-26	0.259773	0.309	0.153	1.50681e-21	Myeloid cells	0.156
PABPC41	8.98107e-26	0.332598	0.409	0.224	1.67694e-21	Myeloid cells	0.185
OS91	1.05794e-25	0.352162	0.32	0.164	1.97538e-21	Myeloid cells	0.156
CCNL11	1.68175e-25	0.778489	0.607	0.428	3.14017e-21	Myeloid cells	0.179
PRR131	1.7909e-25	0.291734	0.406	0.226	3.34397e-21	Myeloid cells	0.18
TMEM167A	1.83746e-25	0.366259	0.255	0.12	3.43091e-21	Myeloid cells	0.135
LAMTOR2	2.7667e-25	0.262969	0.333	0.172	5.16598e-21	Myeloid cells	0.161
PDCD6IP	2.96433e-25	0.349148	0.253	0.118	5.53499e-21	Myeloid cells	0.135
HMGB22	3.82146e-25	0.484266	0.305	0.159	7.13543e-21	Myeloid cells	0.146
TMEM1231	5.58869e-25	0.298058	0.413	0.23	1.04352e-20	Myeloid cells	0.183
TOP1	7.59097e-25	0.375087	0.409	0.231	1.41739e-20	Myeloid cells	0.178
RBM5	1.54791e-24	0.420512	0.274	0.135	2.89026e-20	Myeloid cells	0.139
KPNB1	5.08516e-24	0.354696	0.307	0.156	9.49501e-20	Myeloid cells	0.151
CDV32	1.89956e-23	0.365958	0.393	0.221	3.54687e-19	Myeloid cells	0.172
VAPA	2.87511e-23	0.411939	0.474	0.295	5.3684e-19	Myeloid cells	0.179
NFKBIZ1	7.03671e-23	0.674586	0.388	0.228	1.31389e-18	Myeloid cells	0.16
H3F3A1	7.98731e-23	0.512082	0.832	0.748	1.49139e-18	Myeloid cells	0.084
TSC22D32	1.7921e-22	0.553575	0.501	0.345	3.34621e-18	Myeloid cells	0.156
RIOK3	2.20768e-22	0.382854	0.264	0.132	4.12218e-18	Myeloid cells	0.132
DNAJB6	2.50049e-22	0.371434	0.377	0.214	4.66892e-18	Myeloid cells	0.163
FOS2	2.74369e-22	0.682243	0.869	0.857	5.12302e-18	Myeloid cells	0.012
SCPEP11	3.39878e-22	0.273232	0.301	0.158	6.34621e-18	Myeloid cells	0.143
DEK3	1.19481e-21	0.293184	0.447	0.263	2.23095e-17	Myeloid cells	0.184
RBM32	1.38149e-21	0.329533	0.457	0.282	2.57951e-17	Myeloid cells	0.175
OSTF11	1.63319e-21	0.275885	0.295	0.153	3.0495e-17	Myeloid cells	0.142
DDX3X2	1.7433e-21	0.499903	0.486	0.306	3.25508e-17	Myeloid cells	0.18
CTNNB11	1.78498e-21	0.261711	0.337	0.184	3.33291e-17	Myeloid cells	0.153
ATP6V1F	1.96915e-21	0.349081	0.472	0.295	3.67681e-17	Myeloid cells	0.177
VPS35	2.4153e-21	0.312371	0.296	0.156	4.50985e-17	Myeloid cells	0.14
ANXA12	2.44992e-21	0.317967	0.612	0.395	4.57449e-17	Myeloid cells	0.217
PSMA3-AS11	2.92098e-21	0.339838	0.274	0.141	5.45405e-17	Myeloid cells	0.133
HLA-C2	4.01286e-21	0.394206	0.752	0.59	7.49282e-17	Myeloid cells	0.162
ITM2B3	2.0092e-20	0.454872	0.851	0.707	3.75158e-16	Myeloid cells	0.144
BLOC1S11	3.15034e-20	0.320472	0.438	0.27	5.88231e-16	Myeloid cells	0.168
SERP11	3.62901e-20	0.350143	0.604	0.423	6.77608e-16	Myeloid cells	0.181
ZFP36L21	5.29388e-20	0.471878	0.625	0.457	9.88474e-16	Myeloid cells	0.168
RHOB2	6.60086e-20	0.545608	0.556	0.389	1.23251e-15	Myeloid cells	0.167
USF2	7.06741e-20	0.300145	0.261	0.135	1.31963e-15	Myeloid cells	0.126
CEP3502	1.02256e-19	0.334314	0.28	0.15	1.90932e-15	Myeloid cells	0.13
HNRNPUL12	1.34062e-19	0.25063	0.304	0.166	2.50321e-15	Myeloid cells	0.138
SUMO3	1.52894e-19	0.258794	0.26	0.134	2.85484e-15	Myeloid cells	0.126
ADAR2	1.9022e-19	0.268758	0.273	0.144	3.55179e-15	Myeloid cells	0.129
PRPF38B1	7.38994e-19	0.34778	0.374	0.223	1.37985e-14	Myeloid cells	0.151
CALM21	1.21624e-18	0.384297	0.67	0.489	2.27097e-14	Myeloid cells	0.181
RAB10	1.86243e-18	0.255228	0.277	0.15	3.47753e-14	Myeloid cells	0.127
STAT33	2.38935e-18	0.335913	0.364	0.217	4.46139e-14	Myeloid cells	0.147
MARCKS1	2.51988e-18	0.354351	0.59	0.392	4.70512e-14	Myeloid cells	0.198
POLR2J3.12	2.65957e-18	0.367604	0.315	0.181	4.96595e-14	Myeloid cells	0.134
MYADM1	2.73861e-18	0.312162	0.28	0.153	5.11354e-14	Myeloid cells	0.127
PGK1	6.10839e-18	0.267088	0.429	0.268	1.14056e-13	Myeloid cells	0.161
MYCBP23	6.30135e-18	0.299077	0.362	0.215	1.17659e-13	Myeloid cells	0.147
CSNK1A1	6.70152e-18	0.353583	0.399	0.25	1.25131e-13	Myeloid cells	0.149
PCF11	1.05176e-17	0.383466	0.301	0.173	1.96384e-13	Myeloid cells	0.128
CLK11	1.62303e-17	0.300227	0.323	0.188	3.03053e-13	Myeloid cells	0.135
PRMT22	2.16528e-17	0.260058	0.276	0.15	4.04301e-13	Myeloid cells	0.126
MACF12	3.68504e-17	0.330399	0.34	0.202	6.88071e-13	Myeloid cells	0.138
MTDH3	4.35628e-17	0.309806	0.431	0.28	8.13404e-13	Myeloid cells	0.151
ATOX12	9.07991e-17	0.274303	0.307	0.177	1.6954e-12	Myeloid cells	0.13
EWSR11	1.65437e-16	0.318956	0.283	0.161	3.08903e-12	Myeloid cells	0.122
CHD22	2.77887e-16	0.358389	0.28	0.158	5.1887e-12	Myeloid cells	0.122
YPEL51	4.27006e-16	0.290417	0.394	0.248	7.97306e-12	Myeloid cells	0.146
MDM42	4.27649e-16	0.339718	0.324	0.193	7.98506e-12	Myeloid cells	0.131
TLE42	7.55968e-16	0.29693	0.312	0.183	1.41154e-11	Myeloid cells	0.129
KLF10	8.42841e-16	0.271291	0.336	0.203	1.57375e-11	Myeloid cells	0.133
PSMB92	1.09111e-15	0.345136	0.32	0.194	2.03733e-11	Myeloid cells	0.126
TXNIP2	1.63129e-15	0.496979	0.701	0.578	3.04594e-11	Myeloid cells	0.123
PRRC2C2	2.96455e-15	0.277897	0.524	0.366	5.53541e-11	Myeloid cells	0.158
DDX461	3.334e-15	0.253664	0.366	0.227	6.22524e-11	Myeloid cells	0.139
SYNGR2	5.90203e-15	0.255412	0.28	0.165	1.10203e-10	Myeloid cells	0.115
KIAA15512	6.87374e-15	0.339715	0.339	0.2	1.28346e-10	Myeloid cells	0.139
UBA52	6.99592e-15	0.323678	0.877	0.81	1.30628e-10	Myeloid cells	0.067
SPCS32	7.6516e-15	0.259058	0.296	0.175	1.42871e-10	Myeloid cells	0.121
TAPBP2	8.0275e-15	0.290188	0.377	0.243	1.4989e-10	Myeloid cells	0.134
BOD1L12	1.88249e-14	0.356921	0.359	0.23	3.51498e-10	Myeloid cells	0.129
IFITM23	2.44266e-14	0.341649	0.387	0.247	4.56093e-10	Myeloid cells	0.14
PKN2	1.20516e-13	0.289124	0.25	0.144	2.25027e-09	Myeloid cells	0.106
TRAM12	1.51616e-13	0.309782	0.321	0.2	2.83098e-09	Myeloid cells	0.121
PAPOLA	6.08042e-13	0.264556	0.352	0.228	1.13534e-08	Myeloid cells	0.124
SRSF42	9.6746e-13	0.269185	0.279	0.169	1.80644e-08	Myeloid cells	0.11
CFL11	1.09899e-12	0.255602	0.74	0.579	2.05203e-08	Myeloid cells	0.161
LAMP1	1.8915e-12	0.255608	0.339	0.217	3.53182e-08	Myeloid cells	0.122
PNRC11	1.94352e-12	0.314122	0.641	0.482	3.62895e-08	Myeloid cells	0.159
AMD11	2.15388e-12	0.294851	0.327	0.212	4.02173e-08	Myeloid cells	0.115
MT-ND32	4.12773e-12	0.319164	0.942	0.894	7.70729e-08	Myeloid cells	0.048
FAM133B1	1.66292e-11	0.273261	0.374	0.253	3.10501e-07	Myeloid cells	0.121
RBM251	2.03767e-11	0.27536	0.432	0.306	3.80474e-07	Myeloid cells	0.126
MT-ATP8	2.11092e-11	0.254786	0.266	0.166	3.9415e-07	Myeloid cells	0.1
TPT11	4.77031e-11	0.253193	0.98	0.985	8.90712e-07	Myeloid cells	-0.005
HSP90AA1	1.08876e-10	0.661163	0.866	0.819	2.03293e-06	Myeloid cells	0.047
AC007952.42	1.83387e-10	0.335337	0.387	0.275	3.42421e-06	Myeloid cells	0.112
CXCL2	2.61175e-10	0.590978	0.263	0.171	4.87667e-06	Myeloid cells	0.092
ZNF6382	7.17359e-10	0.271407	0.26	0.168	1.33945e-05	Myeloid cells	0.092
HNRNPA2B11	1.26689e-09	0.332887	0.752	0.642	2.36553e-05	Myeloid cells	0.11
HSPA1A1	2.20253e-09	0.546777	0.658	0.561	4.11257e-05	Myeloid cells	0.097
TSPO1	5.22841e-09	0.296686	0.569	0.476	9.76248e-05	Myeloid cells	0.093
EIF4A31	7.85148e-09	0.262715	0.34	0.243	0.000146603	Myeloid cells	0.097
FUS1	2.39258e-08	0.260428	0.504	0.383	0.000446742	Myeloid cells	0.121
PPP1R101	2.73113e-08	0.268739	0.368	0.262	0.000509958	Myeloid cells	0.106
ANKRD122	1.12902e-07	0.263724	0.432	0.327	0.00210811	Myeloid cells	0.105
ZFP36L12	8.5498e-07	0.295233	0.6	0.498	0.0159642	Myeloid cells	0.102
TUBA1B2	1.02322e-05	0.339726	0.496	0.416	0.191055	Myeloid cells	0.08
HSPA1B1	0.000154243	0.327784	0.426	0.359	1	Myeloid cells	0.067

## Sheet: Mast cells
gene	p_val	avg_log2FC	pct.1	pct.2	p_val_adj	cluster	pct.diff
TPSB2	0	6.85086	0.99	0.013	0	Mast cell	0.977
TPSAB1	0	5.55881	0.961	0.006	0	Mast cell	0.955
CPA3	0	5.47376	0.954	0.004	0	Mast cell	0.95
CTSG	0	4.49684	0.636	0.004	0	Mast cell	0.632
MS4A2	0	4.19303	0.852	0.003	0	Mast cell	0.849
RHEX	0	3.67299	0.797	0.007	0	Mast cell	0.79
HPGDS	0	3.67161	0.78	0.004	0	Mast cell	0.776
KIT	0	3.43515	0.748	0.011	0	Mast cell	0.737
LTC4S	0	3.32937	0.78	0.045	0	Mast cell	0.735
ADCYAP1	0	3.09044	0.354	0.001	0	Mast cell	0.353
VWA5A	0	2.96486	0.728	0.022	0	Mast cell	0.706
SLC18A2	0	2.96094	0.649	0.002	0	Mast cell	0.647
FCER1G1	0	2.83184	0.77	0.051	0	Mast cell	0.719
HDC	0	2.64443	0.59	0.002	0	Mast cell	0.588
AL157895.1	0	2.48514	0.567	0.001	0	Mast cell	0.566
IL1RL1	0	2.40521	0.534	0.001	0	Mast cell	0.533
RGS13	0	2.21108	0.475	0.005	0	Mast cell	0.47
CMA1	0	2.04427	0.338	0.001	0	Mast cell	0.337
STX3	0	1.93788	0.482	0.033	0	Mast cell	0.449
LIF	0	1.89573	0.318	0.005	0	Mast cell	0.313
BTK	0	1.87837	0.456	0.032	0	Mast cell	0.424
TYROBP1	0	1.81857	0.652	0.062	0	Mast cell	0.59
SLC45A3	0	1.78116	0.423	0.006	0	Mast cell	0.417
TPSD1	0	1.60201	0.338	0.001	0	Mast cell	0.337
MAOB	0	1.40213	0.321	0.007	0	Mast cell	0.314
TESPA1	0	1.37275	0.325	0.011	0	Mast cell	0.314
ADGRE2	0	1.34137	0.305	0.01	0	Mast cell	0.295
GCSAML	0	1.29246	0.292	0.001	0	Mast cell	0.291
PTGS1	0	1.13016	0.269	0.009	0	Mast cell	0.26
CAVIN21	1.57859e-299	2.30163	0.544	0.051	2.94754e-295	Mast cell	0.493
CNRIP1	3.53097e-291	1.34174	0.348	0.02	6.59302e-287	Mast cell	0.328
ATP6V0A2	8.15372e-284	1.3851	0.374	0.024	1.52246e-279	Mast cell	0.35
SAMSN12	2.32925e-273	2.26588	0.633	0.08	4.34918e-269	Mast cell	0.553
CTTNBP2	3.45285e-273	1.28527	0.311	0.017	6.44717e-269	Mast cell	0.294
PTGS21	5.09425e-270	3.03486	0.485	0.045	9.51198e-266	Mast cell	0.44
BMP2K	2.8267e-267	1.61858	0.39	0.028	5.27801e-263	Mast cell	0.362
CD841	2.9374e-265	1.90653	0.495	0.047	5.48472e-261	Mast cell	0.448
GATA2	6.51095e-264	2.72007	0.823	0.151	1.21572e-259	Mast cell	0.672
P2RX1	2.26596e-258	1.41183	0.318	0.019	4.23101e-254	Mast cell	0.299
SRGN3	6.9503e-240	3.03329	0.872	0.2	1.29776e-235	Mast cell	0.672
RGS21	9.16856e-236	3.22575	0.748	0.139	1.71195e-231	Mast cell	0.609
RAB27B	9.12338e-231	1.53372	0.367	0.029	1.70352e-226	Mast cell	0.338
RGS14	1.65357e-213	3.18094	0.764	0.158	3.08754e-209	Mast cell	0.606
ARHGEF6	2.49712e-204	1.6719	0.413	0.043	4.66263e-200	Mast cell	0.37
LMO41	6.43173e-187	3.23384	0.839	0.256	1.20093e-182	Mast cell	0.583
CD692	4.43186e-185	2.62154	0.711	0.144	8.27518e-181	Mast cell	0.567
ALOX5AP2	1.19285e-181	1.95493	0.544	0.084	2.2273e-177	Mast cell	0.46
ARHGAP181	3.29384e-178	1.78044	0.538	0.084	6.15027e-174	Mast cell	0.454
STMN11	1.03731e-170	1.80644	0.574	0.099	1.93687e-166	Mast cell	0.475
ACSL4	3.40867e-157	1.69329	0.423	0.059	6.36467e-153	Mast cell	0.364
VIM4	2.02225e-151	2.27872	0.921	0.363	3.77595e-147	Mast cell	0.558
RGS102	2.64985e-143	1.93327	0.561	0.114	4.94781e-139	Mast cell	0.447
ADRB2	8.29492e-142	1.46587	0.42	0.062	1.54883e-137	Mast cell	0.358
ZEB22	7.24252e-140	1.71384	0.567	0.113	1.35232e-135	Mast cell	0.454
LAT1	5.52937e-139	1.47792	0.367	0.048	1.03244e-134	Mast cell	0.319
RAC22	2.05758e-138	1.91719	0.679	0.171	3.84192e-134	Mast cell	0.508
HS3ST1	1.56023e-135	1.1404	0.318	0.036	2.91327e-131	Mast cell	0.282
GRAP2	3.8023e-127	0.937036	0.262	0.026	7.09965e-123	Mast cell	0.236
DLC1	1.10377e-123	1.28708	0.292	0.034	2.06096e-119	Mast cell	0.258
LAT21	1.70666e-123	1.26925	0.321	0.041	3.18668e-119	Mast cell	0.28
CD442	2.94716e-121	2.05319	0.728	0.244	5.50294e-117	Mast cell	0.484
BACE2	3.58303e-121	1.30496	0.341	0.047	6.69023e-117	Mast cell	0.294
FXYD53	2.53844e-120	1.94031	0.689	0.21	4.73977e-116	Mast cell	0.479
HS6ST1	5.04502e-120	1.26141	0.295	0.036	9.42005e-116	Mast cell	0.259
DUSP62	7.52234e-120	2.14157	0.495	0.102	1.40457e-115	Mast cell	0.393
C1orf1621	2.12038e-116	1.14969	0.298	0.037	3.95916e-112	Mast cell	0.261
RAB321	1.06536e-113	1.16243	0.282	0.034	1.98924e-109	Mast cell	0.248
CSF2RB	1.76889e-113	1.05935	0.259	0.029	3.30287e-109	Mast cell	0.23
LAIR11	2.39287e-112	1.04508	0.272	0.032	4.46797e-108	Mast cell	0.24
PTMA2	2.31462e-111	1.26524	0.984	0.891	4.32187e-107	Mast cell	0.093
SMYD3	8.48025e-99	1.21417	0.298	0.044	1.58343e-94	Mast cell	0.254
LAPTM53	9.44427e-99	1.48035	0.616	0.162	1.76343e-94	Mast cell	0.454
ANKRD281	2.40474e-98	1.58436	0.446	0.095	4.49013e-94	Mast cell	0.351
C4orf481	1.20856e-92	1.26343	0.377	0.073	2.25663e-88	Mast cell	0.304
IRS21	5.16994e-92	1.37009	0.348	0.062	9.65331e-88	Mast cell	0.286
CTNNBL1	9.88798e-91	1.21236	0.41	0.087	1.84628e-86	Mast cell	0.323
S100A42	6.16016e-88	1.66582	0.872	0.436	1.15022e-83	Mast cell	0.436
RHOH1	9.36929e-88	1.18697	0.331	0.059	1.74943e-83	Mast cell	0.272
TSC22D33	3.6471e-85	2.13403	0.754	0.344	6.80986e-81	Mast cell	0.41
PLIN21	2.40529e-84	1.47004	0.531	0.147	4.49115e-80	Mast cell	0.384
ALOX5	6.2149e-84	1.16095	0.37	0.073	1.16045e-79	Mast cell	0.297
CD373	8.61122e-84	1.42053	0.551	0.155	1.60789e-79	Mast cell	0.396
CD821	1.81956e-83	1.4494	0.518	0.146	3.39749e-79	Mast cell	0.372
GLUL3	1.94984e-82	1.83176	0.705	0.28	3.64074e-78	Mast cell	0.425
SGK12	2.75989e-82	2.34104	0.482	0.132	5.15326e-78	Mast cell	0.35
ANXA13	4.90327e-82	1.675	0.807	0.397	9.15539e-78	Mast cell	0.41
GPR651	1.51124e-80	1.33696	0.311	0.056	2.8218e-76	Mast cell	0.255
SERPINB11	1.84185e-79	1.79867	0.534	0.167	3.4391e-75	Mast cell	0.367
MLPH	3.57531e-79	1.07498	0.384	0.08	6.67581e-75	Mast cell	0.304
EMP34	2.72104e-78	1.5798	0.61	0.214	5.08073e-74	Mast cell	0.396
FTH12	4.94757e-74	1.0785	0.993	0.927	9.23811e-70	Mast cell	0.066
CAPG1	8.49529e-74	1.33968	0.692	0.268	1.58624e-69	Mast cell	0.424
H3F3B1	6.78142e-73	1.26036	0.957	0.833	1.26623e-68	Mast cell	0.124
AC020916.1	1.69584e-71	1.90584	0.485	0.147	3.16647e-67	Mast cell	0.338
SLC2A33	1.89023e-71	1.70969	0.436	0.117	3.52944e-67	Mast cell	0.319
FOSB	1.30498e-66	1.6109	0.885	0.663	2.43666e-62	Mast cell	0.222
AREG	1.25126e-64	1.85447	0.328	0.073	2.33635e-60	Mast cell	0.255
CKLF2	1.53372e-63	1.33612	0.475	0.149	2.86376e-59	Mast cell	0.326
DUSP12	2.06132e-63	1.88043	0.839	0.604	3.84891e-59	Mast cell	0.235
MEIS21	2.99684e-62	1.11133	0.334	0.079	5.5957e-58	Mast cell	0.255
ALDH1A1	2.87839e-61	0.991604	0.328	0.074	5.37453e-57	Mast cell	0.254
TENT5A1	4.52189e-61	1.46022	0.374	0.097	8.44328e-57	Mast cell	0.277
OSBPL82	5.3502e-61	1.21294	0.416	0.121	9.9899e-57	Mast cell	0.295
CD831	3.17567e-60	1.43244	0.423	0.122	5.92962e-56	Mast cell	0.301
FOXP11	1.40811e-59	1.2918	0.548	0.205	2.62922e-55	Mast cell	0.343
KLF62	1.06434e-58	1.68328	0.764	0.421	1.98734e-54	Mast cell	0.343
FTL2	3.17026e-58	0.87975	0.97	0.874	5.91951e-54	Mast cell	0.096
CCDC88A1	2.18222e-57	1.0807	0.354	0.092	4.07465e-53	Mast cell	0.262
LAPTM4A3	2.87177e-57	1.22424	0.748	0.37	5.36217e-53	Mast cell	0.378
IL181	3.51274e-57	1.02418	0.42	0.121	6.55899e-53	Mast cell	0.299
RPS6KA5	3.75981e-57	1.0409	0.295	0.067	7.02032e-53	Mast cell	0.228
BHLHE40	8.03102e-57	1.17426	0.472	0.151	1.49955e-52	Mast cell	0.321
TMSB103	1.22478e-56	1.00663	0.941	0.765	2.2869e-52	Mast cell	0.176
ELF12	1.02201e-51	1.28322	0.515	0.206	1.9083e-47	Mast cell	0.309
TUBA1A3	1.06849e-51	1.79045	0.466	0.164	1.99508e-47	Mast cell	0.302
FOS3	2.02502e-51	1.41249	0.934	0.856	3.78112e-47	Mast cell	0.078
SOX42	3.77196e-51	1.50304	0.649	0.292	7.04301e-47	Mast cell	0.357
ARHGDIB2	7.71049e-51	1.18458	0.708	0.353	1.4397e-46	Mast cell	0.355
PMP222	3.73198e-50	0.851841	0.295	0.071	6.96836e-46	Mast cell	0.224
TNFAIP32	3.15311e-49	2.32715	0.515	0.218	5.88749e-45	Mast cell	0.297
PTPN62	8.90313e-49	0.968169	0.351	0.101	1.66239e-44	Mast cell	0.25
HPGD1	2.53971e-48	1.28211	0.695	0.31	4.74214e-44	Mast cell	0.385
RPL36AL	3.83043e-47	1.0282	0.843	0.607	7.15217e-43	Mast cell	0.236
CLIC1	9.93461e-47	1.03953	0.816	0.543	1.85499e-42	Mast cell	0.273
CD632	1.83273e-46	0.952936	0.898	0.643	3.42208e-42	Mast cell	0.255
FAU	2.1473e-45	0.697651	0.957	0.876	4.00943e-41	Mast cell	0.081
CRBN1	2.44644e-45	1.03727	0.374	0.122	4.568e-41	Mast cell	0.252
TIMP32	6.89052e-45	0.729772	0.446	0.145	1.2866e-40	Mast cell	0.301
AHNAK3	9.45109e-44	1.17657	0.643	0.318	1.76471e-39	Mast cell	0.325
BST24	1.18626e-43	1.16547	0.521	0.221	2.21499e-39	Mast cell	0.3
GNAQ2	8.4013e-43	0.859382	0.285	0.077	1.56869e-38	Mast cell	0.208
UBB1	3.33492e-41	0.995029	0.885	0.678	6.22697e-37	Mast cell	0.207
GNPTAB	1.94471e-40	0.880504	0.367	0.122	3.63117e-36	Mast cell	0.245
NR4A22	9.36292e-40	1.48302	0.452	0.181	1.74824e-35	Mast cell	0.271
MT-ND33	2.26982e-38	0.84834	0.934	0.895	4.23821e-34	Mast cell	0.039
EGR3	2.78698e-38	1.54546	0.285	0.083	5.20385e-34	Mast cell	0.202
AKAP133	1.53351e-36	1.16023	0.508	0.239	2.86337e-32	Mast cell	0.269
MYADM2	7.4001e-36	1.17079	0.393	0.154	1.38175e-31	Mast cell	0.239
AHR2	9.51283e-36	0.942434	0.348	0.119	1.77624e-31	Mast cell	0.229
LMNA3	5.02501e-35	1.29658	0.597	0.317	9.38271e-31	Mast cell	0.28
SH3BGRL32	8.23476e-35	1.07748	0.761	0.493	1.53759e-30	Mast cell	0.268
MT-CO21	1.19867e-33	0.690931	0.961	0.954	2.23815e-29	Mast cell	0.007
ZFP362	1.68306e-33	1.08988	0.836	0.687	3.1426e-29	Mast cell	0.149
MALAT12	6.78966e-33	0.799734	0.99	0.995	1.26776e-28	Mast cell	-0.005
DDAH21	4.36432e-32	0.760065	0.302	0.103	8.14906e-28	Mast cell	0.199
NSMCE1	2.31834e-31	0.939264	0.298	0.103	4.3288e-27	Mast cell	0.195
IDS1	5.30463e-31	0.983374	0.38	0.156	9.90481e-27	Mast cell	0.224
ATXN1	3.65394e-30	0.874848	0.275	0.092	6.82263e-26	Mast cell	0.183
SEPT21	2.09577e-28	0.917498	0.459	0.224	3.91323e-24	Mast cell	0.235
VMP11	7.76644e-28	1.04262	0.479	0.24	1.45015e-23	Mast cell	0.239
GMFG3	9.95955e-28	0.933297	0.407	0.177	1.85965e-23	Mast cell	0.23
CLU3	1.56443e-27	0.650679	0.682	0.363	2.9211e-23	Mast cell	0.319
RPL102	2.32113e-27	0.484794	0.98	0.97	4.33402e-23	Mast cell	0.01
HSPA1B2	5.29855e-27	1.29474	0.587	0.357	9.89345e-23	Mast cell	0.23
RHOG2	6.66112e-26	0.763569	0.275	0.099	1.24376e-21	Mast cell	0.176
CD483	8.22765e-26	0.663675	0.393	0.165	1.53627e-21	Mast cell	0.228
ATP6V1F1	2.88636e-25	0.823299	0.531	0.297	5.3894e-21	Mast cell	0.234
DDIT41	3.56755e-25	1.18219	0.593	0.373	6.66133e-21	Mast cell	0.22
CELF22	3.73396e-25	0.789451	0.295	0.111	6.97204e-21	Mast cell	0.184
PRDX61	6.55207e-25	0.838197	0.557	0.322	1.2234e-20	Mast cell	0.235
SDCBP2	7.97646e-25	0.8439	0.43	0.209	1.48936e-20	Mast cell	0.221
CTSD2	1.53927e-24	0.87766	0.682	0.451	2.87412e-20	Mast cell	0.231
SWAP701	1.90771e-24	0.76814	0.279	0.103	3.56208e-20	Mast cell	0.176
MT-CO1	3.78934e-24	0.567113	0.964	0.949	7.07546e-20	Mast cell	0.015
TMEM154	4.02586e-24	0.615767	0.266	0.094	7.51708e-20	Mast cell	0.172
LCP12	5.96297e-24	0.618539	0.367	0.149	1.11341e-19	Mast cell	0.218
TAOK32	2.66771e-23	0.663737	0.341	0.147	4.98116e-19	Mast cell	0.194
HIF1A1	4.48261e-23	0.880886	0.305	0.127	8.36993e-19	Mast cell	0.178
NEAT11	6.80078e-23	0.580383	0.83	0.672	1.26984e-18	Mast cell	0.158
AC245297.31	1.01449e-22	0.726587	0.285	0.113	1.89425e-18	Mast cell	0.172
VEGFA1	2.62239e-22	0.946244	0.305	0.126	4.89652e-18	Mast cell	0.179
MT-ND23	6.80572e-22	0.616468	0.915	0.854	1.27076e-17	Mast cell	0.061
SLFN52	9.442e-22	0.697952	0.318	0.134	1.76301e-17	Mast cell	0.184
SH3KBP12	2.23584e-21	0.740633	0.262	0.103	4.17476e-17	Mast cell	0.159
HIST1H4C1	3.66091e-21	1.00569	0.6	0.393	6.83564e-17	Mast cell	0.207
ASAH12	1.03779e-20	0.664843	0.541	0.306	1.93776e-16	Mast cell	0.235
TAGLN21	1.38839e-20	0.682932	0.534	0.31	2.59241e-16	Mast cell	0.224
MT-CYB1	1.87071e-20	0.539489	0.948	0.956	3.49299e-16	Mast cell	-0.008
KCNQ1OT1	1.87478e-20	0.572739	0.351	0.158	3.50058e-16	Mast cell	0.193
MT-ND4	2.31643e-20	0.445624	0.951	0.962	4.32523e-16	Mast cell	-0.011
NR4A12	6.3759e-20	1.11474	0.6	0.402	1.19051e-15	Mast cell	0.198
STK17B3	6.60763e-20	0.851782	0.39	0.194	1.23378e-15	Mast cell	0.196
ARL6IP51	1.07976e-19	0.774621	0.551	0.342	2.01612e-15	Mast cell	0.209
KIDINS220	1.26872e-19	0.687804	0.252	0.101	2.36896e-15	Mast cell	0.151
STK43	2.36984e-19	0.688035	0.4	0.203	4.42496e-15	Mast cell	0.197
TRA2B2	9.08991e-19	0.724327	0.538	0.334	1.69727e-14	Mast cell	0.204
MTPN3	9.17986e-19	0.634176	0.4	0.206	1.71406e-14	Mast cell	0.194
HSPA1A2	9.19261e-18	1.27955	0.698	0.563	1.71644e-13	Mast cell	0.135
BNIP3L2	1.78591e-17	0.722559	0.311	0.15	3.33465e-13	Mast cell	0.161
BTG12	1.8848e-17	0.534884	0.774	0.561	3.5193e-13	Mast cell	0.213
IKZF13	2.26165e-17	0.61902	0.269	0.116	4.22296e-13	Mast cell	0.153
DAD12	1.52959e-16	0.69459	0.538	0.351	2.85606e-12	Mast cell	0.187
SQSTM11	2.06868e-16	0.640099	0.557	0.368	3.86263e-12	Mast cell	0.189
LITAF2	2.14516e-16	0.593248	0.41	0.23	4.00545e-12	Mast cell	0.18
TIMP12	3.28675e-16	0.590816	0.564	0.356	6.13703e-12	Mast cell	0.208
STMP1	3.46553e-16	0.541875	0.321	0.16	6.47083e-12	Mast cell	0.161
ARPC31	7.92909e-16	0.496145	0.718	0.521	1.48052e-11	Mast cell	0.197
MCL11	8.81277e-16	0.783307	0.551	0.37	1.64552e-11	Mast cell	0.181
SERPINB63	2.70236e-15	0.466582	0.334	0.17	5.04585e-11	Mast cell	0.164
DBI1	4.36504e-15	0.611015	0.61	0.422	8.1504e-11	Mast cell	0.188
LEPROTL11	5.83053e-15	0.487052	0.282	0.132	1.08868e-10	Mast cell	0.15
ZFP36L22	6.32656e-15	0.836813	0.646	0.461	1.1813e-10	Mast cell	0.185
BEX4	8.08073e-15	0.595465	0.325	0.166	1.50883e-10	Mast cell	0.159
NFKBIZ2	1.67362e-14	0.824854	0.397	0.231	3.12498e-10	Mast cell	0.166
MT-ND12	2.41724e-14	0.4101	0.931	0.851	4.51347e-10	Mast cell	0.08
RBM391	3.43985e-14	0.576795	0.633	0.461	6.42289e-10	Mast cell	0.172
HCST2	3.59658e-14	0.391962	0.266	0.117	6.71554e-10	Mast cell	0.149
ATP5MC21	7.13893e-14	0.427127	0.777	0.61	1.33298e-09	Mast cell	0.167
IRF2BP23	1.36576e-13	0.61147	0.341	0.191	2.55014e-09	Mast cell	0.15
SELENOK	1.48402e-13	0.661346	0.452	0.288	2.77097e-09	Mast cell	0.164
PEBP12	3.04711e-13	0.38245	0.702	0.506	5.68956e-09	Mast cell	0.196
EVI2B3	5.16708e-13	0.58682	0.292	0.148	9.64796e-09	Mast cell	0.144
TMOD32	6.51527e-13	0.579585	0.269	0.136	1.21653e-08	Mast cell	0.133
RPL231	7.42428e-13	0.32379	0.931	0.834	1.38626e-08	Mast cell	0.097
MT-ATP6	2.29986e-12	0.342766	0.964	0.954	4.2943e-08	Mast cell	0.01
SEC11A2	2.5002e-12	0.502084	0.495	0.335	4.66837e-08	Mast cell	0.16
RPL341	3.6048e-12	0.309309	0.99	0.962	6.73088e-08	Mast cell	0.028
NR3C12	4.21336e-12	0.569643	0.302	0.165	7.86719e-08	Mast cell	0.137
CBX31	7.57901e-12	0.524214	0.397	0.242	1.41515e-07	Mast cell	0.155
PYCARD1	8.27935e-12	0.542513	0.315	0.176	1.54592e-07	Mast cell	0.139
SARAF1	8.66559e-12	0.568963	0.541	0.379	1.61804e-07	Mast cell	0.162
COX171	2.57482e-11	0.6184	0.357	0.22	4.8077e-07	Mast cell	0.137
TNFSF102	4.42104e-11	0.32709	0.42	0.244	8.25496e-07	Mast cell	0.176
SUPT4H1	4.68176e-11	0.61396	0.272	0.149	8.74178e-07	Mast cell	0.123
NAP1L13	5.13145e-11	0.553744	0.511	0.358	9.58145e-07	Mast cell	0.153
SUB11	5.44285e-11	0.455399	0.567	0.412	1.01629e-06	Mast cell	0.155
JUND1	5.9341e-11	0.443075	0.83	0.747	1.10801e-06	Mast cell	0.083
FOSL21	1.25068e-10	0.58188	0.252	0.133	2.33527e-06	Mast cell	0.119
RPL241	2.07999e-10	0.27768	0.954	0.887	3.88377e-06	Mast cell	0.067
CAMLG1	2.68433e-10	0.590228	0.298	0.175	5.01219e-06	Mast cell	0.123
MT-CO3	2.92739e-10	0.253028	0.954	0.937	5.46603e-06	Mast cell	0.017
HSPH12	3.91317e-10	0.728248	0.305	0.178	7.30667e-06	Mast cell	0.127
SAT11	5.54225e-10	0.732199	0.656	0.53	1.03485e-05	Mast cell	0.126
M6PR1	8.17749e-10	0.403978	0.262	0.145	1.5269e-05	Mast cell	0.117
TXNIP3	9.48535e-10	0.476396	0.702	0.581	1.7711e-05	Mast cell	0.121
RPS27A	1.13874e-09	0.258859	0.98	0.95	2.12626e-05	Mast cell	0.03
PPP1R15A1	1.19925e-09	0.518485	0.751	0.637	2.23925e-05	Mast cell	0.114
HMGB13	1.22386e-09	0.399929	0.777	0.632	2.2852e-05	Mast cell	0.145
2022-06-01	1.33669e-09	0.48393	0.928	0.898	2.49587e-05	Mast cell	0.03
CD533	1.52033e-09	0.397083	0.256	0.137	2.83876e-05	Mast cell	0.119
CHMP1B1	1.5658e-09	0.62748	0.256	0.143	2.92367e-05	Mast cell	0.113
RPS111	1.63007e-09	0.318739	0.938	0.889	3.04366e-05	Mast cell	0.049
CLK12	1.89146e-09	0.471118	0.315	0.191	3.53173e-05	Mast cell	0.124
KMT2E2	2.21006e-09	0.441502	0.407	0.269	4.12662e-05	Mast cell	0.138
H3F3A2	2.21963e-09	0.352554	0.843	0.749	4.1445e-05	Mast cell	0.094
HNRNPA2B12	2.46775e-09	0.444138	0.767	0.644	4.60779e-05	Mast cell	0.123
BTG2	3.89575e-09	0.619571	0.646	0.558	7.27415e-05	Mast cell	0.088
MTDH4	3.9937e-09	0.479118	0.41	0.283	7.45703e-05	Mast cell	0.127
FAM96B1	4.02385e-09	0.507304	0.334	0.211	7.51333e-05	Mast cell	0.123
CALM32	4.1268e-09	0.459906	0.331	0.206	7.70556e-05	Mast cell	0.125
PPP3CA1	4.70094e-09	0.461996	0.259	0.149	8.7776e-05	Mast cell	0.11
NPC23	6.4333e-09	0.367682	0.498	0.352	0.000120123	Mast cell	0.146
RPS4Y12	6.77218e-09	0.433916	0.698	0.575	0.00012645	Mast cell	0.123
VPS282	7.28025e-09	0.376568	0.449	0.317	0.000135937	Mast cell	0.132
RAD212	8.56269e-09	0.5964	0.266	0.156	0.000159882	Mast cell	0.11
PLD32	1.05223e-08	0.596999	0.259	0.152	0.000196473	Mast cell	0.107
ZBTB203	1.07614e-08	0.451222	0.318	0.197	0.000200937	Mast cell	0.121
VAMP82	1.16902e-08	0.279282	0.508	0.351	0.000218279	Mast cell	0.157
ACTR32	1.37235e-08	0.398707	0.341	0.219	0.000256244	Mast cell	0.122
SOCS11	1.46894e-08	0.745339	0.285	0.174	0.000274281	Mast cell	0.111
DDX51	1.472e-08	0.379106	0.777	0.662	0.000274852	Mast cell	0.115
CCNI2	1.76486e-08	0.444717	0.554	0.423	0.000329535	Mast cell	0.131
DDX3Y3	1.79668e-08	0.547176	0.289	0.179	0.000335477	Mast cell	0.11
TSPYL21	3.84037e-08	0.529962	0.298	0.188	0.000717074	Mast cell	0.11
TUBB2	4.68357e-08	0.550377	0.38	0.257	0.000874515	Mast cell	0.123
RBM8A1	5.38966e-08	0.45364	0.407	0.289	0.00100636	Mast cell	0.118
LAMTOR42	5.6325e-08	0.274753	0.508	0.366	0.0010517	Mast cell	0.142
YME1L11	6.04481e-08	0.457943	0.38	0.26	0.00112869	Mast cell	0.12
PRKAR1A1	7.7334e-08	0.433062	0.282	0.175	0.00144398	Mast cell	0.107
GPX41	1.01486e-07	0.319329	0.574	0.449	0.00189495	Mast cell	0.125
DDX3X3	1.26942e-07	0.546319	0.43	0.31	0.00237026	Mast cell	0.12
EGR12	1.96815e-07	0.555023	0.734	0.622	0.00367494	Mast cell	0.112
SEC61B1	2.06515e-07	0.440984	0.492	0.373	0.00385605	Mast cell	0.119
CAP12	2.32516e-07	0.453138	0.364	0.249	0.00434154	Mast cell	0.115
ANXA4	2.38421e-07	0.324964	0.292	0.182	0.00445181	Mast cell	0.11
DHRS71	2.94875e-07	0.40337	0.321	0.214	0.00550592	Mast cell	0.107
PSAP2	2.9555e-07	0.314091	0.485	0.358	0.00551852	Mast cell	0.127
MPHOSPH82	2.96835e-07	0.493877	0.403	0.29	0.0055425	Mast cell	0.113
GRB23	3.06264e-07	0.461536	0.292	0.19	0.00571857	Mast cell	0.102
DRAP12	3.76534e-07	0.384943	0.341	0.234	0.00703063	Mast cell	0.107
IFITM24	4.82159e-07	0.405593	0.37	0.25	0.00900287	Mast cell	0.12
RBMX	8.7104e-07	0.362799	0.38	0.275	0.0162641	Mast cell	0.105
HSP90AA11	1.16454e-06	0.584047	0.869	0.82	0.0217443	Mast cell	0.049
CNBP3	1.56099e-06	0.355026	0.495	0.379	0.0291468	Mast cell	0.116
PPP1R15B	1.66291e-06	0.336647	0.269	0.169	0.0310499	Mast cell	0.1
HMGB23	1.69891e-06	0.647073	0.252	0.163	0.031722	Mast cell	0.089
MRPS211	1.75862e-06	0.333904	0.393	0.285	0.0328369	Mast cell	0.108
SUMO21	1.80317e-06	0.287254	0.643	0.517	0.0336688	Mast cell	0.126
ABRACL1	1.83786e-06	0.29441	0.259	0.16	0.0343165	Mast cell	0.099
CUTA1	1.96714e-06	0.306547	0.426	0.312	0.0367304	Mast cell	0.114
SEPT72	2.11536e-06	0.294846	0.505	0.373	0.0394981	Mast cell	0.132
HNRNPU2	2.35621e-06	0.627928	0.515	0.419	0.0439951	Mast cell	0.096
SSR21	2.37961e-06	0.37194	0.498	0.4	0.044432	Mast cell	0.098
CD993	2.68522e-06	0.328201	0.42	0.302	0.0501383	Mast cell	0.118
ATP6V0B1	3.12017e-06	0.351973	0.341	0.239	0.0582598	Mast cell	0.102
SRSF51	3.1336e-06	0.362728	0.577	0.467	0.0585106	Mast cell	0.11
TLN13	3.46334e-06	0.402855	0.308	0.212	0.0646675	Mast cell	0.096
DDX213	3.84075e-06	0.451117	0.285	0.193	0.0717145	Mast cell	0.092
DDX242	4.70182e-06	0.43876	0.443	0.339	0.0877923	Mast cell	0.104
ARPC1B3	7.47288e-06	0.392309	0.364	0.258	0.139534	Mast cell	0.106
LGALS32	1.05887e-05	0.324748	0.675	0.539	0.197713	Mast cell	0.136
LRRFIP13	1.30806e-05	0.297293	0.37	0.27	0.24424	Mast cell	0.1
TGOLN22	1.34313e-05	0.321861	0.302	0.21	0.250789	Mast cell	0.092
PAK22	1.94806e-05	0.285767	0.285	0.196	0.363742	Mast cell	0.089
ARPC52	1.95302e-05	0.343836	0.328	0.238	0.364668	Mast cell	0.09
TUBA1B3	2.89831e-05	0.317154	0.534	0.417	0.541172	Mast cell	0.117
IQGAP13	2.9478e-05	0.277673	0.367	0.271	0.550414	Mast cell	0.096
AMD12	3.11042e-05	0.515467	0.295	0.215	0.580777	Mast cell	0.08
C12orf571	3.21323e-05	0.340901	0.528	0.425	0.599974	Mast cell	0.103
ARID4B1	3.22505e-05	0.369202	0.279	0.195	0.602182	Mast cell	0.084
HMGN21	3.61221e-05	0.264198	0.482	0.38	0.674472	Mast cell	0.102
CSDE1	3.90487e-05	0.293134	0.43	0.341	0.729117	Mast cell	0.089
NFKBIA1	4.07563e-05	0.413028	0.8	0.765	0.761002	Mast cell	0.035
NONO	4.87858e-05	0.389783	0.272	0.193	0.910928	Mast cell	0.079
DNAJB11	5.8839e-05	0.49198	0.485	0.383	1	Mast cell	0.102
LSM81	6.60031e-05	0.292999	0.295	0.212	1	Mast cell	0.083
RPS27L	8.40798e-05	0.326672	0.469	0.384	1	Mast cell	0.085
H2AFV1	8.9492e-05	0.377179	0.269	0.193	1	Mast cell	0.076
MACF13	9.06092e-05	0.282995	0.289	0.206	1	Mast cell	0.083
SRRM11	9.22022e-05	0.280134	0.466	0.369	1	Mast cell	0.097
SYF2	0.000107306	0.27101	0.397	0.309	1	Mast cell	0.088
ARID1B1	0.000124855	0.328179	0.282	0.206	1	Mast cell	0.076
RNF72	0.000240471	0.258947	0.341	0.264	1	Mast cell	0.077
LUC7L3	0.000261161	0.342764	0.334	0.254	1	Mast cell	0.08
DAZAP22	0.000288637	0.355541	0.357	0.279	1	Mast cell	0.078
LGALS12	0.00030423	0.293841	0.354	0.258	1	Mast cell	0.096
PCBP12	0.000399197	0.260959	0.407	0.325	1	Mast cell	0.082
VAMP23	0.000676415	0.424713	0.295	0.229	1	Mast cell	0.066
CHD9	0.00102086	0.331777	0.275	0.214	1	Mast cell	0.061
HSPA51	0.00129142	0.39292	0.4	0.34	1	Mast cell	0.06
UBXN11	0.00145094	0.289682	0.37	0.305	1	Mast cell	0.065
ACTR22	0.00145299	0.324626	0.334	0.271	1	Mast cell	0.063
KLF22	0.00248712	0.373747	0.351	0.282	1	Mast cell	0.069
IER5	0.00256674	0.393497	0.37	0.305	1	Mast cell	0.065
SIVA12	0.00275349	0.25791	0.315	0.255	1	Mast cell	0.06
SCAF113	0.00421979	0.25003	0.325	0.269	1	Mast cell	0.056
HMGN32	0.00555877	0.27436	0.308	0.255	1	Mast cell	0.053
EIF5	0.00627751	0.267187	0.433	0.386	1	Mast cell	0.047
