# Supplementary material for: Single-cell RNA sequencing reveals the immune microenvironment and signaling networks in cystitis glandularis
Source: Front Immunol. 2023 Feb 6;14:1083598. doi: 10.3389/fimmu.2023.1083598 (PMC9940314; doi:10.3389/fimmu.2023.1083598)
Supplement: Supplementary file 4 [file Table_3.xlsx]

## Sheet: Sheet1
Table S3. Differentially expressed genes among epthelial cell subsets
Data:	Single-cell RNA sequencing data of cystitis glandularis and normal bladder mucosa
Analysis	Seurat 4.2.0
Statistical Test	Wilcoxon Rank Sum (deafult)
Parameters	FindAllMarkers();min.pct = 0.25, thresh.use = 0.25
Column	Description
gene	gene symbol
p_val	p value not adjusted for multiple test correction
avg_logFC	log fold-chage of the average expression between the two groups
pct.1	% of cells expressing a given gene in cluster being tested for
pct.2	% of cells expressing that gene in all other clusters tested against
p_val_adj	adjusted p value (after applying Bonferroni correction for multiple testing; uses all genes in the dataset)
pct.diff	(pct.1-pct.2)
Sheet Name	Sheet Info
KRT13 epthelial cells	differential gene list for KRT13 epthelial cells
PIGR epthelial cells	differential gene list for PIGR epthelial cells
KRT15 epthelial cells	differential gene list for KRT15 epthelial cells
VIM epthelial cells	differential gene list for VIM epthelial cells
PTPRC epthelial cells	differential gene list for PTPRC epthelial cells
DCN epthelial cells	differential gene list for DCN epthelial cells
SRGN epthelial cell	differential gene list for SRGN epthelial cell

## Sheet: KRT13 epthelial cell
gene	p_val	avg_log2FC	pct.1	pct.2	p_val_adj	cluster	pct.diff
FABP4	0	2.44221	0.704	0.156	0	KRT13_e_cell	0.548
SPINK1	0	2.41052	0.747	0.182	0	KRT13_e_cell	0.565
DHRS2	0	2.07136	0.869	0.31	0	KRT13_e_cell	0.559
FABP5	0	1.98877	0.728	0.33	0	KRT13_e_cell	0.398
KRT13	0	1.95282	0.927	0.484	0	KRT13_e_cell	0.443
AKR1C2	0	1.91891	0.517	0.177	0	KRT13_e_cell	0.34
SNCG	0	1.77651	0.787	0.423	0	KRT13_e_cell	0.364
S100P	0	1.44057	0.955	0.741	0	KRT13_e_cell	0.214
S100A6	0	1.39732	0.993	0.942	0	KRT13_e_cell	0.051
RPL23	0	1.23078	0.872	0.772	0	KRT13_e_cell	0.1
HES1	0	1.187	0.831	0.666	0	KRT13_e_cell	0.165
ADIRF	0	1.00948	0.886	0.787	0	KRT13_e_cell	0.099
KRT19	0	0.931785	0.947	0.81	0	KRT13_e_cell	0.137
S100A11	0	0.884102	0.953	0.913	0	KRT13_e_cell	0.04
RPS6	0	0.59904	0.992	0.975	0	KRT13_e_cell	0.017
FTH1	0	0.587803	0.978	0.956	0	KRT13_e_cell	0.022
CSTB	1.87789e-306	1.49364	0.695	0.553	3.5064e-302	KRT13_e_cell	0.142
RPL27A	9.92521e-305	0.750186	0.926	0.899	1.85324e-300	KRT13_e_cell	0.027
S100A2	1.30824e-303	1.65472	0.599	0.315	2.44274e-299	KRT13_e_cell	0.284
RPS11	5.81611e-292	0.813684	0.888	0.858	1.08598e-287	KRT13_e_cell	0.03
RPS10	5.71418e-285	0.741808	0.906	0.868	1.06695e-280	KRT13_e_cell	0.038
KRT7	1.79892e-266	1.73118	0.522	0.256	3.35894e-262	KRT13_e_cell	0.266
RPL31	8.25356e-265	0.885183	0.827	0.803	1.54111e-260	KRT13_e_cell	0.024
RPS29	6.84418e-262	0.584344	0.953	0.935	1.27795e-257	KRT13_e_cell	0.018
RPS20	1.04929e-251	0.813069	0.851	0.833	1.95923e-247	KRT13_e_cell	0.018
IGFBP2	2.76575e-240	1.08835	0.7	0.484	5.16421e-236	KRT13_e_cell	0.216
RPL37	1.17723e-233	0.499969	0.973	0.963	2.19813e-229	KRT13_e_cell	0.01
RPS2	2.04079e-233	0.524171	0.973	0.943	3.81056e-229	KRT13_e_cell	0.03
RPL37A	8.10391e-231	0.524343	0.957	0.946	1.51316e-226	KRT13_e_cell	0.011
NFKBIA	3.55961e-229	0.72911	0.877	0.809	6.6465e-225	KRT13_e_cell	0.068
RPL13A	6.50666e-223	0.545457	0.962	0.943	1.21492e-218	KRT13_e_cell	0.019
HSPB1	5.74473e-222	0.876604	0.791	0.756	1.07266e-217	KRT13_e_cell	0.035
FXYD3	3.25077e-217	1.10455	0.696	0.632	6.06983e-213	KRT13_e_cell	0.064
HSP90AA1	1.22287e-214	0.746813	0.819	0.816	2.28335e-210	KRT13_e_cell	0.003
RPL23A	5.01583e-183	0.510962	0.942	0.929	9.36556e-179	KRT13_e_cell	0.013
ATP5F1E	2.12916e-175	0.976544	0.72	0.747	3.97557e-171	KRT13_e_cell	-0.027
RPLP0	6.33335e-161	0.544775	0.905	0.894	1.18256e-156	KRT13_e_cell	0.011
CYB5A	7.30193e-152	1.20434	0.597	0.519	1.36342e-147	KRT13_e_cell	0.078
S100A4	2.76851e-151	1.33321	0.447	0.256	5.16936e-147	KRT13_e_cell	0.191
UQCRQ	1.24918e-148	1.02501	0.682	0.679	2.33247e-144	KRT13_e_cell	0.003
HPGD	8.34853e-148	1.37353	0.499	0.347	1.55884e-143	KRT13_e_cell	0.152
MGST1	8.42801e-147	1.31591	0.516	0.368	1.57368e-142	KRT13_e_cell	0.148
ACTG1	5.8305e-139	0.615559	0.798	0.812	1.08867e-134	KRT13_e_cell	-0.014
RPL28	2.82054e-136	0.367746	0.98	0.969	5.26651e-132	KRT13_e_cell	0.011
DUSP2	1.92703e-130	0.979719	0.56	0.413	3.59816e-126	KRT13_e_cell	0.147
AKR1C3	8.06112e-128	1.40696	0.395	0.226	1.50517e-123	KRT13_e_cell	0.169
RPLP2	1.78128e-119	0.447775	0.92	0.924	3.326e-115	KRT13_e_cell	-0.004
TXNDC17	4.1813e-117	1.32919	0.522	0.451	7.80732e-113	KRT13_e_cell	0.071
RPL41	4.23011e-117	0.256228	0.999	0.987	7.89846e-113	KRT13_e_cell	0.012
RPL39	3.30073e-116	0.413214	0.95	0.945	6.16312e-112	KRT13_e_cell	0.005
GPX2	6.69612e-111	1.12289	0.518	0.424	1.2503e-106	KRT13_e_cell	0.094
RPS28	1.1717e-109	0.352702	0.969	0.96	2.1878e-105	KRT13_e_cell	0.009
RPL26	3.39752e-105	0.35538	0.963	0.95	6.34386e-101	KRT13_e_cell	0.013
HSP90AB1	4.65444e-102	0.722481	0.719	0.728	8.69077e-98	KRT13_e_cell	-0.009
RPL7	1.01701e-101	0.505039	0.853	0.861	1.89896e-97	KRT13_e_cell	-0.008
KRT8	3.54073e-99	0.859212	0.63	0.641	6.61125e-95	KRT13_e_cell	-0.011
RPS17	5.68397e-96	1.2354	0.513	0.477	1.06131e-91	KRT13_e_cell	0.036
PTGR1	3.25266e-91	1.25245	0.412	0.297	6.07336e-87	KRT13_e_cell	0.115
RPL3	3.75464e-86	0.315033	0.973	0.957	7.01067e-82	KRT13_e_cell	0.016
JUNB	2.10092e-84	0.384313	0.899	0.872	3.92284e-80	KRT13_e_cell	0.027
RPS25	4.54453e-84	0.407519	0.91	0.908	8.48555e-80	KRT13_e_cell	0.002
RPL21	9.48387e-80	0.36247	0.941	0.935	1.77083e-75	KRT13_e_cell	0.006
RPS27	6.87073e-74	0.26405	0.986	0.973	1.2829e-69	KRT13_e_cell	0.013
RPL38	1.21843e-73	0.483018	0.794	0.848	2.27506e-69	KRT13_e_cell	-0.054
PPIA	5.47454e-71	0.669453	0.66	0.718	1.02221e-66	KRT13_e_cell	-0.058
RPL7A	2.71335e-69	0.30519	0.954	0.936	5.06637e-65	KRT13_e_cell	0.018
RPL30	2.08399e-68	0.279665	0.972	0.962	3.89122e-64	KRT13_e_cell	0.01
SF3B6	2.34263e-67	0.255783	0.195	0.412	4.37417e-63	KRT13_e_cell	-0.217
RPS13	4.1295e-65	0.335892	0.931	0.934	7.7106e-61	KRT13_e_cell	-0.003
PPDPF	7.8301e-61	0.686203	0.624	0.684	1.46204e-56	KRT13_e_cell	-0.06
PSCA	1.944e-60	0.34339	0.747	0.63	3.62983e-56	KRT13_e_cell	0.117
MRPS36	5.48736e-60	0.33883	0.124	0.277	1.0246e-55	KRT13_e_cell	-0.153
ACTB	7.17842e-60	0.460566	0.697	0.741	1.34035e-55	KRT13_e_cell	-0.044
GAPDH	9.06388e-60	0.443824	0.752	0.801	1.69241e-55	KRT13_e_cell	-0.049
UPK1A	1.42824e-58	1.03038	0.267	0.157	2.66682e-54	KRT13_e_cell	0.11
RPL17	9.87383e-56	0.908772	0.526	0.564	1.84364e-51	KRT13_e_cell	-0.038
BTF3	4.64522e-55	0.468602	0.749	0.778	8.67355e-51	KRT13_e_cell	-0.029
SSB	6.15356e-55	0.40084	0.167	0.345	1.14899e-50	KRT13_e_cell	-0.178
HMGN3	6.63198e-55	0.291777	0.156	0.325	1.23832e-50	KRT13_e_cell	-0.169
EIF3I	9.97666e-55	0.273789	0.167	0.343	1.86284e-50	KRT13_e_cell	-0.176
CBX3	2.24175e-52	0.297349	0.13	0.277	4.1858e-48	KRT13_e_cell	-0.147
DUT	6.54624e-52	0.311981	0.121	0.261	1.22231e-47	KRT13_e_cell	-0.14
HSPE1	1.20181e-51	1.11425	0.488	0.512	2.24403e-47	KRT13_e_cell	-0.024
NDUFA2	1.27927e-51	0.256089	0.209	0.407	2.38866e-47	KRT13_e_cell	-0.198
RPL27	2.33688e-51	0.433878	0.738	0.811	4.36342e-47	KRT13_e_cell	-0.073
VPS29	2.97078e-51	0.26113	0.144	0.298	5.54704e-47	KRT13_e_cell	-0.154
MAOA	3.25482e-51	0.280252	0.179	0.357	6.07741e-47	KRT13_e_cell	-0.178
MRPL51	3.5304e-51	0.306958	0.206	0.403	6.59196e-47	KRT13_e_cell	-0.197
ERH	3.54743e-51	0.267701	0.203	0.398	6.62376e-47	KRT13_e_cell	-0.195
RBX1	4.35422e-51	0.310352	0.189	0.374	8.13021e-47	KRT13_e_cell	-0.185
LSM7	1.42766e-50	0.335758	0.192	0.379	2.66572e-46	KRT13_e_cell	-0.187
PSMB6	2.19741e-50	0.274746	0.16	0.324	4.103e-46	KRT13_e_cell	-0.164
POLR1D	2.28147e-50	0.279269	0.202	0.397	4.25995e-46	KRT13_e_cell	-0.195
MDH1	2.87707e-50	0.258405	0.137	0.285	5.37206e-46	KRT13_e_cell	-0.148
PHB	1.03405e-49	0.28588	0.148	0.302	1.93078e-45	KRT13_e_cell	-0.154
ISCU	1.0832e-49	0.315885	0.199	0.391	2.02256e-45	KRT13_e_cell	-0.192
PDAP1	2.01748e-49	0.287165	0.128	0.269	3.76704e-45	KRT13_e_cell	-0.141
NFE2L2	6.62779e-49	0.286655	0.179	0.353	1.23754e-44	KRT13_e_cell	-0.174
PSMA4	9.65131e-49	0.34111	0.133	0.277	1.80209e-44	KRT13_e_cell	-0.144
PA2G4	3.81327e-48	0.419675	0.179	0.355	7.12013e-44	KRT13_e_cell	-0.176
NDUFB1	5.42781e-48	0.293944	0.235	0.447	1.01348e-43	KRT13_e_cell	-0.212
TOMM20	9.52193e-48	0.271751	0.251	0.478	1.77793e-43	KRT13_e_cell	-0.227
UBA52	4.22322e-47	0.406458	0.766	0.835	7.8856e-43	KRT13_e_cell	-0.069
RBM3	1.37932e-46	0.29449	0.131	0.27	2.57547e-42	KRT13_e_cell	-0.139
PSMA2	3.3852e-46	0.281131	0.169	0.332	6.32085e-42	KRT13_e_cell	-0.163
MRPS34	4.75179e-46	0.324923	0.141	0.285	8.87254e-42	KRT13_e_cell	-0.144
ATP6V1F	5.62886e-46	0.304895	0.208	0.399	1.05102e-41	KRT13_e_cell	-0.191
SYT8	3.0515e-45	1.10675	0.268	0.183	5.69776e-41	KRT13_e_cell	0.085
GABARAP	4.13733e-45	0.257711	0.13	0.264	7.72522e-41	KRT13_e_cell	-0.134
RNH1	7.18278e-45	0.27566	0.19	0.365	1.34117e-40	KRT13_e_cell	-0.175
NDUFC1	9.46126e-45	0.278814	0.274	0.508	1.76661e-40	KRT13_e_cell	-0.234
OCIAD2	4.09221e-44	0.345563	0.151	0.3	7.64097e-40	KRT13_e_cell	-0.149
MYL12B	6.28882e-44	0.682605	0.59	0.689	1.17425e-39	KRT13_e_cell	-0.099
PET100	1.24475e-43	0.295642	0.144	0.285	2.3242e-39	KRT13_e_cell	-0.141
NUDC	1.57779e-43	0.365123	0.151	0.299	2.94606e-39	KRT13_e_cell	-0.148
FXR1	1.75943e-43	0.391339	0.135	0.272	3.28521e-39	KRT13_e_cell	-0.137
PERP	1.92031e-43	0.786308	0.505	0.52	3.5856e-39	KRT13_e_cell	-0.015
VDAC2	5.69404e-43	0.288	0.195	0.37	1.06319e-38	KRT13_e_cell	-0.175
RPL22	9.76921e-43	0.355847	0.844	0.879	1.82411e-38	KRT13_e_cell	-0.035
LDHB	1.01061e-42	0.962257	0.463	0.482	1.88701e-38	KRT13_e_cell	-0.019
PTP4A2	1.13734e-42	0.265165	0.243	0.448	2.12365e-38	KRT13_e_cell	-0.205
ADH5	1.55903e-42	0.303256	0.143	0.283	2.91103e-38	KRT13_e_cell	-0.14
UBE2I	4.37008e-42	0.316844	0.171	0.329	8.15982e-38	KRT13_e_cell	-0.158
SNRPD1	6.51621e-42	0.346006	0.14	0.278	1.21671e-37	KRT13_e_cell	-0.138
MTCH1	8.40143e-42	0.27622	0.124	0.251	1.56871e-37	KRT13_e_cell	-0.127
RANBP1	9.56437e-42	0.35496	0.127	0.256	1.78586e-37	KRT13_e_cell	-0.129
PRDX6	1.14175e-41	0.29653	0.231	0.429	2.13187e-37	KRT13_e_cell	-0.198
HSPA9	1.73404e-41	0.278779	0.125	0.25	3.2378e-37	KRT13_e_cell	-0.125
ST13	2.70363e-41	0.31353	0.264	0.485	5.04822e-37	KRT13_e_cell	-0.221
MGMT	5.25004e-41	0.344685	0.144	0.281	9.80287e-37	KRT13_e_cell	-0.137
RER1	1.18319e-40	0.286228	0.144	0.279	2.20925e-36	KRT13_e_cell	-0.135
MRPL52	2.23072e-40	0.38405	0.149	0.29	4.16519e-36	KRT13_e_cell	-0.141
MAP1LC3B	4.29694e-40	0.274045	0.207	0.38	8.02325e-36	KRT13_e_cell	-0.173
UQCRFS1	5.53154e-40	0.307607	0.152	0.293	1.03285e-35	KRT13_e_cell	-0.141
RPL22L1	1.62149e-39	0.332071	0.159	0.303	3.02765e-35	KRT13_e_cell	-0.144
PSMB5	1.99453e-39	0.31111	0.139	0.27	3.72419e-35	KRT13_e_cell	-0.131
MPC2	2.30876e-39	0.367508	0.196	0.366	4.31091e-35	KRT13_e_cell	-0.17
RPS26	2.44232e-39	0.796359	0.557	0.654	4.5603e-35	KRT13_e_cell	-0.097
UBC	5.22974e-39	0.319165	0.803	0.852	9.76497e-35	KRT13_e_cell	-0.049
IER3	7.12071e-39	0.296455	0.798	0.807	1.32958e-34	KRT13_e_cell	-0.009
GTF2H5	1.10426e-38	0.387355	0.151	0.289	2.06188e-34	KRT13_e_cell	-0.138
BRD2	1.67398e-38	0.281763	0.201	0.368	3.12566e-34	KRT13_e_cell	-0.167
NHP2	2.46652e-38	0.305096	0.169	0.317	4.60548e-34	KRT13_e_cell	-0.148
NDUFAB1	2.7815e-38	0.333365	0.189	0.351	5.19361e-34	KRT13_e_cell	-0.162
DNAJB6	3.0311e-38	0.336055	0.132	0.256	5.65967e-34	KRT13_e_cell	-0.124
SERBP1	4.83064e-38	0.396844	0.232	0.426	9.01977e-34	KRT13_e_cell	-0.194
SCP2	1.81134e-37	0.284593	0.207	0.377	3.38213e-33	KRT13_e_cell	-0.17
SDHD	2.98605e-37	0.323676	0.153	0.29	5.57554e-33	KRT13_e_cell	-0.137
POMP	4.29688e-37	0.391851	0.211	0.386	8.02313e-33	KRT13_e_cell	-0.175
NDUFB6	4.30617e-37	0.350548	0.139	0.267	8.04048e-33	KRT13_e_cell	-0.128
BZW1	5.81126e-37	0.337327	0.168	0.313	1.08508e-32	KRT13_e_cell	-0.145
ARL6IP1	1.25959e-36	0.362096	0.176	0.327	2.35191e-32	KRT13_e_cell	-0.151
ARPC2	1.40834e-36	0.929215	0.471	0.51	2.62966e-32	KRT13_e_cell	-0.039
SSBP1	1.53337e-36	0.374682	0.21	0.384	2.86311e-32	KRT13_e_cell	-0.174
MRPL18	2.45963e-36	0.352942	0.13	0.251	4.59263e-32	KRT13_e_cell	-0.121
YBX1	2.13649e-35	0.714654	0.554	0.638	3.98926e-31	KRT13_e_cell	-0.084
MDH2	3.83416e-35	0.343731	0.192	0.35	7.15914e-31	KRT13_e_cell	-0.158
RPL6	4.4143e-35	0.27351	0.91	0.929	8.24239e-31	KRT13_e_cell	-0.019
RPL10A	5.72438e-35	0.260652	0.926	0.926	1.06886e-30	KRT13_e_cell	0
RPL9	6.30196e-35	0.287482	0.904	0.912	1.1767e-30	KRT13_e_cell	-0.008
TPM3	1.3733e-34	0.403589	0.172	0.317	2.56422e-30	KRT13_e_cell	-0.145
METTL7A	1.99183e-34	0.282737	0.136	0.256	3.71914e-30	KRT13_e_cell	-0.12
SNX3	2.48664e-34	0.369323	0.191	0.347	4.64305e-30	KRT13_e_cell	-0.156
CD59	2.67013e-34	0.307797	0.187	0.338	4.98567e-30	KRT13_e_cell	-0.151
COX7C	3.0403e-34	0.45077	0.67	0.776	5.67684e-30	KRT13_e_cell	-0.106
CYCS	5.12526e-34	0.273008	0.205	0.366	9.56989e-30	KRT13_e_cell	-0.161
NDUFB4	9.26188e-34	0.29846	0.283	0.5	1.72938e-29	KRT13_e_cell	-0.217
NDUFB5	1.09264e-33	0.356355	0.162	0.3	2.04018e-29	KRT13_e_cell	-0.138
CYC1	1.83119e-33	0.295385	0.151	0.278	3.41919e-29	KRT13_e_cell	-0.127
MRPL33	2.56776e-33	0.394638	0.19	0.343	4.79452e-29	KRT13_e_cell	-0.153
MRPS26	2.85874e-33	0.356131	0.139	0.261	5.33784e-29	KRT13_e_cell	-0.122
RPS16	3.11445e-33	0.281015	0.866	0.898	5.8153e-29	KRT13_e_cell	-0.032
ARL6IP5	5.10177e-33	0.389559	0.194	0.349	9.52602e-29	KRT13_e_cell	-0.155
NDUFA10	7.13466e-33	0.350892	0.142	0.264	1.33218e-28	KRT13_e_cell	-0.122
ENSA	7.56552e-33	0.388807	0.187	0.338	1.41263e-28	KRT13_e_cell	-0.151
CDKN1A	1.02956e-32	0.258776	0.169	0.306	1.9224e-28	KRT13_e_cell	-0.137
PDCD5	1.1749e-32	0.454884	0.151	0.28	2.19378e-28	KRT13_e_cell	-0.129
HNRNPF	1.5309e-32	0.345873	0.199	0.355	2.85849e-28	KRT13_e_cell	-0.156
MYL6	2.12169e-31	0.362402	0.677	0.78	3.96162e-27	KRT13_e_cell	-0.103
ATP5MPL	2.59401e-31	0.381448	0.279	0.492	4.84354e-27	KRT13_e_cell	-0.213
H2AFZ	7.92227e-31	0.344525	0.251	0.439	1.47925e-26	KRT13_e_cell	-0.188
SRP9	7.98698e-31	0.314733	0.238	0.416	1.49133e-26	KRT13_e_cell	-0.178
TOB1	1.13181e-30	0.341256	0.228	0.398	2.11332e-26	KRT13_e_cell	-0.17
SOD1	1.20118e-30	0.300809	0.296	0.512	2.24284e-26	KRT13_e_cell	-0.216
TIMM13	1.33812e-30	0.344638	0.16	0.288	2.49853e-26	KRT13_e_cell	-0.128
RAP1B	2.16145e-30	0.420377	0.157	0.284	4.03587e-26	KRT13_e_cell	-0.127
BRK1	2.43774e-30	0.411806	0.227	0.4	4.55175e-26	KRT13_e_cell	-0.173
APEX1	2.79655e-30	0.358569	0.138	0.253	5.22171e-26	KRT13_e_cell	-0.115
CCT7	3.42716e-30	0.395211	0.138	0.253	6.39919e-26	KRT13_e_cell	-0.115
HNRNPM	5.93301e-30	0.403071	0.182	0.322	1.10781e-25	KRT13_e_cell	-0.14
RPL24	6.54266e-30	0.274808	0.875	0.902	1.22165e-25	KRT13_e_cell	-0.027
LDHA	1.21534e-29	0.322465	0.181	0.321	2.26927e-25	KRT13_e_cell	-0.14
ANXA4	2.54007e-29	0.433961	0.157	0.283	4.74282e-25	KRT13_e_cell	-0.126
CLTA	2.62208e-29	0.307029	0.265	0.458	4.89595e-25	KRT13_e_cell	-0.193
TMEM230	4.98911e-29	0.401318	0.182	0.321	9.31567e-25	KRT13_e_cell	-0.139
CHMP3	5.61736e-29	0.443425	0.171	0.305	1.04887e-24	KRT13_e_cell	-0.134
RAB25	7.84752e-29	0.321162	0.193	0.336	1.46529e-24	KRT13_e_cell	-0.143
PGK1	1.43878e-28	0.384506	0.179	0.315	2.68649e-24	KRT13_e_cell	-0.136
ATP5IF1	7.40513e-28	0.29425	0.319	0.547	1.38269e-23	KRT13_e_cell	-0.228
LSM3	7.49589e-28	0.497074	0.21	0.368	1.39963e-23	KRT13_e_cell	-0.158
ATP5PF	8.09455e-28	0.383737	0.301	0.521	1.51141e-23	KRT13_e_cell	-0.22
C9orf16	1.71245e-27	0.582023	0.56	0.623	3.19749e-23	KRT13_e_cell	-0.063
GADD45B	1.83568e-27	0.266711	0.784	0.8	3.42758e-23	KRT13_e_cell	-0.016
SELENOH	2.10103e-27	0.34206	0.258	0.443	3.92305e-23	KRT13_e_cell	-0.185
EIF3M	2.62725e-27	0.419197	0.195	0.339	4.90561e-23	KRT13_e_cell	-0.144
EEF1B2	8.98199e-27	0.430872	0.669	0.75	1.67712e-22	KRT13_e_cell	-0.081
SNHG9	9.40587e-27	0.31531	0.153	0.267	1.75626e-22	KRT13_e_cell	-0.114
TMA7	1.16238e-26	0.655099	0.549	0.66	2.17039e-22	KRT13_e_cell	-0.111
ELOC	1.88984e-26	0.415216	0.14	0.25	3.52872e-22	KRT13_e_cell	-0.11
DYNLL1	6.42046e-26	0.753456	0.514	0.597	1.19883e-21	KRT13_e_cell	-0.083
CAPNS1	8.9338e-26	0.398116	0.161	0.281	1.66812e-21	KRT13_e_cell	-0.12
ARF4	9.39656e-26	0.323083	0.201	0.341	1.75453e-21	KRT13_e_cell	-0.14
YWHAB	1.12016e-25	0.399981	0.27	0.457	2.09156e-21	KRT13_e_cell	-0.187
HADHB	1.26217e-25	0.440816	0.183	0.316	2.35673e-21	KRT13_e_cell	-0.133
GATA3	1.40549e-25	0.361625	0.188	0.32	2.62433e-21	KRT13_e_cell	-0.132
EIF5A	1.60054e-25	0.305678	0.239	0.4	2.98853e-21	KRT13_e_cell	-0.161
NDUFA3	1.72359e-25	0.3622	0.192	0.327	3.21829e-21	KRT13_e_cell	-0.135
COPS9	2.49083e-25	0.467267	0.217	0.372	4.65088e-21	KRT13_e_cell	-0.155
RPL36A	2.50555e-25	0.459237	0.631	0.736	4.67837e-21	KRT13_e_cell	-0.105
CCT3	3.24062e-25	0.438052	0.172	0.297	6.05089e-21	KRT13_e_cell	-0.125
NDUFS6	4.59519e-25	0.40689	0.229	0.388	8.58014e-21	KRT13_e_cell	-0.159
VDAC1	4.83003e-25	0.45206	0.198	0.338	9.01864e-21	KRT13_e_cell	-0.14
KRTCAP2	1.03204e-24	0.412604	0.194	0.329	1.92703e-20	KRT13_e_cell	-0.135
HNRNPAB	1.90179e-24	0.440574	0.143	0.25	3.55102e-20	KRT13_e_cell	-0.107
SPATS2L	2.04335e-24	0.510204	0.172	0.298	3.81534e-20	KRT13_e_cell	-0.126
TRAPPC1	2.80296e-24	0.458594	0.18	0.308	5.23369e-20	KRT13_e_cell	-0.128
ECHS1	4.71415e-24	0.339687	0.225	0.377	8.80226e-20	KRT13_e_cell	-0.152
TXN	7.0552e-24	0.900846	0.47	0.55	1.31735e-19	KRT13_e_cell	-0.08
ARHGDIB	1.22345e-23	0.298078	0.205	0.341	2.28443e-19	KRT13_e_cell	-0.136
HNRNPA1	1.41349e-23	0.506438	0.587	0.69	2.63927e-19	KRT13_e_cell	-0.103
PTGES3	1.65047e-23	0.380429	0.287	0.485	3.08175e-19	KRT13_e_cell	-0.198
ATP5MC1	1.99677e-23	0.474549	0.217	0.367	3.72837e-19	KRT13_e_cell	-0.15
PLP2	2.46158e-23	0.359792	0.157	0.268	4.59626e-19	KRT13_e_cell	-0.111
DMKN	2.72677e-23	0.40559	0.149	0.257	5.09143e-19	KRT13_e_cell	-0.108
GSTP1	4.33508e-23	0.277645	0.736	0.821	8.09447e-19	KRT13_e_cell	-0.085
ATP5PD	5.26398e-23	0.402662	0.295	0.497	9.8289e-19	KRT13_e_cell	-0.202
MGST3	9.48653e-23	0.365327	0.253	0.418	1.77133e-18	KRT13_e_cell	-0.165
RTN4	1.32489e-22	0.737322	0.499	0.59	2.47383e-18	KRT13_e_cell	-0.091
MGST2	2.11057e-22	0.405976	0.237	0.392	3.94086e-18	KRT13_e_cell	-0.155
ACADVL	2.56273e-22	0.361889	0.179	0.299	4.78512e-18	KRT13_e_cell	-0.12
EIF2S2	4.44979e-22	0.626115	0.218	0.367	8.30865e-18	KRT13_e_cell	-0.149
DDIT3	5.44943e-22	0.366893	0.158	0.265	1.01752e-17	KRT13_e_cell	-0.107
LMNA	1.70103e-21	0.263455	0.277	0.448	3.17617e-17	KRT13_e_cell	-0.171
SAP18	3.45298e-21	0.344751	0.314	0.524	6.44741e-17	KRT13_e_cell	-0.21
MINOS1	7.91337e-21	0.452655	0.264	0.438	1.47758e-16	KRT13_e_cell	-0.174
EGR1	1.06978e-20	0.331435	0.669	0.737	1.9975e-16	KRT13_e_cell	-0.068
CHMP5	1.12206e-20	0.470935	0.183	0.302	2.09511e-16	KRT13_e_cell	-0.119
TMSB10	1.24144e-20	0.351448	0.646	0.767	2.31801e-16	KRT13_e_cell	-0.121
XRCC5	1.73074e-20	0.470891	0.198	0.328	3.23163e-16	KRT13_e_cell	-0.13
HACD3	2.31917e-20	0.34074	0.155	0.255	4.33036e-16	KRT13_e_cell	-0.1
CYSTM1	4.24527e-20	0.993221	0.348	0.349	7.92677e-16	KRT13_e_cell	-0.001
SNRPF	1.20527e-19	0.545564	0.209	0.346	2.25048e-15	KRT13_e_cell	-0.137
RAB11A	1.33895e-19	0.380188	0.214	0.346	2.50009e-15	KRT13_e_cell	-0.132
TSPO	1.40548e-19	0.715527	0.486	0.576	2.6243e-15	KRT13_e_cell	-0.09
SNRPG	3.43569e-19	0.497213	0.229	0.375	6.41511e-15	KRT13_e_cell	-0.146
LSM4	3.51885e-19	0.342257	0.158	0.258	6.57039e-15	KRT13_e_cell	-0.1
COX4I1	7.68164e-19	0.383524	0.672	0.787	1.43432e-14	KRT13_e_cell	-0.115
CDC42	8.21607e-19	0.33451	0.339	0.555	1.5341e-14	KRT13_e_cell	-0.216
EFHD2	1.25095e-18	0.342488	0.2	0.318	2.33578e-14	KRT13_e_cell	-0.118
CAST	1.66533e-18	0.44301	0.293	0.478	3.1095e-14	KRT13_e_cell	-0.185
H2AFY	1.95438e-18	0.465771	0.184	0.298	3.64922e-14	KRT13_e_cell	-0.114
TAX1BP3	2.79593e-18	0.452542	0.152	0.25	5.22056e-14	KRT13_e_cell	-0.098
DDT	3.48421e-18	0.46384	0.278	0.455	6.50572e-14	KRT13_e_cell	-0.177
PGRMC1	3.70268e-18	0.408021	0.195	0.313	6.91364e-14	KRT13_e_cell	-0.118
MPZL2	3.75662e-18	0.43529	0.2	0.323	7.01435e-14	KRT13_e_cell	-0.123
PRDX1	4.91589e-18	0.617909	0.519	0.631	9.17895e-14	KRT13_e_cell	-0.112
IMPDH2	6.97415e-18	0.486769	0.183	0.297	1.30221e-13	KRT13_e_cell	-0.114
PRDX5	1.09687e-17	0.548629	0.542	0.658	2.04808e-13	KRT13_e_cell	-0.116
KLF6	1.73799e-17	0.66246	0.366	0.351	3.24518e-13	KRT13_e_cell	0.015
SELENOW	2.15898e-17	0.725462	0.482	0.581	4.03126e-13	KRT13_e_cell	-0.099
SET	4.41752e-17	0.443458	0.307	0.5	8.24839e-13	KRT13_e_cell	-0.193
CTSH	1.33798e-16	0.627168	0.48	0.556	2.49828e-12	KRT13_e_cell	-0.076
SRSF9	1.3546e-16	0.458	0.248	0.398	2.5293e-12	KRT13_e_cell	-0.15
ATP5F1B	1.45784e-16	0.365942	0.298	0.479	2.72209e-12	KRT13_e_cell	-0.181
SLIRP	1.76611e-16	0.472281	0.208	0.33	3.29768e-12	KRT13_e_cell	-0.122
GADD45A	4.39737e-16	0.929137	0.349	0.362	8.21076e-12	KRT13_e_cell	-0.013
PSMA7	4.65918e-16	0.621116	0.268	0.437	8.69961e-12	KRT13_e_cell	-0.169
HMGN1	7.29287e-16	0.340078	0.33	0.528	1.36172e-11	KRT13_e_cell	-0.198
ATP5MF	1.26394e-15	0.39801	0.316	0.503	2.36003e-11	KRT13_e_cell	-0.187
ATP5ME	1.43552e-15	0.788244	0.48	0.589	2.68039e-11	KRT13_e_cell	-0.109
PPA1	2.24869e-15	0.508696	0.228	0.359	4.19875e-11	KRT13_e_cell	-0.131
COX5A	2.48591e-15	0.444995	0.272	0.43	4.6417e-11	KRT13_e_cell	-0.158
VAMP8	2.59318e-15	0.301441	0.303	0.473	4.84198e-11	KRT13_e_cell	-0.17
PHLDA2	2.68946e-15	0.712765	0.421	0.446	5.02176e-11	KRT13_e_cell	-0.025
PARK7	4.12746e-15	0.324684	0.351	0.563	7.70679e-11	KRT13_e_cell	-0.212
CD9	6.19236e-15	0.435379	0.572	0.692	1.15624e-10	KRT13_e_cell	-0.12
CHCHD10	9.42115e-15	0.301734	0.331	0.521	1.75912e-10	KRT13_e_cell	-0.19
BEX3	1.33117e-14	0.496064	0.225	0.352	2.48556e-10	KRT13_e_cell	-0.127
S100A10	1.3736e-14	0.749543	0.463	0.542	2.56479e-10	KRT13_e_cell	-0.079
CAPG	1.46581e-14	0.934476	0.294	0.288	2.73697e-10	KRT13_e_cell	0.006
NDUFB3	1.50748e-14	0.565988	0.239	0.377	2.81477e-10	KRT13_e_cell	-0.138
NPM1	3.59828e-14	0.449184	0.583	0.706	6.7187e-10	KRT13_e_cell	-0.123
HSPD1	4.71784e-14	0.552683	0.242	0.381	8.80915e-10	KRT13_e_cell	-0.139
ATP6V1G1	4.84099e-14	0.452567	0.315	0.504	9.0391e-10	KRT13_e_cell	-0.189
EIF3K	9.18076e-14	0.259306	0.376	0.583	1.71423e-09	KRT13_e_cell	-0.207
SNRPD2	1.60718e-13	0.337052	0.356	0.562	3.00093e-09	KRT13_e_cell	-0.206
YWHAE	1.88866e-13	0.447998	0.322	0.512	3.5265e-09	KRT13_e_cell	-0.19
APRT	2.16819e-13	0.423988	0.291	0.455	4.04844e-09	KRT13_e_cell	-0.164
ATP5PB	2.30393e-13	0.55299	0.248	0.388	4.3019e-09	KRT13_e_cell	-0.14
TUBA1B	3.78662e-13	0.367948	0.315	0.493	7.07037e-09	KRT13_e_cell	-0.178
CTSD	6.57068e-13	0.67204	0.453	0.535	1.22688e-08	KRT13_e_cell	-0.082
TUBA4A	1.37418e-12	0.467949	0.199	0.304	2.56587e-08	KRT13_e_cell	-0.105
SRI	1.59781e-12	0.399514	0.315	0.492	2.98343e-08	KRT13_e_cell	-0.177
ATF3	1.90435e-12	0.431319	0.518	0.564	3.55581e-08	KRT13_e_cell	-0.046
SLC25A5	3.25404e-12	0.827334	0.395	0.455	6.07595e-08	KRT13_e_cell	-0.06
HNRNPA3	5.05354e-12	0.50006	0.303	0.477	9.43597e-08	KRT13_e_cell	-0.174
HES4	8.15262e-12	0.396177	0.168	0.251	1.52226e-07	KRT13_e_cell	-0.083
TKT	1.53368e-11	0.508035	0.212	0.323	2.86369e-07	KRT13_e_cell	-0.111
PDLIM1	1.7058e-11	0.678712	0.415	0.472	3.18506e-07	KRT13_e_cell	-0.057
SH3YL1	2.10915e-11	0.568379	0.243	0.373	3.93821e-07	KRT13_e_cell	-0.13
PPP1R15A	3.38673e-11	0.272685	0.619	0.705	6.3237e-07	KRT13_e_cell	-0.086
EIF6	3.66292e-11	0.543686	0.167	0.253	6.8394e-07	KRT13_e_cell	-0.086
CITED2	3.67466e-11	0.426145	0.225	0.335	6.86133e-07	KRT13_e_cell	-0.11
HSBP1	1.95747e-10	0.567924	0.263	0.403	3.65498e-06	KRT13_e_cell	-0.14
TAGLN2	5.0656e-10	0.501246	0.201	0.298	9.45849e-06	KRT13_e_cell	-0.097
NDUFA13	1.12309e-09	0.422552	0.357	0.551	2.09703e-05	KRT13_e_cell	-0.194
FAM213A	1.23959e-09	0.996962	0.25	0.245	2.31456e-05	KRT13_e_cell	0.005
VSIG2	1.94012e-09	0.340928	0.268	0.39	3.6226e-05	KRT13_e_cell	-0.122
ATP5MC3	2.38666e-09	0.679872	0.445	0.55	4.45636e-05	KRT13_e_cell	-0.105
SUMO2	2.4972e-09	0.290304	0.393	0.599	4.66277e-05	KRT13_e_cell	-0.206
ANXA1	3.24483e-09	0.648368	0.409	0.467	6.05875e-05	KRT13_e_cell	-0.058
NDUFB2	8.41022e-09	0.473904	0.344	0.526	0.000157036	KRT13_e_cell	-0.182
MIF	1.08406e-08	0.931566	0.327	0.364	0.000202416	KRT13_e_cell	-0.037
ZFAS1	1.72623e-08	0.256146	0.415	0.62	0.000322322	KRT13_e_cell	-0.205
EMP2	1.83394e-08	0.616316	0.221	0.325	0.000342434	KRT13_e_cell	-0.104
GNG5	3.50234e-08	0.438421	0.358	0.547	0.000653957	KRT13_e_cell	-0.189
ATP5F1C	3.68238e-08	0.575584	0.267	0.398	0.000687573	KRT13_e_cell	-0.131
GPX4	4.55772e-08	0.389018	0.352	0.533	0.000851018	KRT13_e_cell	-0.181
FKBP1A	7.35201e-08	0.606521	0.226	0.332	0.00137277	KRT13_e_cell	-0.106
TUBB4B	1.01661e-07	0.43293	0.53	0.658	0.00189821	KRT13_e_cell	-0.128
ITM2C	1.5083e-07	0.391434	0.229	0.323	0.00281629	KRT13_e_cell	-0.094
RHOB	1.72448e-07	0.629017	0.418	0.485	0.00321995	KRT13_e_cell	-0.067
NDUFS5	3.37015e-07	0.399435	0.37	0.556	0.00629274	KRT13_e_cell	-0.186
FBP1	1.33809e-06	0.672001	0.381	0.432	0.0249849	KRT13_e_cell	-0.051
SH3BGRL3	3.28335e-06	0.821505	0.373	0.447	0.0613068	KRT13_e_cell	-0.074
CLU	3.42338e-06	0.585179	0.44	0.522	0.0639214	KRT13_e_cell	-0.082
PPP1R14B	5.95088e-06	0.846031	0.27	0.289	0.111115	KRT13_e_cell	-0.019
COX6B1	6.09991e-06	0.523848	0.503	0.654	0.113898	KRT13_e_cell	-0.151
C1QBP	9.86825e-06	0.629604	0.212	0.301	0.18426	KRT13_e_cell	-0.089
IER5L	1.01664e-05	0.549611	0.21	0.294	0.189827	KRT13_e_cell	-0.084
PMAIP1	1.08625e-05	0.75544	0.307	0.335	0.202825	KRT13_e_cell	-0.028
EIF4A3	1.1413e-05	0.493412	0.217	0.3	0.213103	KRT13_e_cell	-0.083
NOP10	1.1414e-05	0.649199	0.228	0.323	0.213122	KRT13_e_cell	-0.095
KRT10	1.93884e-05	0.544208	0.326	0.481	0.36202	KRT13_e_cell	-0.155
TPM4	2.52635e-05	0.605174	0.249	0.352	0.47172	KRT13_e_cell	-0.103
KRT18	4.29364e-05	0.291648	0.559	0.685	0.801708	KRT13_e_cell	-0.126
PRDX2	0.000110429	0.478576	0.354	0.52	1	KRT13_e_cell	-0.166
CLIC1	0.00013743	0.300722	0.419	0.615	1	KRT13_e_cell	-0.196
UQCRB	0.000279642	0.405857	0.549	0.709	1	KRT13_e_cell	-0.16
RAC1	0.000283409	0.518467	0.379	0.566	1	KRT13_e_cell	-0.187
NDUFA4	0.00038765	0.402693	0.542	0.7	1	KRT13_e_cell	-0.158
ANXA2	0.000432148	0.438922	0.492	0.628	1	KRT13_e_cell	-0.136
PEBP1	0.000564088	0.307429	0.435	0.634	1	KRT13_e_cell	-0.199
COX7A2	0.00056965	0.445563	0.389	0.571	1	KRT13_e_cell	-0.182
UQCR10	0.000574914	0.639177	0.455	0.603	1	KRT13_e_cell	-0.148
CAPS	0.000595779	0.656714	0.28	0.305	1	KRT13_e_cell	-0.025
ATP5MG	0.000723769	0.460127	0.508	0.669	1	KRT13_e_cell	-0.161
COX5B	0.000777475	0.263839	0.467	0.673	1	KRT13_e_cell	-0.206
POLR2L	0.00133117	0.446673	0.384	0.554	1	KRT13_e_cell	-0.17
HEXIM1	0.00140824	0.61139	0.231	0.313	1	KRT13_e_cell	-0.082
CYP4B1	0.00154562	0.565499	0.201	0.267	1	KRT13_e_cell	-0.066
SNRPE	0.0015699	0.735755	0.243	0.335	1	KRT13_e_cell	-0.092
GNAS	0.00175261	0.450951	0.497	0.662	1	KRT13_e_cell	-0.165
ATP5MD	0.00236625	0.79649	0.389	0.499	1	KRT13_e_cell	-0.11
GADD45G	0.00389736	0.46794	0.243	0.318	1	KRT13_e_cell	-0.075
SMIM22	0.00390783	0.495314	0.299	0.404	1	KRT13_e_cell	-0.105
SEM1	0.00440671	0.637505	0.326	0.469	1	KRT13_e_cell	-0.143
ENO1	0.00449518	0.643731	0.27	0.372	1	KRT13_e_cell	-0.102
UQCR11	0.00803999	0.457942	0.4	0.581	1	KRT13_e_cell	-0.181
COX8A	0.00825634	0.405666	0.408	0.587	1	KRT13_e_cell	-0.179
KRT17	0.00998542	0.262056	0.412	0.444	1	KRT13_e_cell	-0.032

## Sheet: PIGR epthelial cells
gene	p_val	avg_log2FC	pct.1	pct.2	p_val_adj	cluster	pct.diff
IGLC2	0	5.78304	0.597	0.113	0	PIGR_e_cell	IGLC2
IGKC	0	4.93695	0.594	0.126	0	PIGR_e_cell	IGKC
JCHAIN	0	4.72523	0.473	0.051	0	PIGR_e_cell	JCHAIN
IGHA2	0	4.69757	0.682	0.124	0	PIGR_e_cell	IGHA2
PIGR	0	4.43868	0.953	0.131	0	PIGR_e_cell	PIGR
SCGB3A1	0	4.23191	0.848	0.077	0	PIGR_e_cell	SCGB3A1
LCN2	0	3.88747	0.86	0.131	0	PIGR_e_cell	LCN2
IGHA1	0	3.83405	0.878	0.176	0	PIGR_e_cell	IGHA1
AZGP1	0	3.38472	0.759	0.089	0	PIGR_e_cell	AZGP1
FCGBP	0	3.0849	0.628	0.034	0	PIGR_e_cell	FCGBP
OLFM4	0	3.00774	0.636	0.099	0	PIGR_e_cell	OLFM4
RARRES1	0	2.91934	0.627	0.062	0	PIGR_e_cell	RARRES1
WFDC2	0	2.79541	0.812	0.214	0	PIGR_e_cell	WFDC2
GSTA1	0	2.72993	0.537	0.03	0	PIGR_e_cell	GSTA1
FAM3D	0	2.34607	0.514	0.039	0	PIGR_e_cell	FAM3D
MMP7	0	2.06215	0.384	0.052	0	PIGR_e_cell	MMP7
SLPI	0	1.98733	0.609	0.162	0	PIGR_e_cell	SLPI
ACPP	0	1.94211	0.265	0.016	0	PIGR_e_cell	ACPP
TFF1	0	1.89094	0.319	0.02	0	PIGR_e_cell	TFF1
HLA-DRB1	0	1.77403	0.544	0.145	0	PIGR_e_cell	HLA-DRB1
RAMP1	0	1.69423	0.372	0.034	0	PIGR_e_cell	RAMP1
HLA-DRA	0	1.66408	0.582	0.172	0	PIGR_e_cell	HLA-DRA
CLDN3	0	1.58657	0.361	0.046	0	PIGR_e_cell	CLDN3
CD74	0	1.58155	0.682	0.272	0	PIGR_e_cell	CD74
ENTPD5	0	1.46585	0.342	0.04	0	PIGR_e_cell	ENTPD5
HLA-B	0	1.42248	0.777	0.396	0	PIGR_e_cell	HLA-B
CRYM	0	1.38658	0.286	0.023	0	PIGR_e_cell	CRYM
SLC44A4	0	1.37638	0.358	0.053	0	PIGR_e_cell	SLC44A4
MT-ATP6	0	1.32912	0.994	0.918	0	PIGR_e_cell	MT-ATP6
MT-CO1	0	1.16256	0.994	0.908	0	PIGR_e_cell	MT-CO1
MT-CO3	0	1.13256	0.996	0.883	0	PIGR_e_cell	MT-CO3
MT-ND3	0	1.13217	0.987	0.81	0	PIGR_e_cell	MT-ND3
MT-ND1	0	1.08052	0.958	0.747	0	PIGR_e_cell	MT-ND1
B2M	0	0.967989	0.987	0.91	0	PIGR_e_cell	B2M
MT-CO2	0	0.946087	0.992	0.916	0	PIGR_e_cell	MT-CO2
MT-CYB	0	0.902075	0.991	0.925	0	PIGR_e_cell	MT-CYB
ROBO1	1.24691e-288	1.27232	0.309	0.049	2.32824e-284	PIGR_e_cell	ROBO1
SELENBP1	4.58784e-286	1.43295	0.391	0.09	8.56641e-282	PIGR_e_cell	SELENBP1
ATP1B1	9.58945e-282	1.47287	0.637	0.273	1.79054e-277	PIGR_e_cell	ATP1B1
HLA-A	6.493e-264	1.26221	0.743	0.393	1.21237e-259	PIGR_e_cell	HLA-A
TNFSF10	8.37633e-259	1.41427	0.574	0.226	1.56403e-254	PIGR_e_cell	TNFSF10
ZG16B	7.65558e-234	1.47915	0.425	0.136	1.42945e-229	PIGR_e_cell	ZG16B
NUCB2	2.16686e-225	1.11838	0.322	0.073	4.04595e-221	PIGR_e_cell	NUCB2
MARCKSL1	3.33826e-225	1.21991	0.476	0.163	6.23319e-221	PIGR_e_cell	MARCKSL1
RARRES3	5.01553e-208	1.28106	0.418	0.14	9.365e-204	PIGR_e_cell	RARRES3
PPP1R1B	5.83299e-207	1.14636	0.413	0.13	1.08914e-202	PIGR_e_cell	PPP1R1B
CRABP2	2.03511e-202	1.17243	0.484	0.174	3.79996e-198	PIGR_e_cell	CRABP2
ODF2L	5.44328e-197	1.1986	0.324	0.086	1.01637e-192	PIGR_e_cell	ODF2L
WNT5A	6.93606e-196	0.934918	0.256	0.048	1.2951e-191	PIGR_e_cell	WNT5A
MUC1	2.25284e-191	0.987476	0.256	0.051	4.20651e-187	PIGR_e_cell	MUC1
GNPTAB	1.70589e-189	0.981781	0.291	0.069	3.18524e-185	PIGR_e_cell	GNPTAB
LXN	1.44632e-181	1.07582	0.305	0.081	2.70057e-177	PIGR_e_cell	LXN
ASS1	1.22186e-174	1.11217	0.401	0.139	2.28146e-170	PIGR_e_cell	ASS1
CXCL17	4.8108e-170	1.20595	0.259	0.06	8.98272e-166	PIGR_e_cell	CXCL17
TSPAN3	9.35576e-161	1.03943	0.322	0.1	1.74691e-156	PIGR_e_cell	TSPAN3
BCAP29	3.9749e-156	0.983596	0.307	0.093	7.42194e-152	PIGR_e_cell	BCAP29
CRACR2B	2.84407e-155	0.838476	0.266	0.068	5.31044e-151	PIGR_e_cell	CRACR2B
SAT1	4.19106e-152	0.911188	0.686	0.422	7.82555e-148	PIGR_e_cell	SAT1
RGCC	2.26698e-151	1.01245	0.263	0.069	4.23291e-147	PIGR_e_cell	RGCC
MT-ND4	2.04831e-142	0.533248	0.981	0.941	3.82461e-138	PIGR_e_cell	MT-ND4
MT-ND5	1.45062e-140	0.629234	0.918	0.77	2.70859e-136	PIGR_e_cell	MT-ND5
LY6E	6.86747e-139	1.03425	0.463	0.212	1.28229e-134	PIGR_e_cell	LY6E
AGR2	7.65011e-137	0.751765	0.853	0.695	1.42843e-132	PIGR_e_cell	AGR2
MT-ND2	7.68252e-134	0.625227	0.92	0.766	1.43448e-129	PIGR_e_cell	MT-ND2
STARD10	1.05992e-131	0.970784	0.344	0.131	1.97907e-127	PIGR_e_cell	STARD10
INSR	5.63218e-128	0.786808	0.264	0.08	1.05164e-123	PIGR_e_cell	INSR
AGR3	9.29554e-127	0.846767	0.251	0.071	1.73566e-122	PIGR_e_cell	AGR3
XBP1	3.69201e-123	0.812856	0.369	0.146	6.89371e-119	PIGR_e_cell	XBP1
SELENOM	1.35069e-116	0.818089	0.312	0.117	2.52201e-112	PIGR_e_cell	SELENOM
HLA-C	5.35677e-112	0.868635	0.658	0.427	1.00022e-107	PIGR_e_cell	HLA-C
EPCAM	2.2386e-108	0.789376	0.402	0.182	4.17991e-104	PIGR_e_cell	EPCAM
CXCL1	1.88879e-106	1.0527	0.269	0.094	3.52675e-102	PIGR_e_cell	CXCL1
RRBP1	2.34886e-99	0.802875	0.269	0.099	4.38578e-95	PIGR_e_cell	RRBP1
RHOV	7.4726e-99	0.757432	0.286	0.105	1.39528e-94	PIGR_e_cell	RHOV
CXCL2	3.47333e-94	0.997558	0.392	0.191	6.4854e-90	PIGR_e_cell	CXCL2
RPS27L	2.02391e-90	0.804021	0.492	0.283	3.77905e-86	PIGR_e_cell	RPS27L
CFD	4.07053e-87	0.734015	0.603	0.374	7.60048e-83	PIGR_e_cell	CFD
RABAC1	3.87336e-86	0.739875	0.369	0.18	7.23234e-82	PIGR_e_cell	RABAC1
TIMP1	8.2946e-86	0.858066	0.499	0.3	1.54877e-81	PIGR_e_cell	TIMP1
CST3	5.83381e-83	0.574498	0.778	0.62	1.08929e-78	PIGR_e_cell	CST3
SERP1	2.28125e-72	0.617272	0.532	0.336	4.25954e-68	PIGR_e_cell	SERP1
TMEM59	7.72911e-71	0.65514	0.582	0.392	1.44318e-66	PIGR_e_cell	TMEM59
TCEA3	1.03007e-68	0.54713	0.259	0.115	1.92334e-64	PIGR_e_cell	TCEA3
TSPAN6	1.63173e-65	0.595288	0.268	0.122	3.04676e-61	PIGR_e_cell	TSPAN6
ARID5B	2.148e-64	0.657526	0.296	0.146	4.01075e-60	PIGR_e_cell	ARID5B
TPD52	1.29317e-62	0.469623	0.252	0.111	2.41461e-58	PIGR_e_cell	TPD52
NEDD4L	5.30943e-61	0.533419	0.263	0.122	9.91376e-57	PIGR_e_cell	NEDD4L
LRRC75A	5.2493e-60	0.688315	0.341	0.182	9.80149e-56	PIGR_e_cell	LRRC75A
SMIM14	5.98356e-60	0.523598	0.255	0.118	1.11725e-55	PIGR_e_cell	SMIM14
SSR4	1.25966e-59	0.748458	0.577	0.399	2.35204e-55	PIGR_e_cell	SSR4
CD164	7.48687e-56	0.503687	0.362	0.204	1.39795e-51	PIGR_e_cell	CD164
TSPAN8	9.62513e-56	0.496322	0.301	0.147	1.7972e-51	PIGR_e_cell	TSPAN8
CALM2	3.53105e-55	0.525587	0.571	0.394	6.59318e-51	PIGR_e_cell	CALM2
TSTD1	4.01997e-55	0.504191	0.481	0.304	7.5061e-51	PIGR_e_cell	TSTD1
PLPP2	1.34078e-54	0.58035	0.361	0.204	2.50351e-50	PIGR_e_cell	PLPP2
HSP90B1	3.34699e-51	0.580826	0.421	0.263	6.24949e-47	PIGR_e_cell	HSP90B1
NANS	6.51434e-51	0.538567	0.278	0.145	1.21636e-46	PIGR_e_cell	NANS
TTC3	2.75591e-46	0.454689	0.273	0.145	5.14584e-42	PIGR_e_cell	TTC3
TMEM54	3.16565e-46	0.442172	0.312	0.173	5.9109e-42	PIGR_e_cell	TMEM54
CALR	4.91225e-45	0.512278	0.464	0.311	9.17215e-41	PIGR_e_cell	CALR
YPEL3	5.78467e-45	0.506105	0.313	0.182	1.08011e-40	PIGR_e_cell	YPEL3
HLA-E	9.27243e-45	0.457799	0.461	0.301	1.73135e-40	PIGR_e_cell	HLA-E
VMP1	3.33221e-44	0.45245	0.318	0.182	6.22191e-40	PIGR_e_cell	VMP1
TECR	6.10505e-44	0.520577	0.308	0.178	1.13994e-39	PIGR_e_cell	TECR
HEBP2	7.21705e-44	0.407358	0.427	0.271	1.34757e-39	PIGR_e_cell	HEBP2
FKBP2	2.99056e-43	0.468819	0.408	0.261	5.58397e-39	PIGR_e_cell	FKBP2
S100A13	3.60015e-43	0.404906	0.29	0.161	6.72221e-39	PIGR_e_cell	S100A13
GDF15	1.93919e-41	0.646768	0.544	0.4	3.62086e-37	PIGR_e_cell	GDF15
PSCA1	3.17829e-41	0.443754	0.826	0.668	5.9345e-37	PIGR_e_cell	PSCA
AKAP9	6.62871e-41	0.450338	0.343	0.207	1.23771e-36	PIGR_e_cell	AKAP9
EHF	5.17759e-39	0.427797	0.272	0.153	9.6676e-35	PIGR_e_cell	EHF
LGALS3BP	7.19564e-39	0.550576	0.313	0.191	1.34357e-34	PIGR_e_cell	LGALS3BP
SDC4	4.39701e-38	0.417492	0.379	0.238	8.2101e-34	PIGR_e_cell	SDC4
CLDN7	8.58326e-38	0.355632	0.355	0.214	1.60267e-33	PIGR_e_cell	CLDN7
DCXR	9.3022e-38	0.468342	0.254	0.143	1.73691e-33	PIGR_e_cell	DCXR
MT-ND4L	4.91122e-37	0.403713	0.538	0.383	9.17022e-33	PIGR_e_cell	MT-ND4L
JTB	5.78291e-37	0.440536	0.387	0.252	1.07979e-32	PIGR_e_cell	JTB
REXO2	7.12154e-37	0.437921	0.258	0.147	1.32973e-32	PIGR_e_cell	REXO2
SELENOP	4.12195e-35	0.417333	0.302	0.184	7.69651e-31	PIGR_e_cell	SELENOP
CD47	7.86381e-35	0.535546	0.259	0.152	1.46833e-30	PIGR_e_cell	CD47
GOLGB1	2.77075e-33	0.476679	0.314	0.197	5.17354e-29	PIGR_e_cell	GOLGB1
PHPT1	2.00763e-32	0.404635	0.403	0.271	3.74865e-28	PIGR_e_cell	PHPT1
CAT	2.10135e-32	0.38564	0.282	0.169	3.92364e-28	PIGR_e_cell	CAT
EPHX1	2.72044e-32	0.452964	0.265	0.16	5.07961e-28	PIGR_e_cell	EPHX1
GOLGA4	9.03633e-32	0.347634	0.25	0.146	1.68726e-27	PIGR_e_cell	GOLGA4
TM9SF3	1.25251e-31	0.336451	0.253	0.146	2.33868e-27	PIGR_e_cell	TM9SF3
TMEM238	2.1606e-31	0.333735	0.34	0.214	4.03427e-27	PIGR_e_cell	TMEM238
PDIA3	3.6331e-30	0.38788	0.406	0.281	6.78372e-26	PIGR_e_cell	PDIA3
ZFP36L2	7.95885e-30	0.317223	0.431	0.289	1.48608e-25	PIGR_e_cell	ZFP36L2
APP	2.064e-29	0.415642	0.272	0.169	3.85391e-25	PIGR_e_cell	APP
GCC2	4.81408e-29	0.308239	0.262	0.16	8.98885e-25	PIGR_e_cell	GCC2
SEC62	4.92135e-29	0.263186	0.383	0.261	9.18915e-25	PIGR_e_cell	SEC62
SCAND1	6.70008e-29	0.39498	0.282	0.177	1.25104e-24	PIGR_e_cell	SCAND1
BLOC1S1	6.74084e-29	0.357437	0.344	0.228	1.25865e-24	PIGR_e_cell	BLOC1S1
CTNNB1	1.00296e-28	0.441688	0.257	0.156	1.87273e-24	PIGR_e_cell	CTNNB1
PSAP	1.35302e-28	0.413772	0.364	0.248	2.52635e-24	PIGR_e_cell	PSAP
ZFP36L1	3.33308e-28	0.395837	0.566	0.449	6.22352e-24	PIGR_e_cell	ZFP36L1
CYBA	1.48643e-27	0.375211	0.514	0.377	2.77547e-23	PIGR_e_cell	CYBA
N4BP2L2	4.02352e-27	0.403653	0.284	0.184	7.51273e-23	PIGR_e_cell	N4BP2L2
HNMT	5.40513e-27	0.259178	0.268	0.166	1.00925e-22	PIGR_e_cell	HNMT
CTSB	6.03221e-27	0.404984	0.33	0.221	1.12633e-22	PIGR_e_cell	CTSB
GLUL	9.03435e-27	0.362396	0.413	0.293	1.68689e-22	PIGR_e_cell	GLUL
ATP1A1	3.14919e-26	0.301556	0.272	0.171	5.88017e-22	PIGR_e_cell	ATP1A1
SCCPDH	7.71803e-26	0.296657	0.294	0.188	1.44111e-21	PIGR_e_cell	SCCPDH
CCNI	4.37933e-25	0.25323	0.402	0.281	8.17709e-21	PIGR_e_cell	CCNI
CIB1	2.87635e-24	0.283683	0.398	0.282	5.37072e-20	PIGR_e_cell	CIB1
ERP29	4.14943e-22	0.291896	0.43	0.316	7.74782e-18	PIGR_e_cell	ERP29
HERPUD1	1.05997e-21	0.296524	0.399	0.291	1.97918e-17	PIGR_e_cell	HERPUD1
DDX17	1.68261e-21	0.261398	0.35	0.248	3.14177e-17	PIGR_e_cell	DDX17
RHOC	9.48547e-21	0.394993	0.292	0.202	1.77113e-16	PIGR_e_cell	RHOC
ADI1	1.10636e-20	0.2836	0.367	0.265	2.0658e-16	PIGR_e_cell	ADI1
PDCD4	1.11692e-20	0.267272	0.285	0.193	2.08552e-16	PIGR_e_cell	PDCD4
BRI3	7.59671e-20	0.257969	0.377	0.276	1.41846e-15	PIGR_e_cell	BRI3
SPINT2	7.94099e-19	0.263829	0.573	0.459	1.48274e-14	PIGR_e_cell	SPINT2
CKB	8.92705e-19	0.330172	0.567	0.46	1.66686e-14	PIGR_e_cell	CKB
PSMB8	4.55634e-18	0.381422	0.25	0.172	8.5076e-14	PIGR_e_cell	PSMB8
TSPAN1	1.67235e-15	0.285668	0.416	0.322	3.12261e-11	PIGR_e_cell	TSPAN1

## Sheet: KRT15 epthelial cells
gene	p_val	avg_log2FC	pct.1	pct.2	p_val_adj	cluster	pct.diff
KCNQ1OT1	0	1.58726	0.452	0.066	0	KRT15_e_cell	0.386
KRT15	0	1.58667	0.573	0.078	0	KRT15_e_cell	0.495
MALAT1	0	1.54426	1	0.994	0	KRT15_e_cell	0.006
INTS6	0	1.52622	0.612	0.143	0	KRT15_e_cell	0.469
MT-CO31	0	1.46594	0.991	0.891	0	KRT15_e_cell	0.1
FAM133B	0	1.11626	0.605	0.119	0	KRT15_e_cell	0.486
FUS	0	0.989228	0.726	0.178	0	KRT15_e_cell	0.548
TLE4	0	0.974465	0.403	0.058	0	KRT15_e_cell	0.345
SRGAP3	0	0.928281	0.512	0.064	0	KRT15_e_cell	0.448
MME	0	0.913945	0.403	0.018	0	KRT15_e_cell	0.385
BCAM	0	0.891144	0.581	0.113	0	KRT15_e_cell	0.468
PRSS23	0	0.851492	0.454	0.059	0	KRT15_e_cell	0.395
POLR2J3.1	0	0.810105	0.392	0.052	0	KRT15_e_cell	0.34
CLCA2	0	0.78384	0.321	0.022	0	KRT15_e_cell	0.299
YME1L1	0	0.762619	0.531	0.106	0	KRT15_e_cell	0.425
SF1	0	0.753675	0.621	0.133	0	KRT15_e_cell	0.488
NUPR1	0	0.743161	0.556	0.122	0	KRT15_e_cell	0.434
SPRY1	0	0.709648	0.467	0.071	0	KRT15_e_cell	0.396
ETS2	0	0.640777	0.548	0.107	0	KRT15_e_cell	0.441
HOOK2	0	0.637405	0.428	0.07	0	KRT15_e_cell	0.358
FHL2	0	0.604607	0.567	0.118	0	KRT15_e_cell	0.449
PCDH7	0	0.593354	0.37	0.045	0	KRT15_e_cell	0.325
PTPRZ1	0	0.576373	0.264	0.012	0	KRT15_e_cell	0.252
LAMB3	0	0.526332	0.47	0.082	0	KRT15_e_cell	0.388
CLDN1	0	0.510074	0.355	0.038	0	KRT15_e_cell	0.317
FLRT3	0	0.495236	0.295	0.021	0	KRT15_e_cell	0.274
RGS12	0	0.482209	0.334	0.039	0	KRT15_e_cell	0.295
RASSF6	0	0.461119	0.454	0.075	0	KRT15_e_cell	0.379
ITGA2	0	0.437221	0.326	0.036	0	KRT15_e_cell	0.29
N4BP2L21	8.34905e-306	0.619166	0.602	0.139	1.55893e-301	KRT15_e_cell	0.463
IL18	1.31535e-305	0.51808	0.538	0.11	2.45602e-301	KRT15_e_cell	0.428
SLC1A5	1.89794e-299	0.448631	0.547	0.115	3.54383e-295	KRT15_e_cell	0.432
ARL4A	2.91422e-296	0.510884	0.534	0.113	5.44143e-292	KRT15_e_cell	0.421
IRX3	2.98721e-296	0.486796	0.35	0.048	5.57772e-292	KRT15_e_cell	0.302
SOX2	9.03741e-295	0.488485	0.286	0.029	1.68747e-290	KRT15_e_cell	0.257
PIK3R1	1.33122e-290	0.460412	0.419	0.071	2.48565e-286	KRT15_e_cell	0.348
CSTA	4.68552e-290	0.644194	0.603	0.145	8.74881e-286	KRT15_e_cell	0.458
KLK11	8.67473e-288	0.543832	0.279	0.029	1.61975e-283	KRT15_e_cell	0.25
DST	3.97749e-283	0.664637	0.621	0.154	7.42678e-279	KRT15_e_cell	0.467
SERPINF1	2.29821e-277	0.434441	0.259	0.025	4.29122e-273	KRT15_e_cell	0.234
CHD9	8.633e-275	0.59454	0.478	0.099	1.61195e-270	KRT15_e_cell	0.379
GCC21	1.08816e-274	0.536893	0.536	0.122	2.03182e-270	KRT15_e_cell	0.414
TNRC6B	1.56229e-274	0.581988	0.419	0.077	2.9171e-270	KRT15_e_cell	0.342
CFH	3.87079e-274	0.44081	0.415	0.074	7.22755e-270	KRT15_e_cell	0.341
ZFP36L21	3.13426e-271	1.11132	0.736	0.249	5.85229e-267	KRT15_e_cell	0.487
MT-CYB1	1.88524e-270	0.964908	0.996	0.928	3.52013e-266	KRT15_e_cell	0.068
TRIM8	6.4006e-269	0.609323	0.491	0.106	1.19512e-264	KRT15_e_cell	0.385
DHRS3	1.56206e-268	0.512569	0.551	0.131	2.91667e-264	KRT15_e_cell	0.42
C9orf3	2.87546e-268	0.462997	0.45	0.09	5.36906e-264	KRT15_e_cell	0.36
ANKRD12	1.79947e-258	0.500397	0.492	0.109	3.35996e-254	KRT15_e_cell	0.383
ITGA6	5.1848e-257	0.384409	0.405	0.074	9.68105e-253	KRT15_e_cell	0.331
SLITRK6	1.67994e-255	0.413582	0.31	0.043	3.13678e-251	KRT15_e_cell	0.267
RILPL2	1.93379e-253	0.372503	0.347	0.056	3.61078e-249	KRT15_e_cell	0.291
MT-CO11	3.80214e-250	0.950833	0.995	0.914	7.09936e-246	KRT15_e_cell	0.081
MT-ND6	1.60338e-249	0.55672	0.365	0.064	2.99384e-245	KRT15_e_cell	0.301
CXADR	2.5528e-248	0.386763	0.501	0.115	4.76659e-244	KRT15_e_cell	0.386
MEIS2	5.42939e-246	0.44706	0.334	0.054	1.01378e-241	KRT15_e_cell	0.28
PRRC2C	5.79981e-245	0.403413	0.614	0.165	1.08294e-240	KRT15_e_cell	0.449
MT-CO21	1.44816e-240	0.859286	0.994	0.92	2.704e-236	KRT15_e_cell	0.074
THUMPD3-AS1	2.16622e-240	0.674256	0.45	0.101	4.04477e-236	KRT15_e_cell	0.349
KRT5	3.17174e-239	0.561865	0.516	0.123	5.92228e-235	KRT15_e_cell	0.393
MT-ND31	1.47634e-237	0.974247	0.985	0.822	2.75662e-233	KRT15_e_cell	0.163
PURA	2.67157e-237	0.370137	0.408	0.082	4.98835e-233	KRT15_e_cell	0.326
GOLGB11	1.12514e-236	0.564752	0.589	0.16	2.10085e-232	KRT15_e_cell	0.429
PDGFA	4.76332e-236	0.390359	0.311	0.048	8.89408e-232	KRT15_e_cell	0.263
AKAP91	1.14048e-235	0.47211	0.617	0.172	2.1295e-231	KRT15_e_cell	0.445
ANKRD11	1.01875e-234	0.397668	0.433	0.094	1.90222e-230	KRT15_e_cell	0.339
PNISR	1.24141e-232	0.523838	0.553	0.146	2.31796e-228	KRT15_e_cell	0.407
SLC14A1	9.64529e-232	0.323201	0.447	0.097	1.80097e-227	KRT15_e_cell	0.35
RSL1D1	6.24498e-230	0.380111	0.577	0.157	1.16606e-225	KRT15_e_cell	0.42
DDB2	7.10673e-230	0.29947	0.282	0.04	1.32697e-225	KRT15_e_cell	0.242
IFI16	6.29928e-229	0.279643	0.485	0.115	1.1762e-224	KRT15_e_cell	0.37
ARID5B1	6.47106e-227	0.454563	0.5	0.123	1.20828e-222	KRT15_e_cell	0.377
IFITM2	7.38552e-227	0.385634	0.389	0.079	1.37902e-222	KRT15_e_cell	0.31
KMT2E	6.50422e-225	0.422203	0.447	0.102	1.21447e-220	KRT15_e_cell	0.345
WLS	2.72402e-223	0.310719	0.394	0.081	5.08629e-219	KRT15_e_cell	0.313
NKTR	3.09539e-223	0.573644	0.419	0.092	5.77972e-219	KRT15_e_cell	0.327
RHOC1	3.38491e-219	0.423403	0.573	0.162	6.3203e-215	KRT15_e_cell	0.411
SINHCAF	3.68014e-219	0.262459	0.343	0.063	6.87156e-215	KRT15_e_cell	0.28
PHGDH	4.23886e-219	0.316263	0.359	0.069	7.9148e-215	KRT15_e_cell	0.29
CCNL1	2.98194e-216	0.757339	0.766	0.264	5.56789e-212	KRT15_e_cell	0.502
SYNE2	3.2818e-216	0.489001	0.445	0.105	6.12779e-212	KRT15_e_cell	0.34
TRA2B	4.40417e-216	0.531681	0.57	0.161	8.22346e-212	KRT15_e_cell	0.409
MT-ATP61	1.65744e-215	0.918229	0.993	0.923	3.09476e-211	KRT15_e_cell	0.07
TP63	2.38386e-215	0.264987	0.27	0.038	4.45114e-211	KRT15_e_cell	0.232
MT-ND11	3.39943e-215	0.890484	0.969	0.759	6.34742e-211	KRT15_e_cell	0.21
SHH	1.55362e-213	0.283607	0.366	0.071	2.90092e-209	KRT15_e_cell	0.295
DEK	1.77255e-212	0.269432	0.51	0.132	3.30971e-208	KRT15_e_cell	0.378
LRG1	8.36603e-212	0.552892	0.393	0.086	1.56211e-207	KRT15_e_cell	0.307
IFRD1	1.17834e-211	0.716958	0.415	0.096	2.2002e-207	KRT15_e_cell	0.319
PSIP1	1.05775e-210	0.346341	0.307	0.053	1.97503e-206	KRT15_e_cell	0.254
SON	1.91168e-210	0.502937	0.723	0.236	3.56949e-206	KRT15_e_cell	0.487
BOD1L1	2.79892e-210	0.390667	0.371	0.077	5.22614e-206	KRT15_e_cell	0.294
STK17A	2.25921e-209	0.308506	0.264	0.038	4.2184e-205	KRT15_e_cell	0.226
HNRNPU	4.09588e-209	0.738614	0.72	0.242	7.64784e-205	KRT15_e_cell	0.478
BAIAP2	9.4347e-209	0.534223	0.27	0.041	1.76165e-204	KRT15_e_cell	0.229
XPC	1.29952e-208	0.294258	0.294	0.049	2.42645e-204	KRT15_e_cell	0.245
PBX1	7.64521e-208	0.37466	0.415	0.096	1.42751e-203	KRT15_e_cell	0.319
WASF2	9.25708e-207	0.290721	0.454	0.111	1.72848e-202	KRT15_e_cell	0.343
STAT3	1.76043e-206	0.488959	0.427	0.102	3.28708e-202	KRT15_e_cell	0.325
U2SURP	2.60594e-206	0.295925	0.426	0.1	4.86582e-202	KRT15_e_cell	0.326
NSD3	5.27561e-206	0.331943	0.432	0.103	9.85062e-202	KRT15_e_cell	0.329
BNIP3	1.24736e-205	0.271184	0.34	0.066	2.32908e-201	KRT15_e_cell	0.274
MAST4	1.33363e-204	0.426066	0.349	0.07	2.49015e-200	KRT15_e_cell	0.279
NASP	1.50444e-204	0.299386	0.475	0.121	2.80909e-200	KRT15_e_cell	0.354
TFDP2	1.51936e-204	0.296834	0.333	0.064	2.83694e-200	KRT15_e_cell	0.269
IFITM3	5.10705e-204	0.731013	0.692	0.245	9.53589e-200	KRT15_e_cell	0.447
GOLGA41	3.90801e-203	0.385124	0.466	0.118	7.29703e-199	KRT15_e_cell	0.348
ALDH2	2.3403e-202	0.389826	0.343	0.069	4.3698e-198	KRT15_e_cell	0.274
MPHOSPH8	8.36924e-201	0.275835	0.455	0.114	1.5627e-196	KRT15_e_cell	0.341
WSB1	8.80243e-201	0.533938	0.53	0.15	1.64359e-196	KRT15_e_cell	0.38
ZG16B1	1.75472e-200	0.280408	0.521	0.14	3.27641e-196	KRT15_e_cell	0.381
FOXP1	1.90253e-198	0.380547	0.463	0.119	3.5524e-194	KRT15_e_cell	0.344
GPBP1	2.21571e-195	0.32375	0.413	0.099	4.13718e-191	KRT15_e_cell	0.314
TAF1D	9.09051e-194	0.353323	0.496	0.136	1.69738e-189	KRT15_e_cell	0.36
KDSR	1.07758e-193	0.296503	0.296	0.053	2.01206e-189	KRT15_e_cell	0.243
ABCC3	3.19136e-193	0.408445	0.252	0.038	5.9589e-189	KRT15_e_cell	0.214
DDX24	7.32714e-193	0.295582	0.498	0.136	1.36812e-188	KRT15_e_cell	0.362
CCND1	8.23514e-193	0.305945	0.464	0.12	1.53767e-188	KRT15_e_cell	0.344
ATRX	6.39726e-192	0.37703	0.442	0.112	1.1945e-187	KRT15_e_cell	0.33
FTX	1.22118e-191	0.600087	0.27	0.046	2.28019e-187	KRT15_e_cell	0.224
LUZP1	3.75306e-191	0.350716	0.276	0.047	7.00772e-187	KRT15_e_cell	0.229
KDELR1	8.38543e-191	0.28178	0.538	0.155	1.56573e-186	KRT15_e_cell	0.383
APP1	1.58088e-189	0.311568	0.501	0.139	2.95182e-185	KRT15_e_cell	0.362
PPIG	1.53339e-188	0.295596	0.433	0.11	2.86315e-184	KRT15_e_cell	0.323
PPP1R10	3.76832e-188	0.378923	0.453	0.12	7.03621e-184	KRT15_e_cell	0.333
NFIA	3.78143e-188	0.325916	0.425	0.106	7.06069e-184	KRT15_e_cell	0.319
NTN4	4.41839e-188	0.306031	0.312	0.061	8.25001e-184	KRT15_e_cell	0.251
SRRM1	8.25805e-188	0.273506	0.635	0.202	1.54194e-183	KRT15_e_cell	0.433
KANSL1	2.49956e-187	0.394571	0.3	0.057	4.66717e-183	KRT15_e_cell	0.243
MAML2	5.94719e-187	0.353992	0.292	0.054	1.11046e-182	KRT15_e_cell	0.238
FBXO32	9.92917e-187	0.389133	0.285	0.051	1.85397e-182	KRT15_e_cell	0.234
PDLIM4	2.04497e-185	0.287015	0.26	0.043	3.81836e-181	KRT15_e_cell	0.217
KDM6B	9.57173e-185	0.617008	0.275	0.049	1.78723e-180	KRT15_e_cell	0.226
LIMA1	2.31859e-184	0.308721	0.644	0.207	4.32927e-180	KRT15_e_cell	0.437
ATP1B3	3.9322e-184	0.262123	0.411	0.101	7.34221e-180	KRT15_e_cell	0.31
RBM25	5.79521e-184	0.260148	0.522	0.15	1.08208e-179	KRT15_e_cell	0.372
VAMP2	1.72389e-182	0.252247	0.401	0.098	3.21885e-178	KRT15_e_cell	0.303
MDM2	1.89622e-182	0.518552	0.378	0.09	3.54062e-178	KRT15_e_cell	0.288
ALDH3A2	3.68992e-182	0.303432	0.266	0.046	6.88982e-178	KRT15_e_cell	0.22
CD44	3.75268e-182	0.269364	0.401	0.098	7.007e-178	KRT15_e_cell	0.303
BTG3	5.87347e-182	0.267752	0.401	0.099	1.09669e-177	KRT15_e_cell	0.302
BPTF	3.8852e-181	0.283298	0.403	0.099	7.25444e-177	KRT15_e_cell	0.304
PNN	7.1124e-181	0.381374	0.435	0.115	1.32803e-176	KRT15_e_cell	0.32
CEMIP2	2.30276e-179	0.60101	0.262	0.046	4.29971e-175	KRT15_e_cell	0.216
NUTM2B-AS1	4.91363e-179	0.392647	0.266	0.047	9.17473e-175	KRT15_e_cell	0.219
TPR	1.54002e-178	0.287046	0.433	0.114	2.87553e-174	KRT15_e_cell	0.319
MIDN	2.2394e-178	0.553223	0.512	0.153	4.18141e-174	KRT15_e_cell	0.359
KRT16	3.08417e-178	0.425703	0.255	0.043	5.75876e-174	KRT15_e_cell	0.212
POLG2	3.18336e-178	0.58723	0.292	0.057	5.94397e-174	KRT15_e_cell	0.235
EHF1	3.31295e-178	0.29204	0.472	0.128	6.18594e-174	KRT15_e_cell	0.344
PHF14	1.09709e-177	0.321378	0.271	0.049	2.04849e-173	KRT15_e_cell	0.222
RNMT	4.61656e-177	0.362163	0.259	0.045	8.62003e-173	KRT15_e_cell	0.214
ZFHX3	1.75579e-176	0.319469	0.404	0.102	3.27841e-172	KRT15_e_cell	0.302
BBX	3.09763e-176	0.273338	0.348	0.079	5.7839e-172	KRT15_e_cell	0.269
LTBR	3.51746e-176	0.334392	0.296	0.059	6.5678e-172	KRT15_e_cell	0.237
LY6E1	4.83982e-176	0.393413	0.616	0.204	9.03691e-172	KRT15_e_cell	0.412
ARID1B	7.01575e-175	0.473335	0.387	0.098	1.30998e-170	KRT15_e_cell	0.289
CNOT4	8.54178e-175	0.268752	0.259	0.045	1.59492e-170	KRT15_e_cell	0.214
LMO7	9.52421e-174	0.418419	0.265	0.048	1.77836e-169	KRT15_e_cell	0.217
RSBN1L	1.01269e-173	0.252895	0.336	0.075	1.8909e-169	KRT15_e_cell	0.261
RIOK3	1.10714e-173	0.387409	0.333	0.074	2.06725e-169	KRT15_e_cell	0.259
SRSF4	1.88611e-173	0.271693	0.345	0.079	3.52175e-169	KRT15_e_cell	0.266
BTG1	2.13367e-173	0.720803	0.821	0.358	3.98398e-169	KRT15_e_cell	0.463
IRF1	2.38996e-173	0.677293	0.561	0.182	4.46253e-169	KRT15_e_cell	0.379
KRT171	1.75538e-172	0.817359	0.823	0.36	3.27764e-168	KRT15_e_cell	0.463
ERICH1	2.36107e-172	0.269933	0.252	0.043	4.40859e-168	KRT15_e_cell	0.209
MT-ATP8	4.0978e-172	0.286105	0.389	0.098	7.65142e-168	KRT15_e_cell	0.291
PLIN5	5.64412e-172	0.513345	0.266	0.049	1.05387e-167	KRT15_e_cell	0.217
RARRES31	1.61414e-171	0.358226	0.494	0.146	3.01393e-167	KRT15_e_cell	0.348
NSUN6	1.63133e-171	0.688411	0.288	0.058	3.04601e-167	KRT15_e_cell	0.23
PRPF4B	1.66194e-170	0.277697	0.419	0.111	3.10318e-166	KRT15_e_cell	0.308
NFIC	5.43533e-170	0.256705	0.341	0.078	1.01488e-165	KRT15_e_cell	0.263
DSP	3.11953e-169	0.310285	0.399	0.103	5.82478e-165	KRT15_e_cell	0.296
ELF2	6.36939e-169	0.281782	0.272	0.052	1.18929e-164	KRT15_e_cell	0.22
SRSF7	1.62133e-168	0.684085	0.776	0.308	3.02734e-164	KRT15_e_cell	0.468
TNFSF101	9.6705e-167	0.547488	0.657	0.236	1.80568e-162	KRT15_e_cell	0.421
LRRFIP1	1.63077e-165	0.301359	0.493	0.148	3.04496e-161	KRT15_e_cell	0.345
NUFIP2	1.91335e-165	0.41248	0.423	0.117	3.57261e-161	KRT15_e_cell	0.306
ARID4B	4.2262e-165	0.293624	0.312	0.069	7.89117e-161	KRT15_e_cell	0.243
MUC20-OT1	4.46893e-165	0.478909	0.29	0.061	8.34438e-161	KRT15_e_cell	0.229
AHI1	7.1264e-165	0.440517	0.265	0.051	1.33064e-160	KRT15_e_cell	0.214
PHF3	7.8737e-165	0.258363	0.328	0.075	1.47018e-160	KRT15_e_cell	0.253
LMAN1	7.28398e-164	0.27307	0.359	0.089	1.36006e-159	KRT15_e_cell	0.27
AC020916.1	8.0944e-164	0.559009	0.429	0.121	1.51139e-159	KRT15_e_cell	0.308
MT-ND41	1.05394e-163	0.62951	0.993	0.942	1.96792e-159	KRT15_e_cell	0.051
REL	1.88119e-162	0.520416	0.368	0.094	3.51257e-158	KRT15_e_cell	0.274
YBX3	2.3544e-161	0.543074	0.818	0.336	4.39613e-157	KRT15_e_cell	0.482
HSP90B11	1.98663e-160	0.286628	0.668	0.234	3.70944e-156	KRT15_e_cell	0.434
UPF2	9.49478e-160	0.288164	0.298	0.065	1.77287e-155	KRT15_e_cell	0.233
TTC19	8.31316e-157	0.348665	0.267	0.054	1.55223e-152	KRT15_e_cell	0.213
DDX3X	1.20128e-156	0.394175	0.504	0.159	2.24302e-152	KRT15_e_cell	0.345
PLEKHA1	6.71667e-155	0.260777	0.262	0.052	1.25414e-150	KRT15_e_cell	0.21
TRIM56	1.08521e-153	0.276151	0.262	0.053	2.02631e-149	KRT15_e_cell	0.209
OFD1	2.29597e-153	0.320717	0.264	0.054	4.28704e-149	KRT15_e_cell	0.21
KMT2A	3.5292e-153	0.316444	0.324	0.078	6.58973e-149	KRT15_e_cell	0.246
RBM39	6.60216e-153	0.262463	0.706	0.259	1.23276e-148	KRT15_e_cell	0.447
WAC	4.5323e-152	0.256413	0.334	0.082	8.46271e-148	KRT15_e_cell	0.252
ZNF644	5.23531e-152	0.346765	0.252	0.05	9.77537e-148	KRT15_e_cell	0.202
NDRG1	5.84797e-151	0.435198	0.336	0.084	1.09193e-146	KRT15_e_cell	0.252
SQSTM1	6.44524e-150	0.613367	0.714	0.282	1.20345e-145	KRT15_e_cell	0.432
SORL1	5.66536e-149	0.273666	0.292	0.066	1.05784e-144	KRT15_e_cell	0.226
ZBTB20	5.63765e-147	0.42761	0.298	0.07	1.05266e-142	KRT15_e_cell	0.228
ZNF638	5.82018e-147	0.280655	0.293	0.067	1.08674e-142	KRT15_e_cell	0.226
ASH1L	7.29331e-147	0.277535	0.339	0.087	1.36181e-142	KRT15_e_cell	0.252
MT-ND4L1	1.50413e-146	0.526743	0.83	0.346	2.80851e-142	KRT15_e_cell	0.484
FNBP4	2.9652e-146	0.329134	0.277	0.061	5.53663e-142	KRT15_e_cell	0.216
PCF11	5.53125e-145	0.302654	0.332	0.085	1.0328e-140	KRT15_e_cell	0.247
NEAT1	6.52258e-145	1.60357	0.928	0.549	1.2179e-140	KRT15_e_cell	0.379
SPG7	1.0637e-143	0.411359	0.256	0.054	1.98614e-139	KRT15_e_cell	0.202
ITGA3	3.59413e-143	0.29291	0.29	0.067	6.71096e-139	KRT15_e_cell	0.223
SMG1	1.52137e-142	0.396715	0.256	0.054	2.84069e-138	KRT15_e_cell	0.202
SKIL	1.79239e-141	0.375019	0.276	0.063	3.34675e-137	KRT15_e_cell	0.213
WEE1	7.16936e-140	0.573409	0.334	0.089	1.33866e-135	KRT15_e_cell	0.245
TIPARP	1.1042e-139	0.428322	0.399	0.118	2.06176e-135	KRT15_e_cell	0.281
ZNF207	3.36848e-139	0.260079	0.337	0.089	6.28962e-135	KRT15_e_cell	0.248
TXNIP	9.01912e-139	0.668847	0.829	0.422	1.68405e-134	KRT15_e_cell	0.407
TCF25	1.19974e-138	0.258368	0.5	0.168	2.24015e-134	KRT15_e_cell	0.332
EIF5	1.99125e-138	0.262318	0.695	0.262	3.71806e-134	KRT15_e_cell	0.433
ARGLU1	1.50672e-137	0.314433	0.567	0.202	2.81334e-133	KRT15_e_cell	0.365
VMP11	2.06157e-137	0.51297	0.488	0.163	3.84937e-133	KRT15_e_cell	0.325
PNRC1	2.89274e-136	0.394505	0.755	0.31	5.40133e-132	KRT15_e_cell	0.445
DYNC1H1	6.45074e-136	0.475836	0.34	0.094	1.20448e-131	KRT15_e_cell	0.246
MYADM	2.40339e-135	0.330063	0.276	0.065	4.4876e-131	KRT15_e_cell	0.211
BAZ2B	3.00926e-135	0.270782	0.28	0.066	5.6189e-131	KRT15_e_cell	0.214
AHNAK	1.33978e-134	0.287579	0.505	0.171	2.50164e-130	KRT15_e_cell	0.334
MKNK2	1.6061e-134	0.387898	0.425	0.133	2.99891e-130	KRT15_e_cell	0.292
GPRC5A	5.47675e-134	0.547981	0.328	0.09	1.02262e-129	KRT15_e_cell	0.238
SMC5	4.33868e-133	0.290977	0.254	0.056	8.10119e-129	KRT15_e_cell	0.198
RPS8	1.88115e-132	0.590368	0.956	0.941	3.51248e-128	KRT15_e_cell	0.015
RNF19A	1.96971e-131	0.25446	0.283	0.069	3.67784e-127	KRT15_e_cell	0.214
MSI2	5.6631e-131	0.251294	0.333	0.091	1.05741e-126	KRT15_e_cell	0.242
SLC20A1	6.09736e-131	0.598549	0.381	0.115	1.1385e-126	KRT15_e_cell	0.266
CHD2	4.58444e-130	0.327945	0.262	0.061	8.56007e-126	KRT15_e_cell	0.201
PHPT11	1.65659e-129	0.25794	0.631	0.243	3.09319e-125	KRT15_e_cell	0.388
THBS1	1.45604e-127	0.308525	0.28	0.069	2.71871e-123	KRT15_e_cell	0.211
SOD2	3.19224e-127	0.878261	0.505	0.188	5.96055e-123	KRT15_e_cell	0.317
CHD4	2.22101e-124	0.28427	0.338	0.097	4.14708e-120	KRT15_e_cell	0.241
RBBP6	1.20112e-123	0.307099	0.34	0.098	2.24274e-119	KRT15_e_cell	0.242
USP8	2.12355e-123	0.275561	0.261	0.063	3.96509e-119	KRT15_e_cell	0.198
CFLAR	1.94451e-121	0.2662	0.294	0.078	3.63079e-117	KRT15_e_cell	0.216
PKN2	1.70713e-119	0.286711	0.284	0.075	3.18755e-115	KRT15_e_cell	0.209
MDM4	1.68921e-116	0.266252	0.288	0.078	3.15409e-112	KRT15_e_cell	0.21
ABHD5	4.22432e-116	0.558388	0.293	0.083	7.88765e-112	KRT15_e_cell	0.21
RUNX1	6.69109e-116	0.261816	0.272	0.071	1.24936e-111	KRT15_e_cell	0.201
MBNL1	1.06277e-114	0.272139	0.274	0.073	1.98441e-110	KRT15_e_cell	0.201
RSRP1	1.9347e-114	0.297471	0.685	0.284	3.61248e-110	KRT15_e_cell	0.401
CIRBP	3.82784e-105	0.410104	0.813	0.386	7.14734e-101	KRT15_e_cell	0.427
CD81	3.30543e-104	0.500099	0.821	0.432	6.17189e-100	KRT15_e_cell	0.389
AKAP13	2.89804e-100	0.317212	0.258	0.073	5.41123e-96	KRT15_e_cell	0.185
ADM	5.65175e-97	0.276106	0.51	0.203	1.05529e-92	KRT15_e_cell	0.307
PPP1R15B	1.5012e-96	0.267748	0.351	0.12	2.80304e-92	KRT15_e_cell	0.231
AQP3	2.23009e-95	0.288346	0.762	0.34	4.16402e-91	KRT15_e_cell	0.422
MT-ND51	2.33607e-95	0.526342	0.965	0.773	4.36191e-91	KRT15_e_cell	0.192
MT-ND21	6.74346e-88	0.462191	0.965	0.769	1.25914e-83	KRT15_e_cell	0.196
HLA-B1	8.60972e-80	0.294746	0.814	0.416	1.60761e-75	KRT15_e_cell	0.398
AC007906.2	6.36592e-77	0.370077	0.346	0.134	1.18865e-72	KRT15_e_cell	0.212
FOSB	4.25693e-75	0.580709	0.948	0.591	7.94854e-71	KRT15_e_cell	0.357
BTG2	6.94415e-71	0.294174	0.868	0.46	1.29661e-66	KRT15_e_cell	0.408
JUND	5.94133e-69	0.455046	0.914	0.666	1.10936e-64	KRT15_e_cell	0.248
RPL13	1.6098e-65	0.277526	0.981	0.99	3.00581e-61	KRT15_e_cell	-0.009
EEF1D	3.00368e-63	0.377994	0.837	0.534	5.60847e-59	KRT15_e_cell	0.303
RPS19	1.38775e-61	0.35289	0.962	0.948	2.5912e-57	KRT15_e_cell	0.014
JUN	2.49437e-54	0.330943	0.991	0.911	4.65749e-50	KRT15_e_cell	0.08
DDX5	2.42558e-46	0.255051	0.882	0.497	4.52904e-42	KRT15_e_cell	0.385
PPP1R15A1	6.05477e-30	0.287602	0.905	0.613	1.13055e-25	KRT15_e_cell	0.292
ID1	9.53841e-26	0.285993	0.95	0.776	1.78101e-21	KRT15_e_cell	0.174
FOS	1.43127e-25	0.264255	0.981	0.898	2.67247e-21	KRT15_e_cell	0.083
ELF3	1.16837e-12	0.540655	0.953	0.723	2.18159e-08	KRT15_e_cell	0.23

## Sheet: VIM epthelial cells
gene	p_val	avg_log2FC	pct.1	pct.2	p_val_adj	cluster	pct.diff
TAGLN	0	5.24135	0.66	0.03	0	VIM_e_cell	0.63
ACTA2	0	4.53886	0.631	0.041	0	VIM_e_cell	0.59
RGS5	0	4.09406	0.443	0.007	0	VIM_e_cell	0.436
VIM	0	3.64052	0.726	0.075	0	VIM_e_cell	0.651
MYL9	0	3.47772	0.66	0.069	0	VIM_e_cell	0.591
CALD1	0	3.47371	0.545	0.019	0	VIM_e_cell	0.526
TPM2	0	3.45801	0.617	0.035	0	VIM_e_cell	0.582
MYH11	0	3.39594	0.533	0.014	0	VIM_e_cell	0.519
IGFBP7	0	3.09491	0.786	0.111	0	VIM_e_cell	0.675
RERGL	0	3.09478	0.371	0.001	0	VIM_e_cell	0.37
SPARCL1	0	2.83075	0.529	0.027	0	VIM_e_cell	0.502
LGALS1	0	2.69216	0.757	0.087	0	VIM_e_cell	0.67
CRYAB	0	2.48606	0.486	0.011	0	VIM_e_cell	0.475
MT1M	0	2.42831	0.419	0.002	0	VIM_e_cell	0.417
MCAM	0	2.35276	0.464	0.007	0	VIM_e_cell	0.457
A2M	0	2.33179	0.574	0.019	0	VIM_e_cell	0.555
FLNA	0	2.30786	0.567	0.042	0	VIM_e_cell	0.525
MGP	0	2.25669	0.569	0.053	0	VIM_e_cell	0.516
PLN	0	2.20937	0.395	0.001	0	VIM_e_cell	0.394
MT1E	0	2.15186	0.645	0.069	0	VIM_e_cell	0.576
MYLK	0	2.12615	0.471	0.004	0	VIM_e_cell	0.467
C2orf40	0	2.02864	0.367	0.002	0	VIM_e_cell	0.365
TUBA1A	0	1.99138	0.521	0.037	0	VIM_e_cell	0.484
FRZB	0	1.99103	0.41	0.001	0	VIM_e_cell	0.409
CARMN	0	1.98485	0.421	0.003	0	VIM_e_cell	0.418
PLAC9	0	1.91	0.436	0.004	0	VIM_e_cell	0.432
CSRP2	0	1.86635	0.533	0.032	0	VIM_e_cell	0.501
CRIP1	0	1.8551	0.421	0.01	0	VIM_e_cell	0.411
PDGFRB	0	1.80149	0.417	0.002	0	VIM_e_cell	0.415
NOTCH3	0	1.73441	0.469	0.016	0	VIM_e_cell	0.453
CAVIN1	0	1.72153	0.488	0.033	0	VIM_e_cell	0.455
ZEB2	0	1.71556	0.424	0.008	0	VIM_e_cell	0.416
MAP3K20	0	1.70758	0.426	0.017	0	VIM_e_cell	0.409
MFGE8	0	1.66703	0.426	0.013	0	VIM_e_cell	0.413
FXYD1	0	1.60269	0.405	0.002	0	VIM_e_cell	0.403
MFAP4	0	1.60234	0.393	0.013	0	VIM_e_cell	0.38
RCAN2	0	1.57139	0.398	0.012	0	VIM_e_cell	0.386
BGN	0	1.5685	0.374	0.002	0	VIM_e_cell	0.372
ADRA2A	0	1.54938	0.362	0.002	0	VIM_e_cell	0.36
SPARC	0	1.52757	0.464	0.019	0	VIM_e_cell	0.445
MEF2C	0	1.46817	0.407	0.024	0	VIM_e_cell	0.383
COX7A1	0	1.45558	0.431	0.006	0	VIM_e_cell	0.425
LMOD1	0	1.44908	0.355	0.002	0	VIM_e_cell	0.353
SLIT3	0	1.40553	0.381	0.007	0	VIM_e_cell	0.374
ACTG2	0	1.40272	0.305	0.005	0	VIM_e_cell	0.3
MAP1B	0	1.37351	0.395	0.013	0	VIM_e_cell	0.382
CNN1	0	1.33714	0.312	0.002	0	VIM_e_cell	0.31
KANK2	0	1.32937	0.374	0.015	0	VIM_e_cell	0.359
CAVIN3	0	1.3225	0.4	0.018	0	VIM_e_cell	0.382
RARRES2	0	1.31338	0.438	0.023	0	VIM_e_cell	0.415
COL14A1	0	1.30403	0.34	0.005	0	VIM_e_cell	0.335
GUCY1A1	0	1.27998	0.374	0.009	0	VIM_e_cell	0.365
PTN	0	1.2238	0.3	0.003	0	VIM_e_cell	0.297
PPP1R14A	0	1.21821	0.324	0.002	0	VIM_e_cell	0.322
NTRK2	0	1.20792	0.324	0	0	VIM_e_cell	0.324
AEBP1	0	1.20248	0.298	0.006	0	VIM_e_cell	0.292
NEXN	0	1.15041	0.29	0.003	0	VIM_e_cell	0.287
FHL1	0	1.14582	0.298	0.009	0	VIM_e_cell	0.289
TCF21	0	1.09281	0.3	0.004	0	VIM_e_cell	0.296
EDNRA	0	1.09058	0.3	0.002	0	VIM_e_cell	0.298
LHFPL6	0	1.08019	0.269	0.008	0	VIM_e_cell	0.261
MRVI1	0	1.06197	0.317	0.002	0	VIM_e_cell	0.315
HSPB6	0	1.04228	0.276	0.003	0	VIM_e_cell	0.273
EBF1	0	1.03043	0.314	0.002	0	VIM_e_cell	0.312
COL6A1	0	1.02842	0.388	0.02	0	VIM_e_cell	0.368
PARM1	0	1.0041	0.281	0.009	0	VIM_e_cell	0.272
CCDC3	0	0.998033	0.279	0.007	0	VIM_e_cell	0.272
MSRB3	0	0.996359	0.298	0.003	0	VIM_e_cell	0.295
TGFB1I1	0	0.992096	0.321	0.012	0	VIM_e_cell	0.309
ITGA7	0	0.980536	0.267	0.001	0	VIM_e_cell	0.266
AOC3	0	0.980348	0.267	0.001	0	VIM_e_cell	0.266
CPE	0	0.957038	0.312	0.013	0	VIM_e_cell	0.299
COL6A2	0	0.952321	0.362	0.017	0	VIM_e_cell	0.345
RUNX1T1	0	0.935546	0.255	0.001	0	VIM_e_cell	0.254
F10	0	0.932559	0.26	0.001	0	VIM_e_cell	0.259
ARHGEF17	0	0.906366	0.283	0.01	0	VIM_e_cell	0.273
COL4A2	0	0.867972	0.257	0.004	0	VIM_e_cell	0.253
EFHD1	0	0.841245	0.255	0.001	0	VIM_e_cell	0.254
MRGPRF	0	0.839252	0.262	0.001	0	VIM_e_cell	0.261
FAM129A	0	0.830628	0.274	0.009	0	VIM_e_cell	0.265
ITGA8	0	0.82987	0.255	0.003	0	VIM_e_cell	0.252
NRGN	0	0.803894	0.267	0.002	0	VIM_e_cell	0.265
ANXA6	0	0.790111	0.269	0.006	0	VIM_e_cell	0.263
SYNPO2	4.20337e-306	1.5901	0.383	0.025	7.84853e-302	VIM_e_cell	0.358
CAV1	2.99587e-291	2.64916	0.569	0.07	5.59388e-287	VIM_e_cell	0.499
TNS1	1.88062e-285	1.32261	0.417	0.034	3.5115e-281	VIM_e_cell	0.383
PDLIM7	3.31198e-285	0.871801	0.293	0.014	6.18412e-281	VIM_e_cell	0.279
COL3A1	5.13846e-285	1.14216	0.333	0.019	9.59453e-281	VIM_e_cell	0.314
LBH	2.92143e-279	1.94382	0.5	0.053	5.45489e-275	VIM_e_cell	0.447
COL1A2	2.49956e-276	1.07139	0.395	0.029	4.66717e-272	VIM_e_cell	0.366
COL1A1	2.49384e-273	1.24753	0.383	0.028	4.65649e-269	VIM_e_cell	0.355
SOD3	1.14885e-270	1.29634	0.402	0.033	2.14514e-266	VIM_e_cell	0.369
TBX2	3.96195e-266	0.844532	0.257	0.011	7.39775e-262	VIM_e_cell	0.246
GNG11	1.00804e-261	0.692055	0.298	0.016	1.88222e-257	VIM_e_cell	0.282
TIMP2	3.23806e-249	0.874108	0.326	0.022	6.04611e-245	VIM_e_cell	0.304
INPP4B	3.9624e-228	0.91789	0.262	0.015	7.3986e-224	VIM_e_cell	0.247
TPM1	5.14511e-228	2.44547	0.629	0.111	9.60695e-224	VIM_e_cell	0.518
MSN	1.07323e-226	0.690643	0.267	0.015	2.00394e-222	VIM_e_cell	0.252
RRAD	1.442e-223	1.10534	0.512	0.063	2.6925e-219	VIM_e_cell	0.449
COL18A1	1.36063e-220	0.97715	0.271	0.017	2.54056e-216	VIM_e_cell	0.254
RASL11A	2.33183e-219	0.902942	0.331	0.027	4.35399e-215	VIM_e_cell	0.304
IGFBP6	1.12516e-216	1.21525	0.305	0.023	2.1009e-212	VIM_e_cell	0.282
EHD2	1.67239e-212	0.908988	0.329	0.027	3.12268e-208	VIM_e_cell	0.302
PALLD	4.78611e-211	1.36931	0.381	0.04	8.93662e-207	VIM_e_cell	0.341
LTBP1	1.18145e-205	0.851471	0.283	0.02	2.206e-201	VIM_e_cell	0.263
TIMP3	5.35425e-200	2.0074	0.586	0.105	9.99745e-196	VIM_e_cell	0.481
DCN	7.85519e-193	1.16984	0.414	0.048	1.46672e-188	VIM_e_cell	0.366
CSRP1	3.54861e-189	1.28034	0.55	0.091	6.62596e-185	VIM_e_cell	0.459
SERPING1	1.01333e-186	1.22003	0.374	0.043	1.89209e-182	VIM_e_cell	0.331
GPNMB	7.66164e-186	0.810972	0.333	0.032	1.43058e-181	VIM_e_cell	0.301
MT2A	3.54063e-185	2.94427	0.843	0.242	6.61107e-181	VIM_e_cell	0.601
CAV2	1.79156e-180	1.10661	0.502	0.079	3.3452e-176	VIM_e_cell	0.423
PKIG	3.22978e-175	0.716204	0.348	0.038	6.03064e-171	VIM_e_cell	0.31
GSN	7.92026e-171	1.20208	0.59	0.115	1.47887e-166	VIM_e_cell	0.475
DDAH2	2.31428e-167	0.797215	0.352	0.042	4.32122e-163	VIM_e_cell	0.31
SELENOM1	1.34085e-164	1.67285	0.614	0.137	2.50364e-160	VIM_e_cell	0.477
SYNE1	1.45385e-160	0.777564	0.286	0.028	2.71463e-156	VIM_e_cell	0.258
ARHGAP10	1.41644e-155	0.66694	0.267	0.025	2.64478e-151	VIM_e_cell	0.242
ILK	2.16265e-153	0.743194	0.424	0.065	4.03811e-149	VIM_e_cell	0.359
ADAMTS1	2.74692e-153	1.97326	0.479	0.087	5.12905e-149	VIM_e_cell	0.392
PPP1R12A	1.87034e-152	1.38389	0.495	0.094	3.4923e-148	VIM_e_cell	0.401
CTGF	3.90089e-142	1.61371	0.429	0.073	7.28374e-138	VIM_e_cell	0.356
EMP3	2.17925e-140	0.680277	0.269	0.028	4.0691e-136	VIM_e_cell	0.241
NR2F2	6.37722e-139	1.95547	0.524	0.121	1.19076e-134	VIM_e_cell	0.403
TINAGL1	3.65397e-136	0.844884	0.519	0.101	6.82269e-132	VIM_e_cell	0.418
SORBS2	3.61296e-134	1.33629	0.376	0.061	6.74612e-130	VIM_e_cell	0.315
TCF4	4.63313e-134	0.937183	0.317	0.043	8.65098e-130	VIM_e_cell	0.274
PHLDB2	2.26601e-127	0.648545	0.264	0.03	4.23109e-123	VIM_e_cell	0.234
C11orf96	2.20139e-126	0.863231	0.71	0.173	4.11044e-122	VIM_e_cell	0.537
PPP1R12B	8.63319e-126	0.726963	0.319	0.045	1.61199e-121	VIM_e_cell	0.274
NDRG2	3.62057e-122	0.763162	0.381	0.065	6.76032e-118	VIM_e_cell	0.316
PCSK7	2.24906e-120	0.893759	0.295	0.041	4.19944e-116	VIM_e_cell	0.254
CRIP2	5.3261e-120	0.682125	0.502	0.106	9.94489e-116	VIM_e_cell	0.396
CD99	1.48586e-118	0.794116	0.624	0.16	2.77441e-114	VIM_e_cell	0.464
TACC1	2.57492e-117	0.888083	0.35	0.058	4.80789e-113	VIM_e_cell	0.292
NUPR11	2.60532e-113	0.970888	0.612	0.165	4.86466e-109	VIM_e_cell	0.447
CYR61	2.73605e-113	2.00698	0.51	0.131	5.10875e-109	VIM_e_cell	0.379
IGFBP5	3.13934e-111	3.02983	0.695	0.241	5.86177e-107	VIM_e_cell	0.454
CCDC107	8.20471e-110	0.50789	0.34	0.056	1.53198e-105	VIM_e_cell	0.284
CYB5R3	2.07594e-109	0.626369	0.488	0.108	3.8762e-105	VIM_e_cell	0.38
SORBS3	4.00498e-109	0.675108	0.276	0.039	7.47809e-105	VIM_e_cell	0.237
UTRN	6.03437e-109	1.00713	0.364	0.067	1.12674e-104	VIM_e_cell	0.297
MT1X	3.22801e-108	1.05035	0.362	0.065	6.02734e-104	VIM_e_cell	0.297
CRTAP	1.71967e-106	0.687017	0.36	0.066	3.21097e-102	VIM_e_cell	0.294
MYC	1.37486e-105	1.19121	0.31	0.05	2.56713e-101	VIM_e_cell	0.26
LPP	2.21973e-105	1.20236	0.452	0.106	4.14468e-101	VIM_e_cell	0.346
SH3BGRL	2.82941e-105	0.804826	0.674	0.198	5.28308e-101	VIM_e_cell	0.476
HCFC1R1	3.90497e-103	0.581188	0.471	0.107	7.29135e-99	VIM_e_cell	0.364
NET1	1.07246e-99	1.41916	0.393	0.085	2.0025e-95	VIM_e_cell	0.308
IFITM21	2.61064e-98	0.897306	0.452	0.109	4.87458e-94	VIM_e_cell	0.343
PLS3	5.03486e-96	0.629562	0.383	0.08	9.40109e-92	VIM_e_cell	0.303
AIP	7.87838e-95	0.465942	0.371	0.075	1.47105e-90	VIM_e_cell	0.296
NR3C1	2.43684e-94	0.629539	0.279	0.046	4.55007e-90	VIM_e_cell	0.233
ROCK1	2.84559e-94	0.823978	0.388	0.084	5.31329e-90	VIM_e_cell	0.304
C7orf50	8.35902e-94	0.320466	0.374	0.074	1.5608e-89	VIM_e_cell	0.3
BCL6	3.1943e-91	0.59906	0.314	0.057	5.9644e-87	VIM_e_cell	0.257
SERPINH1	3.16314e-90	0.537117	0.257	0.04	5.90621e-86	VIM_e_cell	0.217
SEPT7	2.56071e-89	1.04195	0.66	0.223	4.78136e-85	VIM_e_cell	0.437
IFITM31	2.28489e-88	0.929261	0.802	0.287	4.26635e-84	VIM_e_cell	0.515
MGST31	4.24495e-87	0.805604	0.8	0.3	7.92617e-83	VIM_e_cell	0.5
ADIRF1	6.77693e-86	1.06125	0.981	0.84	1.26539e-81	VIM_e_cell	0.141
CBX6	1.51e-85	0.425614	0.286	0.05	2.81948e-81	VIM_e_cell	0.236
RNASEH2C	3.51084e-85	0.351061	0.51	0.136	6.55544e-81	VIM_e_cell	0.374
CRIM1	4.30637e-84	0.650293	0.367	0.08	8.04085e-80	VIM_e_cell	0.287
MAGED2	1.11869e-83	0.556228	0.555	0.159	2.08881e-79	VIM_e_cell	0.396
OAZ2	2.1202e-83	0.583347	0.29	0.053	3.95884e-79	VIM_e_cell	0.237
EPAS1	3.42731e-83	0.682523	0.405	0.097	6.39948e-79	VIM_e_cell	0.308
ARL2	4.20305e-83	0.478933	0.452	0.114	7.84793e-79	VIM_e_cell	0.338
DSTN	2.92608e-82	1.57439	0.895	0.472	5.46359e-78	VIM_e_cell	0.423
DNAJC15	8.11878e-82	0.303573	0.262	0.044	1.51594e-77	VIM_e_cell	0.218
ISYNA1	2.34485e-81	0.486882	0.317	0.064	4.37831e-77	VIM_e_cell	0.253
IFI27L2	3.89851e-81	0.476091	0.293	0.056	7.27931e-77	VIM_e_cell	0.237
WDR1	5.3063e-81	0.471311	0.36	0.079	9.90793e-77	VIM_e_cell	0.281
EGR3	1.0527e-80	0.841232	0.281	0.052	1.9656e-76	VIM_e_cell	0.229
GSTM3	1.3334e-80	0.520229	0.329	0.068	2.48972e-76	VIM_e_cell	0.261
MYH9	1.18858e-79	0.515587	0.486	0.131	2.21931e-75	VIM_e_cell	0.355
ANXA5	3.41069e-79	0.707391	0.49	0.142	6.36845e-75	VIM_e_cell	0.348
SBDS	3.89617e-79	0.507728	0.555	0.166	7.27493e-75	VIM_e_cell	0.389
HMGB2	9.63057e-78	0.383686	0.4	0.097	1.79822e-73	VIM_e_cell	0.303
KLF9	3.43861e-77	0.566759	0.255	0.046	6.42057e-73	VIM_e_cell	0.209
DTWD1	5.21718e-77	0.452855	0.274	0.052	9.74152e-73	VIM_e_cell	0.222
VCL	6.08661e-76	0.515088	0.34	0.074	1.13649e-71	VIM_e_cell	0.266
MYL61	1.29382e-75	1.08634	0.957	0.71	2.41583e-71	VIM_e_cell	0.247
RABAC11	2.788e-75	0.496281	0.619	0.201	5.20576e-71	VIM_e_cell	0.418
PDLIM5	4.46135e-75	0.495046	0.317	0.067	8.33024e-71	VIM_e_cell	0.25
MGLL	5.62989e-75	0.33988	0.357	0.078	1.05121e-70	VIM_e_cell	0.279
NDUFAF3	1.09078e-74	0.309379	0.531	0.155	2.03671e-70	VIM_e_cell	0.376
CD151	2.96375e-74	0.537678	0.686	0.236	5.53392e-70	VIM_e_cell	0.45
NT5DC2	1.52059e-73	0.434551	0.293	0.059	2.83925e-69	VIM_e_cell	0.234
EID1	3.05618e-73	0.755692	0.664	0.243	5.7065e-69	VIM_e_cell	0.421
ARPC1A	2.04496e-72	0.439869	0.54	0.165	3.81835e-68	VIM_e_cell	0.375
PSMC5	3.40611e-72	0.364747	0.588	0.188	6.3599e-68	VIM_e_cell	0.4
RGS16	7.14335e-72	0.957879	0.412	0.106	1.33381e-67	VIM_e_cell	0.306
MYO1C	2.83119e-71	0.470265	0.281	0.057	5.2864e-67	VIM_e_cell	0.224
NME4	3.48258e-71	0.289036	0.345	0.079	6.50267e-67	VIM_e_cell	0.266
FAM96B	4.54987e-71	0.25992	0.514	0.153	8.49551e-67	VIM_e_cell	0.361
MAT2A	1.08068e-70	0.729568	0.371	0.095	2.01785e-66	VIM_e_cell	0.276
MPRIP	1.36686e-70	0.418065	0.264	0.051	2.5522e-66	VIM_e_cell	0.213
EPS8	2.69757e-70	0.782636	0.414	0.117	5.03691e-66	VIM_e_cell	0.297
DCTN3	5.32285e-70	0.356367	0.481	0.139	9.93883e-66	VIM_e_cell	0.342
VAMP21	6.71176e-70	0.657812	0.438	0.129	1.25322e-65	VIM_e_cell	0.309
UBXN1	8.71491e-70	0.358266	0.624	0.208	1.62725e-65	VIM_e_cell	0.416
ARPC5	1.09281e-69	0.556426	0.455	0.131	2.0405e-65	VIM_e_cell	0.324
CUEDC2	1.32486e-69	0.445127	0.31	0.069	2.47377e-65	VIM_e_cell	0.241
ACTB1	1.50975e-69	0.922699	0.974	0.704	2.81901e-65	VIM_e_cell	0.27
THBS11	6.01318e-69	0.891965	0.352	0.088	1.12278e-64	VIM_e_cell	0.264
CALM21	2.62063e-68	0.961754	0.862	0.411	4.89325e-64	VIM_e_cell	0.451
VAMP5	2.128e-67	0.322782	0.274	0.056	3.97341e-63	VIM_e_cell	0.218
DNAJB4	2.13116e-67	0.595544	0.252	0.049	3.97931e-63	VIM_e_cell	0.203
COX17	7.68746e-67	0.292788	0.51	0.156	1.4354e-62	VIM_e_cell	0.354
ESD	8.45934e-67	0.392588	0.54	0.173	1.57953e-62	VIM_e_cell	0.367
SERINC1	2.05132e-66	0.497635	0.302	0.069	3.83023e-62	VIM_e_cell	0.233
MRPL181	5.15163e-66	0.335261	0.526	0.165	9.61913e-62	VIM_e_cell	0.361
IAH1	9.4427e-66	0.34847	0.35	0.087	1.76314e-61	VIM_e_cell	0.263
RTL8C	9.86148e-66	0.335538	0.312	0.071	1.84134e-61	VIM_e_cell	0.241
MCRIP1	2.13605e-65	0.302737	0.345	0.085	3.98844e-61	VIM_e_cell	0.26
MYADM1	3.01721e-65	0.696072	0.336	0.085	5.63374e-61	VIM_e_cell	0.251
MRPL32	4.11194e-65	0.268039	0.426	0.12	7.67781e-61	VIM_e_cell	0.306
HES41	4.8144e-65	0.416815	0.579	0.187	8.98944e-61	VIM_e_cell	0.392
CD591	5.10613e-65	0.390626	0.655	0.232	9.53416e-61	VIM_e_cell	0.423
ANO6	6.40429e-65	0.462103	0.252	0.05	1.19581e-60	VIM_e_cell	0.202
CHURC1	1.18742e-64	0.328123	0.531	0.171	2.21716e-60	VIM_e_cell	0.36
TSC22D1	1.56593e-64	1.13901	0.843	0.402	2.92391e-60	VIM_e_cell	0.441
GPRC5C	2.44244e-64	0.429061	0.376	0.1	4.56052e-60	VIM_e_cell	0.276
TSC22D3	3.76125e-64	0.47482	0.533	0.171	7.023e-60	VIM_e_cell	0.362
TLN1	6.67487e-64	0.532368	0.348	0.091	1.24633e-59	VIM_e_cell	0.257
ZBTB201	8.67327e-64	0.871289	0.343	0.092	1.61947e-59	VIM_e_cell	0.251
RBPMS	2.33399e-63	0.355773	0.433	0.125	4.35803e-59	VIM_e_cell	0.308
C6orf48	4.95441e-63	0.381209	0.433	0.127	9.25088e-59	VIM_e_cell	0.306
BCAM1	1.81758e-62	0.575398	0.512	0.165	3.39378e-58	VIM_e_cell	0.347
POLR2F	1.85615e-62	0.280131	0.438	0.128	3.46581e-58	VIM_e_cell	0.31
IRF2BP2	1.89706e-62	0.491678	0.383	0.107	3.54218e-58	VIM_e_cell	0.276
NFIB	8.11304e-62	0.685097	0.386	0.112	1.51487e-57	VIM_e_cell	0.274
JAG1	2.05942e-61	0.56225	0.371	0.103	3.84536e-57	VIM_e_cell	0.268
C12orf57	4.84418e-61	0.601278	0.812	0.339	9.04506e-57	VIM_e_cell	0.473
MPC1	1.19631e-60	0.283148	0.367	0.099	2.23374e-56	VIM_e_cell	0.268
HMGN31	1.2381e-60	0.278091	0.602	0.21	2.31177e-56	VIM_e_cell	0.392
RRAS	2.50909e-60	0.393954	0.314	0.078	4.68496e-56	VIM_e_cell	0.236
ZFHX31	6.82116e-60	0.81692	0.417	0.133	1.27365e-55	VIM_e_cell	0.284
ID4	7.07284e-59	0.597154	0.64	0.244	1.32064e-54	VIM_e_cell	0.396
C1orf123	1.83435e-58	0.306457	0.281	0.065	3.4251e-54	VIM_e_cell	0.216
PLEC	2.17709e-58	0.309908	0.348	0.093	4.06506e-54	VIM_e_cell	0.255
HAX1	2.21269e-58	0.286725	0.419	0.125	4.13154e-54	VIM_e_cell	0.294
KLF2	8.58684e-58	0.344327	0.583	0.198	1.60334e-53	VIM_e_cell	0.385
YWHAQ	1.32305e-57	0.304689	0.54	0.186	2.47039e-53	VIM_e_cell	0.354
NDUFB8	1.598e-57	0.317782	0.731	0.286	2.98378e-53	VIM_e_cell	0.445
LUM	5.78412e-57	0.259836	0.255	0.054	1.08001e-52	VIM_e_cell	0.201
CNN3	2.70027e-56	0.318027	0.431	0.133	5.04195e-52	VIM_e_cell	0.298
TMEM256	4.7862e-56	0.294337	0.543	0.189	8.9368e-52	VIM_e_cell	0.354
ACTN4	6.70613e-56	0.557829	0.569	0.215	1.25217e-51	VIM_e_cell	0.354
LEPROT	1.27262e-55	0.432914	0.44	0.143	2.37624e-51	VIM_e_cell	0.297
TAGLN21	6.15255e-55	0.297761	0.614	0.225	1.1488e-50	VIM_e_cell	0.389
C4orf3	1.90365e-54	0.335944	0.707	0.278	3.55449e-50	VIM_e_cell	0.429
PHLDA1	2.66586e-54	0.322447	0.352	0.097	4.9777e-50	VIM_e_cell	0.255
NDUFB7	2.89308e-54	0.448454	0.762	0.319	5.40195e-50	VIM_e_cell	0.443
PTEN	8.93269e-54	0.432789	0.355	0.104	1.66791e-49	VIM_e_cell	0.251
PCYOX1	4.9643e-53	0.368371	0.295	0.077	9.26933e-49	VIM_e_cell	0.218
AHNAK1	9.22024e-53	0.539234	0.548	0.205	1.7216e-48	VIM_e_cell	0.343
RHOA	1.77154e-52	0.378844	0.671	0.267	3.30782e-48	VIM_e_cell	0.404
PJA2	3.39722e-52	0.374468	0.312	0.086	6.3433e-48	VIM_e_cell	0.226
UBA2	3.88154e-52	0.379119	0.271	0.068	7.2476e-48	VIM_e_cell	0.203
C11orf58	7.08349e-52	0.267346	0.621	0.234	1.32263e-47	VIM_e_cell	0.387
ZFAND5	7.16693e-52	0.423029	0.555	0.207	1.33821e-47	VIM_e_cell	0.348
CNBP	1.27039e-51	0.346401	0.679	0.269	2.37207e-47	VIM_e_cell	0.41
PRMT2	4.73602e-51	0.301926	0.326	0.092	8.8431e-47	VIM_e_cell	0.234
ACTN1	7.36822e-51	0.586907	0.298	0.082	1.37579e-46	VIM_e_cell	0.216
FIS1	8.6058e-51	0.268145	0.648	0.256	1.60687e-46	VIM_e_cell	0.392
NFIC1	1.15901e-50	0.511891	0.345	0.106	2.16411e-46	VIM_e_cell	0.239
ITGB1	2.74051e-50	0.645867	0.576	0.231	5.11707e-46	VIM_e_cell	0.345
CARHSP1	6.94449e-50	0.312951	0.293	0.078	1.29667e-45	VIM_e_cell	0.215
BST2	8.35893e-49	0.35997	0.379	0.117	1.56078e-44	VIM_e_cell	0.262
PPP1CB	8.55404e-49	0.280462	0.443	0.149	1.59721e-44	VIM_e_cell	0.294
ENAH	3.83032e-48	0.428295	0.343	0.105	7.15197e-44	VIM_e_cell	0.238
ZBTB38	4.94563e-48	0.428012	0.269	0.072	9.23448e-44	VIM_e_cell	0.197
SOD11	6.16286e-48	0.338321	0.821	0.366	1.15073e-43	VIM_e_cell	0.455
CDKN1A1	8.39315e-48	0.658256	0.545	0.212	1.56717e-43	VIM_e_cell	0.333
MAP4	1.06454e-47	0.27502	0.302	0.084	1.98771e-43	VIM_e_cell	0.218
MBNL11	1.18108e-47	0.425533	0.314	0.092	2.20532e-43	VIM_e_cell	0.222
SYTL2	1.00702e-46	0.428412	0.276	0.074	1.8803e-42	VIM_e_cell	0.202
EMD	2.74922e-46	0.263371	0.281	0.076	5.13334e-42	VIM_e_cell	0.205
SRSF5	4.19769e-46	0.465758	0.75	0.336	7.83793e-42	VIM_e_cell	0.414
NAP1L1	6.09761e-46	0.385642	0.569	0.225	1.13855e-41	VIM_e_cell	0.344
SOCS3	1.59609e-45	0.583623	0.495	0.187	2.98021e-41	VIM_e_cell	0.308
IDS	2.03471e-45	0.394052	0.252	0.066	3.79921e-41	VIM_e_cell	0.186
LMO4	2.76919e-45	0.671634	0.479	0.186	5.17062e-41	VIM_e_cell	0.293
PTK2	2.9938e-45	0.314083	0.302	0.087	5.59002e-41	VIM_e_cell	0.215
HNRNPH3	3.72624e-45	0.296375	0.457	0.166	6.95763e-41	VIM_e_cell	0.291
PDGFA1	5.34943e-45	0.320552	0.276	0.077	9.98847e-41	VIM_e_cell	0.199
HYI	5.90926e-45	0.321317	0.25	0.065	1.10338e-40	VIM_e_cell	0.185
TCEAL4	6.26645e-45	0.294	0.562	0.22	1.17007e-40	VIM_e_cell	0.342
PTMS	1.56162e-44	0.302869	0.688	0.287	2.91586e-40	VIM_e_cell	0.401
CEBPD	1.87293e-43	0.732039	0.712	0.325	3.49713e-39	VIM_e_cell	0.387
C9orf31	1.38854e-42	0.324336	0.383	0.131	2.59268e-38	VIM_e_cell	0.252
LAPTM4A	3.47538e-42	0.433571	0.79	0.36	6.48924e-38	VIM_e_cell	0.43
DEK1	1.33528e-41	0.488043	0.448	0.174	2.49323e-37	VIM_e_cell	0.274
TUBA1B1	2.40888e-39	0.391742	0.788	0.371	4.49785e-35	VIM_e_cell	0.417
RAB34	3.30547e-39	0.311643	0.276	0.083	6.17197e-35	VIM_e_cell	0.193
NDUFS51	4.34054e-39	0.385586	0.852	0.43	8.10465e-35	VIM_e_cell	0.422
MYLIP	6.92077e-39	0.359935	0.314	0.102	1.29225e-34	VIM_e_cell	0.212
HSPA1A	3.45765e-37	1.10994	0.886	0.629	6.45612e-33	VIM_e_cell	0.257
APP2	1.09684e-36	0.452078	0.44	0.179	2.04802e-32	VIM_e_cell	0.261
WASF21	1.39442e-36	0.384275	0.39	0.149	2.60367e-32	VIM_e_cell	0.241
NAXE	1.5191e-35	0.276903	0.286	0.092	2.83647e-31	VIM_e_cell	0.194
DNAJB1	3.61483e-35	0.759918	0.683	0.343	6.74961e-31	VIM_e_cell	0.34
BBX1	3.15056e-34	0.345382	0.31	0.109	5.88273e-30	VIM_e_cell	0.201
ARID5B2	2.18024e-33	0.67245	0.395	0.167	4.07094e-29	VIM_e_cell	0.228
AKAP131	5.05762e-33	0.403507	0.274	0.092	9.44358e-29	VIM_e_cell	0.182
FAU	1.02976e-32	0.440088	0.976	0.859	1.92277e-28	VIM_e_cell	0.117
PNISR1	2.52667e-32	0.385338	0.45	0.193	4.71779e-28	VIM_e_cell	0.257
ANKRD121	1.58314e-31	0.39022	0.374	0.154	2.95604e-27	VIM_e_cell	0.22
WSB11	1.75278e-31	0.315489	0.45	0.193	3.27279e-27	VIM_e_cell	0.257
TMSB4X	1.76737e-31	0.772202	0.971	0.816	3.30004e-27	VIM_e_cell	0.155
SRSF71	1.02399e-30	0.374178	0.733	0.359	1.91199e-26	VIM_e_cell	0.374
S100A41	4.97964e-29	0.445358	0.714	0.355	9.29799e-25	VIM_e_cell	0.359
PPIG1	1.83123e-28	0.357861	0.352	0.147	3.41927e-24	VIM_e_cell	0.205
MPHOSPH81	2.07813e-28	0.388013	0.367	0.153	3.88029e-24	VIM_e_cell	0.214
RHOB1	2.01221e-27	0.536731	0.776	0.432	3.75721e-23	VIM_e_cell	0.344
NFIA1	2.39565e-27	0.334899	0.345	0.143	4.47317e-23	VIM_e_cell	0.202
HSPA1B	3.96818e-26	0.714009	0.61	0.331	7.40938e-22	VIM_e_cell	0.279
NDUFA41	3.3647e-25	0.417782	0.874	0.596	6.28256e-21	VIM_e_cell	0.278
RPL36AL	3.6395e-25	0.315389	0.893	0.518	6.79567e-21	VIM_e_cell	0.375
SON1	1.09506e-24	0.310172	0.581	0.293	2.04469e-20	VIM_e_cell	0.288
UBC1	3.16228e-23	0.360383	0.974	0.817	5.90461e-19	VIM_e_cell	0.157
RPL10	6.94545e-23	0.326177	0.99	0.978	1.29686e-18	VIM_e_cell	0.012
SELENOW1	8.00602e-23	0.252132	0.862	0.509	1.49488e-18	VIM_e_cell	0.353
HIST1H4C	3.71449e-22	0.453499	0.576	0.315	6.93569e-18	VIM_e_cell	0.261
YME1L11	1.06733e-21	0.258992	0.348	0.158	1.99291e-17	VIM_e_cell	0.19
NR4A1	6.19966e-21	0.29394	0.721	0.386	1.1576e-16	VIM_e_cell	0.335
H3F3B	2.2225e-19	0.441146	0.955	0.785	4.14985e-15	VIM_e_cell	0.17
SYNE21	2.97479e-19	0.314905	0.314	0.146	5.55452e-15	VIM_e_cell	0.168
PTMA	5.41578e-18	0.443579	0.983	0.865	1.01124e-13	VIM_e_cell	0.118
UBB	1.53968e-17	0.307508	0.917	0.627	2.87489e-13	VIM_e_cell	0.29
ID2	1.58714e-17	0.346959	0.767	0.437	2.96352e-13	VIM_e_cell	0.33
INTS61	4.78108e-15	0.281843	0.376	0.201	8.92724e-11	VIM_e_cell	0.175
ZFP36	2.79454e-14	0.75035	0.905	0.715	5.21797e-10	VIM_e_cell	0.19
ID3	8.19376e-13	0.252138	0.807	0.513	1.52994e-08	VIM_e_cell	0.294
RPL18	1.23781e-12	0.259212	0.974	0.911	2.31123e-08	VIM_e_cell	0.063
FTL	5.57804e-12	0.311488	0.962	0.877	1.04153e-07	VIM_e_cell	0.085
GADD45B1	2.88885e-08	0.279319	0.907	0.786	0.000539405	VIM_e_cell	0.121
FOSB1	2.93133e-06	0.422085	0.85	0.632	0.0547339	VIM_e_cell	0.218
EGR11	0.00013485	0.521313	0.862	0.69	1	VIM_e_cell	0.172
CFD1	0.00154566	0.300829	0.507	0.416	1	VIM_e_cell	0.091
FOS1	0.00275301	0.717297	0.952	0.908	1	VIM_e_cell	0.044

## Sheet: PTPRC epthelial cells
gene	p_val	avg_log2FC	pct.1	pct.2	p_val_adj	cluster	pct.diff
PTPRC	0	2.33222	0.333	0.007	0	PTPRC_e_cell	0.326
CD52	3.30172e-203	1.74997	0.288	0.009	6.16497e-199	PTPRC_e_cell	0.279
IL32	1.33081e-146	1.94628	0.346	0.021	2.48489e-142	PTPRC_e_cell	0.325
CXCR4	7.77001e-139	1.89174	0.308	0.017	1.45082e-134	PTPRC_e_cell	0.291
SRGN	2.76278e-135	1.76838	0.333	0.021	5.15865e-131	PTPRC_e_cell	0.312
RGS1	1.66824e-126	2.16483	0.295	0.017	3.11494e-122	PTPRC_e_cell	0.278
VIM1	4.64975e-40	1.20684	0.423	0.095	8.68201e-36	PTPRC_e_cell	0.328
MALAT11	3.9981e-29	1.80197	1	0.994	7.46525e-25	PTPRC_e_cell	0.006
B2M1	1.57103e-21	0.845188	0.968	0.924	2.93343e-17	PTPRC_e_cell	0.044
IGHA11	3.18051e-20	2.23809	0.609	0.311	5.93865e-16	PTPRC_e_cell	0.298
HLA-DPA1	1.83318e-19	1.76413	0.288	0.088	3.42292e-15	PTPRC_e_cell	0.2
HLA-B2	4.13393e-18	1.11882	0.712	0.468	7.71888e-14	PTPRC_e_cell	0.244
MBNL12	1.66469e-17	1.10625	0.295	0.098	3.1083e-13	PTPRC_e_cell	0.197
UTRN1	1.06509e-16	1.18717	0.25	0.076	1.98874e-12	PTPRC_e_cell	0.174
IGKC1	1.83045e-16	0.962689	0.468	0.215	3.41781e-12	PTPRC_e_cell	0.253
BTG11	6.47045e-14	1.10621	0.66	0.419	1.20816e-09	PTPRC_e_cell	0.241
MT-CO12	6.61205e-14	0.711149	0.981	0.924	1.2346e-09	PTPRC_e_cell	0.057
ANKRD122	9.58269e-14	1.26728	0.365	0.16	1.78928e-09	PTPRC_e_cell	0.205
MT-CO22	3.24821e-12	0.595519	0.974	0.93	6.06506e-08	PTPRC_e_cell	0.044
MT-ND32	3.29851e-12	0.586859	0.962	0.843	6.15899e-08	PTPRC_e_cell	0.119
HLA-E1	5.12768e-12	1.06315	0.538	0.329	9.57441e-08	PTPRC_e_cell	0.209
MT-ATP62	6.98808e-12	0.57653	0.987	0.932	1.30481e-07	PTPRC_e_cell	0.055
IGHA21	1.02019e-11	1.19525	0.455	0.231	1.90491e-07	PTPRC_e_cell	0.224
MT-CO32	2.91005e-11	0.564803	0.968	0.904	5.43364e-07	PTPRC_e_cell	0.064
HLA-DPB1	6.56756e-11	1.80962	0.256	0.107	1.22629e-06	PTPRC_e_cell	0.149
MT-ND22	1.41579e-10	0.624692	0.904	0.795	2.64357e-06	PTPRC_e_cell	0.109
MT-CYB2	6.44059e-10	0.498144	0.981	0.937	1.20259e-05	PTPRC_e_cell	0.044
JCHAIN1	6.52535e-10	1.49132	0.295	0.133	1.21841e-05	PTPRC_e_cell	0.162
HLA-DRB11	1.20384e-09	1.22729	0.404	0.221	2.24781e-05	PTPRC_e_cell	0.183
HLA-A1	1.68199e-09	0.929436	0.635	0.46	3.14062e-05	PTPRC_e_cell	0.175
TSC22D31	5.19621e-09	0.983248	0.353	0.183	9.70237e-05	PTPRC_e_cell	0.17
MT-ND12	6.03556e-09	0.486426	0.929	0.786	0.000112696	PTPRC_e_cell	0.143
TNFAIP3	6.62221e-09	0.946968	0.327	0.161	0.00012365	PTPRC_e_cell	0.166
N4BP2L22	6.97225e-09	1.04085	0.365	0.201	0.000130186	PTPRC_e_cell	0.164
ATRX1	7.61483e-09	0.930287	0.314	0.156	0.000142184	PTPRC_e_cell	0.158
HLA-DRA1	1.31803e-08	1.60426	0.417	0.25	0.000246102	PTPRC_e_cell	0.167
BOD1L11	1.70141e-08	1.0239	0.256	0.116	0.000317687	PTPRC_e_cell	0.14
CD741	7.44973e-08	1.59108	0.506	0.351	0.00139101	PTPRC_e_cell	0.155
MT-ND4L2	3.00573e-07	0.702003	0.583	0.411	0.0056123	PTPRC_e_cell	0.172
MT-ND42	6.24982e-07	0.349581	0.974	0.948	0.0116697	PTPRC_e_cell	0.026
HLA-C1	1.17907e-06	0.624345	0.596	0.471	0.0220157	PTPRC_e_cell	0.125
NKTR1	1.50695e-06	0.897443	0.256	0.136	0.0281377	PTPRC_e_cell	0.12
ACTB2	6.76721e-06	0.779458	0.769	0.714	0.126357	PTPRC_e_cell	0.055
SON2	7.60592e-06	0.741142	0.442	0.302	0.142018	PTPRC_e_cell	0.14
SRRM2	1.37549e-05	0.8313	0.429	0.294	0.256832	PTPRC_e_cell	0.135
MT-ND52	1.41037e-05	0.345567	0.904	0.798	0.263344	PTPRC_e_cell	0.106
AKAP92	1.50442e-05	0.650237	0.372	0.232	0.280905	PTPRC_e_cell	0.14
PPP1R101	1.77838e-05	0.812935	0.282	0.165	0.332059	PTPRC_e_cell	0.117
TAPBP	1.88434e-05	0.623718	0.263	0.148	0.351844	PTPRC_e_cell	0.115
SF11	2.06631e-05	0.729847	0.321	0.2	0.385821	PTPRC_e_cell	0.121
ARGLU11	2.06871e-05	0.661137	0.385	0.251	0.38627	PTPRC_e_cell	0.134
PRPF4B1	2.15253e-05	0.818671	0.269	0.153	0.401921	PTPRC_e_cell	0.116
YME1L12	2.76735e-05	0.807627	0.282	0.164	0.51672	PTPRC_e_cell	0.118
ZFP36L22	3.48588e-05	0.590789	0.468	0.315	0.650884	PTPRC_e_cell	0.153
TMSB4X1	3.96499e-05	0.906757	0.84	0.822	0.740342	PTPRC_e_cell	0.018
DDX241	0.000132166	0.766676	0.295	0.185	1	PTPRC_e_cell	0.11
HNRNPU1	0.00015013	0.694641	0.429	0.307	1	PTPRC_e_cell	0.122
RBM391	0.000173905	0.715192	0.436	0.32	1	PTPRC_e_cell	0.116
SAT11	0.000177945	0.834206	0.596	0.473	1	PTPRC_e_cell	0.123
SRSF72	0.000284583	0.847164	0.481	0.372	1	PTPRC_e_cell	0.109
MPHOSPH82	0.000322998	0.388428	0.263	0.16	1	PTPRC_e_cell	0.103
CCNL11	0.000353715	0.576123	0.462	0.332	1	PTPRC_e_cell	0.13
YWHAZ	0.000365144	0.437991	0.417	0.287	1	PTPRC_e_cell	0.13
DDX3X1	0.000480925	0.774196	0.314	0.206	1	PTPRC_e_cell	0.108
PNISR2	0.000530985	0.62365	0.301	0.202	1	PTPRC_e_cell	0.099
PRRC2C1	0.000535332	0.790694	0.321	0.226	1	PTPRC_e_cell	0.095
PAPOLA	0.000854544	0.473993	0.263	0.166	1	PTPRC_e_cell	0.097
ACTR2	0.00129328	0.520799	0.25	0.159	1	PTPRC_e_cell	0.091
FUS1	0.00147593	0.56303	0.353	0.253	1	PTPRC_e_cell	0.1
AHNAK2	0.00148045	0.993678	0.308	0.217	1	PTPRC_e_cell	0.091
TRA2B1	0.00187415	0.585429	0.308	0.217	1	PTPRC_e_cell	0.091
GOLGB12	0.00220518	0.452799	0.314	0.218	1	PTPRC_e_cell	0.096
HNRNPH1	0.00239966	0.504703	0.442	0.34	1	PTPRC_e_cell	0.102
TXNIP1	0.00255684	0.343098	0.596	0.477	1	PTPRC_e_cell	0.119
DNAJB11	0.00282909	0.521953	0.455	0.355	1	PTPRC_e_cell	0.1
DDX171	0.00350565	0.456938	0.359	0.267	1	PTPRC_e_cell	0.092
TMSB101	0.00350973	0.790588	0.744	0.694	1	PTPRC_e_cell	0.05
NEAT11	0.00476455	0.955118	0.673	0.601	1	PTPRC_e_cell	0.072
SRSF51	0.00572834	0.387691	0.442	0.351	1	PTPRC_e_cell	0.091
JUND1	0.00712668	0.32369	0.769	0.7	1	PTPRC_e_cell	0.069
WSB12	0.00732552	0.524914	0.282	0.202	1	PTPRC_e_cell	0.08
IRF11	0.00840603	0.370423	0.321	0.234	1	PTPRC_e_cell	0.087
GCC22	0.00994883	0.538259	0.25	0.179	1	PTPRC_e_cell	0.071

## Sheet: DCN epthelial cells
gene	p_val	avg_log2FC	pct.1	pct.2	p_val_adj	cluster	pct.diff
LUM1	6.25232e-23	1.89754	0.29	0.059	1.16743e-18	DCN_e_cell	0.231
DCN1	2.37435e-16	1.75833	0.25	0.06	4.43339e-12	DCN_e_cell	0.19
MT-ND43	7.65775e-14	0.743764	1	0.948	1.42986e-09	DCN_e_cell	0.052
MT-ND23	6.61902e-10	0.875427	0.91	0.796	1.2359e-05	DCN_e_cell	0.114
MT-ND53	8.55298e-09	0.715289	0.93	0.798	0.000159701	DCN_e_cell	0.132
EGR12	1.62164e-06	0.761708	0.75	0.696	0.0302793	DCN_e_cell	0.054
MT-CO23	2.08397e-05	0.398939	1	0.93	0.389118	DCN_e_cell	0.07
MT-CYB3	5.30832e-05	0.345114	1	0.937	0.99117	DCN_e_cell	0.063
MT-ND4L3	9.82278e-05	0.822868	0.5	0.413	1	DCN_e_cell	0.087
S100P1	0.000154255	0.364707	0.89	0.868	1	DCN_e_cell	0.022
MT-ND33	0.000172175	0.446498	0.96	0.844	1	DCN_e_cell	0.116
MT-ND13	0.000250403	0.42249	0.92	0.787	1	DCN_e_cell	0.133
MT-CO13	0.00179776	0.286457	1	0.924	1	DCN_e_cell	0.076
HSPA1A1	0.00204103	0.465313	0.68	0.639	1	DCN_e_cell	0.041
FBLN1	0.00215688	1.52687	0.28	0.186	1	DCN_e_cell	0.094
CFD2	0.00274709	0.849604	0.5	0.418	1	DCN_e_cell	0.082
NR4A11	0.00919921	0.888554	0.44	0.398	1	DCN_e_cell	0.042

## Sheet: SRGN epthelial cell
gene	p_val	avg_log2FC	pct.1	pct.2	p_val_adj	cluster	pct.diff
TPSB2	0	5.41722	0.81	0.009	0	SRGN_e_cell	0.801
TPSAB1	0	4.18133	0.621	0.003	0	SRGN_e_cell	0.618
CPA3	0	3.27696	0.362	0.001	0	SRGN_e_cell	0.361
CTSG	0	3.11689	0.397	0.003	0	SRGN_e_cell	0.394
RGS11	2.24308e-89	3.5698	0.397	0.019	4.18829e-85	SRGN_e_cell	0.378
SRGN1	3.33864e-68	3.25999	0.379	0.023	6.23391e-64	SRGN_e_cell	0.356
CD69	3.01104e-62	2.93236	0.362	0.023	5.62222e-58	SRGN_e_cell	0.339
RGS2	2.62949e-32	3.10581	0.379	0.049	4.90979e-28	SRGN_e_cell	0.33
EMP31	2.136e-19	1.33219	0.259	0.036	3.98835e-15	SRGN_e_cell	0.223
VIM2	4.85424e-17	2.16333	0.414	0.098	9.06385e-13	SRGN_e_cell	0.316
TUBA1A1	7.97172e-16	1.50774	0.293	0.054	1.48848e-11	SRGN_e_cell	0.239
MT-ND34	7.23275e-11	1.1807	0.966	0.844	1.3505e-06	SRGN_e_cell	0.122
MT-CYB4	1.74886e-10	1.00214	1	0.937	3.26547e-06	SRGN_e_cell	0.063
MT-CO24	7.67347e-10	0.974172	1	0.93	1.43279e-05	SRGN_e_cell	0.07
MT-ND44	4.08253e-09	0.758112	0.983	0.949	7.6229e-05	SRGN_e_cell	0.034
DUSP1	1.26241e-08	1.68038	0.793	0.59	0.000235718	SRGN_e_cell	0.203
MT-ATP63	1.92099e-08	1.01342	0.966	0.933	0.000358688	SRGN_e_cell	0.033
MT-CO14	2.27032e-08	0.862577	0.948	0.925	0.000423914	SRGN_e_cell	0.023
FXYD5	6.89016e-08	1.08586	0.276	0.085	0.00128653	SRGN_e_cell	0.191
PTMA1	3.39883e-07	0.854489	0.931	0.869	0.0063463	SRGN_e_cell	0.062
MT-ND14	5.12334e-07	0.937342	0.879	0.788	0.0095663	SRGN_e_cell	0.091
LMO41	1.21667e-06	1.54934	0.414	0.197	0.0227176	SRGN_e_cell	0.217
TMSB4X2	2.86375e-06	0.770529	0.862	0.822	0.0534719	SRGN_e_cell	0.04
MT-CO33	3.53946e-06	0.77073	1	0.905	0.0660888	SRGN_e_cell	0.095
ZFP36L23	8.37366e-06	1.4365	0.517	0.316	0.156353	SRGN_e_cell	0.201
TNFAIP31	1.60273e-05	1.95507	0.345	0.163	0.299261	SRGN_e_cell	0.182
TSC22D32	3.1809e-05	2.2462	0.362	0.184	0.593938	SRGN_e_cell	0.178
IFITM22	9.74493e-05	1.53345	0.276	0.121	1	SRGN_e_cell	0.155
FOSB2	0.00012374	1.07048	0.741	0.64	1	SRGN_e_cell	0.101
MT-ND24	0.000275721	0.695445	0.845	0.797	1	SRGN_e_cell	0.048
SOX4	0.000421891	0.837271	0.517	0.328	1	SRGN_e_cell	0.189
LITAF	0.000476278	1.46667	0.345	0.192	1	SRGN_e_cell	0.153
MALAT12	0.000737916	0.728127	1	0.994	1	SRGN_e_cell	0.006
GLUL1	0.00179597	1.043	0.448	0.316	1	SRGN_e_cell	0.132
AHNAK3	0.00343847	0.966822	0.345	0.217	1	SRGN_e_cell	0.128
B2M2	0.00404553	0.422237	0.948	0.925	1	SRGN_e_cell	0.023
CD441	0.00438492	1.09929	0.259	0.14	1	SRGN_e_cell	0.119
MPHOSPH83	0.00588359	0.947089	0.276	0.161	1	SRGN_e_cell	0.115
ATP6V0B	0.00669339	0.80951	0.328	0.201	1	SRGN_e_cell	0.127
SDCBP	0.00686853	0.700935	0.293	0.169	1	SRGN_e_cell	0.124
HNRNPA2B1	0.00871889	0.541365	0.621	0.54	1	SRGN_e_cell	0.081
