# Supplementary material for: Single-cell RNA sequencing reveals the immune microenvironment and signaling networks in cystitis glandularis
Source: Front Immunol. 2023 Feb 6;14:1083598. doi: 10.3389/fimmu.2023.1083598 (PMC9940314; doi:10.3389/fimmu.2023.1083598)
Supplement: Supplementary file 5 [file Table_4.xlsx]

## Sheet: Table S4. Differentially expres
Table S4. Differentially expressed genes of PIGR_epithelial cells compared with epithelial cells
Gene	p_val	avg_log2FC	pct.1	pct.2	p_val_adj
S100A6	0	-1.48989	0.924	0.984	0
S100A2	0	-2.63267	0.075	0.584	0
PIGR	0	4.43868	0.953	0.131	0
IGKC	0	4.93695	0.594	0.126	0
IGFBP2	0	-2.38172	0.202	0.713	0
RAMP1	0	1.69423	0.372	0.034	0
FAM3D	0	2.34607	0.514	0.039	0
ACPP	0	1.94211	0.265	0.016	0
RARRES1	0	2.91934	0.627	0.062	0
JCHAIN	0	4.72523	0.473	0.051	0
SPINK1	0	-3.27751	0.071	0.628	0
CD74	0	1.58155	0.682	0.272	0
SCGB3A1	0	4.23191	0.848	0.077	0
HLA-B	0	1.42248	0.777	0.396	0
SLC44A4	0	1.37638	0.358	0.053	0
HLA-DRA	0	1.66408	0.582	0.172	0
HLA-DRB1	0	1.77403	0.544	0.145	0
GSTA1	0	2.72993	0.537	0.03	0
CLDN3	0	1.58657	0.361	0.046	0
AZGP1	0	3.38472	0.759	0.089	0
FABP5	0	-2.88973	0.082	0.685	0
FABP4	0	-3.47259	0.016	0.596	0
LCN2	0	3.88747	0.86	0.131	0
MMP7	0	2.06215	0.384	0.052	0
SNCG	0	-2.603	0.178	0.753	0
OLFM4	0	3.00774	0.636	0.099	0
DHRS2	0	-2.69248	0.209	0.749	0
ENTPD5	0	1.46585	0.342	0.04	0
IGHA2	0	4.69757	0.682	0.124	0
IGHA1	0	3.83405	0.878	0.176	0
B2M	0	0.967989	0.987	0.91	0
C15orf48	0	1.49204	0.232	0.016	0
CRYM	0	1.38658	0.286	0.023	0
CLEC3A	0	1.426	0.197	0.007	0
RPL23	0	-1.41246	0.646	0.877	0
KRT13	0	-3.10777	0.252	0.869	0
KRT19	0	-1.10275	0.789	0.916	0
SLPI	0	1.98733	0.609	0.162	0
WFDC2	0	2.79541	0.812	0.214	0
FCGBP	0	3.0849	0.628	0.034	0
IGLC2	0	5.78304	0.597	0.113	0
TFF1	0	1.89094	0.319	0.02	0
MT-ND1	0	1.08052	0.958	0.747	0
MT-CO1	0	1.16256	0.994	0.908	0
MT-CO2	0	0.946087	0.992	0.916	0
MT-ATP6	0	1.32912	0.994	0.918	0
MT-CO3	0	1.13256	0.996	0.883	0
MT-ND3	0	1.13217	0.987	0.81	0
MT-CYB	0	0.902075	0.991	0.925	0
PDZK1IP1	2.1e-295	1.16532	0.235	0.021	3.93e-291
ROBO1	1.25e-288	1.27232	0.309	0.049	2.33e-284
SELENBP1	4.59e-286	1.43295	0.391	0.09	8.57e-282
CP	1.69e-284	1.12035	0.223	0.019	3.15e-280
ATP1B1	9.59e-282	1.47287	0.637	0.273	1.79e-277
SCGB2A1	8.2e-271	0.960015	0.182	0.009	1.53e-266
HLA-A	6.49e-264	1.26221	0.743	0.393	1.21e-259
SLC26A4	2.75e-260	0.97017	0.157	0.004	5.13e-256
TNFSF10	8.38e-259	1.41427	0.574	0.226	1.56e-254
AKR1C2	6.93e-255	-2.39266	0.054	0.459	1.29e-250
RPS2	2.47e-246	-0.690664	0.936	0.967	4.61e-242
ZG16B	7.66e-234	1.47915	0.425	0.136	1.43e-229
S100P	6.88e-229	-1.08974	0.787	0.888	1.28e-224
ADIRF	1.23e-226	-1.16526	0.73	0.874	2.3e-222
NUCB2	2.17e-225	1.11838	0.322	0.073	4.05e-221
MARCKSL1	3.34e-225	1.21991	0.476	0.163	6.23e-221
RPS6	1.11e-214	-0.559192	0.981	0.986	2.08e-210
LRRC26	2.83e-210	0.659528	0.121	0.002	5.29e-206
RARRES3	5.02e-208	1.28106	0.418	0.14	9.37e-204
CFTR	1.6e-207	0.772579	0.139	0.007	2.98e-203
PPP1R1B	5.83e-207	1.14636	0.413	0.13	1.09e-202
MUC4	3.83e-205	1.15621	0.21	0.03	7.16e-201
CRABP2	2.04e-202	1.17243	0.484	0.174	3.8e-198
RPS11	5.81e-199	-0.860701	0.795	0.896	1.09e-194
LEFTY1	6.48e-198	0.888366	0.122	0.004	1.21e-193
TMPRSS2	2.24e-197	0.900023	0.242	0.043	4.17e-193
ODF2L	5.44e-197	1.1986	0.324	0.086	1.02e-192
RPS10	1.54e-196	-0.813698	0.825	0.907	2.87e-192
CSTB	2.34e-196	-1.53396	0.43	0.688	4.38e-192
WNT5A	6.94e-196	0.934918	0.256	0.048	1.3e-191
MUC1	2.25e-191	0.987476	0.256	0.051	4.21e-187
CCL28	3.72e-191	0.768382	0.158	0.014	6.95e-187
GNPTAB	1.71e-189	0.981781	0.291	0.069	3.19e-185
CREB3L1	2.18e-185	0.932043	0.213	0.036	4.07e-181
IGLC3	1.49e-184	4.42866	0.246	0.051	2.79e-180
KRT7	3.45e-183	-1.92486	0.157	0.477	6.44e-179
LXN	1.45e-181	1.07582	0.305	0.081	2.7e-177
RPLP1	4.35e-181	-0.451693	0.994	0.994	8.12e-177
IL1R1	6.85e-181	0.854803	0.188	0.026	1.28e-176
NFKBIA	4.53e-180	-0.884723	0.722	0.881	8.46e-176
PROM1	1.44e-179	0.563196	0.11	0.003	2.69e-175
SCGB1A1	7.64e-178	3.42362	0.166	0.02	1.43e-173
SAA1	1.06e-177	0.857187	0.108	0.003	1.99e-173
HES1	6.3e-177	-1.16707	0.607	0.803	1.18e-172
ASS1	1.22e-174	1.11217	0.401	0.139	2.28e-170
SERPINB11	4.94e-172	0.982684	0.17	0.021	9.22e-168
S100A4	1.99e-170	-1.8025	0.117	0.432	3.71e-166
CXCL17	4.81e-170	1.20595	0.259	0.06	8.98e-166
RPL31	1.18e-166	-0.885471	0.712	0.843	2.2e-162
SRD5A2	7.05e-166	0.959981	0.172	0.024	1.32e-161
TMC5	8.16e-164	0.750814	0.174	0.026	1.52e-159
GPX2	5.99e-163	-1.43526	0.23	0.541	1.12e-158
KIAA1324	7.99e-162	0.619686	0.123	0.009	1.49e-157
TSPAN3	9.36e-161	1.03943	0.322	0.1	1.75e-156
ZNF385B	2.97e-159	0.573151	0.105	0.005	5.55e-155
DUSP2	1.12e-158	-1.4631	0.272	0.557	2.1e-154
LDHB	4.01e-157	-1.48934	0.241	0.527	7.48e-153
BCAP29	3.97e-156	0.983596	0.307	0.093	7.42e-152
CRACR2B	2.84e-155	0.838476	0.266	0.068	5.31e-151
HSP90AB1	8.7e-154	-1.01295	0.584	0.757	1.62e-149
SAT1	4.19e-152	0.911188	0.686	0.422	7.83e-148
CFB	2.08e-151	0.566014	0.103	0.005	3.88e-147
RGCC	2.27e-151	1.01245	0.263	0.069	4.23e-147
JUNB	5.05e-149	-0.679999	0.807	0.908	9.43e-145
ACTG1	9.66e-144	-0.786649	0.704	0.828	1.8e-139
JUN	3.76e-143	-0.636812	0.827	0.945	7.01e-139
MT-ND4	2.05e-142	0.533248	0.981	0.941	3.82e-138
HSP90AA1	7.05e-142	-0.908754	0.7	0.847	1.32e-137
MT-ND5	1.45e-140	0.629234	0.918	0.77	2.71e-136
ARPC2	8.16e-140	-1.41056	0.277	0.539	1.52e-135
IGFBP5	2.08e-139	-1.99522	0.046	0.312	3.89e-135
LY6E	6.87e-139	1.03425	0.463	0.212	1.28e-134
RPS20	3.51e-137	-0.767502	0.767	0.862	6.56e-133
AGR2	7.65e-137	0.751765	0.853	0.695	1.43e-132
HSPB1	9.89e-137	-0.890881	0.654	0.807	1.85e-132
SCUBE2	2.61e-136	0.787397	0.249	0.065	4.86e-132
ANG	1.9e-135	0.784217	0.217	0.052	3.54e-131
SOX9	7.51e-135	0.674229	0.173	0.032	1.4e-130
MT-ND2	7.68e-134	0.625227	0.92	0.766	1.43e-129
UGT2B15	2.66e-133	0.560887	0.102	0.007	4.97e-129
ASRGL1	7.94e-132	0.515333	0.102	0.007	1.48e-127
FTH1	8.53e-132	-0.48599	0.947	0.974	1.59e-127
STARD10	1.06e-131	0.970784	0.344	0.131	1.98e-127
RPLP0	4.12e-131	-0.607071	0.859	0.911	7.7e-127
KRT17	3.57e-129	-1.2714	0.201	0.481	6.66e-125
TXNDC17	1.51e-128	-1.43298	0.3	0.541	2.81e-124
INSR	5.63e-128	0.786808	0.264	0.08	1.05e-123
GPR160	6.59e-128	0.637591	0.189	0.04	1.23e-123
AGR3	9.3e-127	0.846767	0.251	0.071	1.74e-122
ERBB3	2.13e-126	0.665528	0.206	0.049	3.98e-122
RPL27A	2.27e-126	-0.612517	0.87	0.926	4.24e-122
SYT8	5.11e-126	-1.53108	0.036	0.282	9.54e-122
HLA-DQB1	2.59e-124	0.851851	0.241	0.07	4.83e-120
PDLIM1	3.68e-123	-1.27553	0.233	0.488	6.88e-119
XBP1	3.69e-123	0.812856	0.369	0.146	6.89e-119
SULT2B1	1.84e-122	0.514994	0.104	0.01	3.44e-118
RPL7A	1.05e-119	-0.462087	0.931	0.951	1.96e-115
LYZ	3.19e-117	0.785751	0.148	0.026	5.96e-113
RPL13A	4.16e-117	-0.485464	0.935	0.959	7.76e-113
S100A11	8.53e-117	-0.600888	0.919	0.941	1.59e-112
PERP	1.2e-116	-1.20251	0.341	0.553	2.23e-112
SELENOM	1.35e-116	0.818089	0.312	0.117	2.52e-112
RPS17	1.63e-114	-1.26286	0.312	0.544	3.03e-110
SHROOM3	1.83e-114	0.488013	0.11	0.013	3.41e-110
C11orf96	5.91e-114	-1.5349	0.02	0.237	1.1e-109
FMO5	2.42e-112	0.464512	0.127	0.019	4.52e-108
HLA-C	5.36e-112	0.868635	0.658	0.427	1e-107
SMCO4	6.15e-112	0.58212	0.125	0.019	1.15e-107
TESC	3.21e-110	-1.60244	0.016	0.224	5.99e-106
RPS28	5.45e-110	-0.423713	0.958	0.967	1.02e-105
RPL3	6.13e-110	-0.416837	0.956	0.97	1.15e-105
RPL37A	1.56e-109	-0.444247	0.936	0.957	2.9e-105
ANXA1	1.97e-109	-1.1968	0.232	0.482	3.68e-105
USP54	1.72e-108	0.452942	0.117	0.017	3.21e-104
EPCAM	2.24e-108	0.789376	0.402	0.182	4.18e-104
CXCL1	1.89e-106	1.0527	0.269	0.094	3.53e-102
HLA-DPB1	1.68e-105	0.765844	0.239	0.077	3.14e-101
BTF3	4.67e-104	-0.69283	0.682	0.781	8.72e-100
ACTB	2.25e-103	-0.823571	0.601	0.743	4.2e-99
RPS7	1.51e-100	-0.511703	0.875	0.898	2.81e-96
FBLN1	2.3e-100	-1.3515	0.025	0.227	4.29e-96
CXCL3	3.49e-100	0.923111	0.244	0.082	6.51e-96
GADD45A	4.42e-100	-1.24372	0.168	0.401	8.25e-96
RRBP1	2.35e-99	0.802875	0.269	0.099	4.39e-95
F5	5.75e-99	0.666654	0.133	0.026	1.07e-94
RHOV	7.47e-99	0.757432	0.286	0.105	1.4e-94
AKR1C3	1.44e-96	-1.35977	0.147	0.371	2.69e-92
ARFGEF3	8.65e-96	0.487322	0.142	0.03	1.61e-91
UPK3A	5.9e-95	0.694845	0.235	0.079	1.1e-90
ERN2	1.05e-94	0.402426	0.105	0.015	1.97e-90
FXYD3	1.39e-94	-0.890337	0.558	0.698	2.59e-90
C12orf75	2.26e-94	0.604796	0.108	0.017	4.21e-90
CXCL2	3.47e-94	0.997558	0.392	0.191	6.49e-90
KLF6	7.34e-93	-1.41153	0.189	0.402	1.37e-88
TCIM	3.47e-92	0.66855	0.205	0.062	6.49e-88
C10orf99	4.02e-92	-1.4369	0.011	0.189	7.51e-88
RPL39	7.17e-92	-0.437478	0.94	0.95	1.34e-87
TMEM63A	7.33e-92	0.523398	0.165	0.042	1.37e-87
PPIA	1.01e-91	-0.802947	0.59	0.707	1.88e-87
NT5E	1.02e-90	0.507904	0.118	0.022	1.91e-86
RPL37	1.16e-90	-0.371713	0.967	0.969	2.16e-86
CD82	1.18e-90	0.684325	0.241	0.087	2.21e-86
RPS27L	2.02e-90	0.804021	0.492	0.283	3.78e-86
CFD	4.07e-87	0.734015	0.603	0.374	7.6e-83
TMEM98	3.36e-86	0.74379	0.211	0.073	6.27e-82
RABAC1	3.87e-86	0.739875	0.369	0.18	7.23e-82
TIMP1	8.29e-86	0.858066	0.499	0.3	1.55e-81
RPL30	1.94e-85	-0.360479	0.964	0.969	3.63e-81
RPL23A	5.3e-85	-0.419981	0.921	0.94	9.9e-81
RPL21	4.14e-84	-0.431865	0.931	0.94	7.73e-80
RPS29	7.05e-84	-0.411991	0.922	0.952	1.32e-79
KRT5	1.45e-83	-1.11987	0.033	0.213	2.71e-79
HLA-DPA1	1.61e-83	0.703725	0.199	0.064	3.01e-79
RPL7	1.8e-83	-0.539352	0.814	0.867	3.37e-79
LIPH	2.94e-83	0.503217	0.159	0.043	5.5e-79
CST3	5.83e-83	0.574498	0.778	0.62	1.09e-78
DEPP1	3.4e-81	0.655812	0.156	0.043	6.35e-77
RPL17	5.55e-81	-0.959903	0.405	0.575	1.04e-76
UPK1B	6.8e-81	-1.30962	0.025	0.194	1.27e-76
PLAT	5.1e-80	0.605929	0.162	0.046	9.52e-76
ATP5F1E	3.43e-78	-0.808222	0.662	0.748	6.4e-74
RPS25	5.85e-78	-0.443929	0.889	0.914	1.09e-73
CHPT1	1.59e-77	0.601694	0.212	0.077	2.98e-73
FOS	2.86e-77	-0.504856	0.841	0.927	5.34e-73
HLA-DMA	1.12e-76	0.646739	0.21	0.076	2.08e-72
GALNT7	2.64e-76	0.426692	0.148	0.04	4.93e-72
ECE1	1.71e-75	0.483574	0.119	0.027	3.19e-71
HPGD	6.46e-75	-1.16113	0.298	0.471	1.21e-70
WNT5B	3.36e-74	0.538063	0.124	0.03	6.27e-70
RPS13	9.1e-74	-0.397614	0.924	0.934	1.7e-69
RPL28	2.15e-73	-0.327292	0.975	0.976	4.02e-69
GBP3	3.51e-73	0.533416	0.149	0.043	6.56e-69
DEPTOR	7.99e-73	0.4181	0.108	0.023	1.49e-68
SERINC5	1.14e-72	0.556439	0.185	0.062	2.13e-68
RPL26	1.23e-72	-0.34216	0.952	0.96	2.29e-68
SERP1	2.28e-72	0.617272	0.532	0.336	4.26e-68
SLC40A1	2.68e-72	0.63695	0.222	0.087	5.01e-68
STT3B	6.33e-72	0.485913	0.19	0.066	1.18e-67
HSPE1	6.8e-72	-1.07734	0.367	0.53	1.27e-67
TIMP3	4.47e-71	-1.08372	0.009	0.152	8.34e-67
TMEM59	7.73e-71	0.65514	0.582	0.392	1.44e-66
NCOA1	6.04e-70	0.521052	0.156	0.049	1.13e-65
TCEA3	1.03e-68	0.54713	0.259	0.115	1.92e-64
PLPP5	1.78e-68	0.556998	0.185	0.066	3.32e-64
RBM47	2.01e-68	0.439498	0.161	0.051	3.76e-64
C16orf74	4.44e-68	-0.902853	0.03	0.181	8.29e-64
SLC39A6	6.69e-68	0.529385	0.236	0.097	1.25e-63
MGST1	8.96e-68	-1.10725	0.337	0.485	1.67e-63
GOLM1	1.47e-67	0.467924	0.165	0.053	2.74e-63
PTGR1	1.9e-67	-1.13592	0.227	0.4	3.55e-63
RPL9	2.44e-67	-0.406758	0.886	0.912	4.56e-63
DDIT4	6.58e-67	-0.997513	0.173	0.358	1.23e-62
NPDC1	9.51e-67	0.54871	0.22	0.089	1.77e-62
SLC9A3R2	1.2e-66	0.601087	0.162	0.054	2.24e-62
PDE4D	3.48e-66	0.392518	0.121	0.032	6.49e-62
LIMCH1	3.97e-66	0.444508	0.19	0.069	7.41e-62
GAPDH	1.24e-65	-0.526405	0.723	0.784	2.32e-61
TSPAN6	1.63e-65	0.595288	0.268	0.122	3.05e-61
SERPINB1	9.66e-65	0.636859	0.24	0.104	1.8e-60
ARID5B	2.15e-64	0.657526	0.296	0.146	4.01e-60
ZKSCAN1	1.09e-63	0.527386	0.211	0.085	2.03e-59
YBX1	3.25e-63	-0.820716	0.499	0.61	6.08e-59
RPS27A	1.13e-62	-0.311883	0.957	0.961	2.12e-58
TPD52	1.29e-62	0.469623	0.252	0.111	2.41e-58
PLA2G16	1.83e-62	0.527862	0.15	0.049	3.41e-58
IGFBP7	2.84e-62	-1.1101	0.025	0.165	5.3e-58
LTN1	8.46e-62	0.547537	0.184	0.07	1.58e-57
DKK1	1.16e-61	-0.902368	0.011	0.139	2.17e-57
SORBS2	1.46e-61	0.46355	0.157	0.053	2.73e-57
RPL5	1.9e-61	-0.399192	0.887	0.899	3.54e-57
FAM213A	3.01e-61	-1.13508	0.117	0.28	5.62e-57
HMGCS2	3.04e-61	0.431518	0.188	0.069	5.67e-57
NEDD4L	5.31e-61	0.533419	0.263	0.122	9.91e-57
BTBD16	1.31e-60	-1.076	0.008	0.13	2.45e-56
PTMA	1.41e-60	-0.471432	0.828	0.88	2.64e-56
SORD	2.32e-60	0.547329	0.173	0.063	4.34e-56
CYB5A	3.23e-60	-0.900848	0.476	0.587	6.03e-56
LRRC75A	5.25e-60	0.688315	0.341	0.182	9.8e-56
SMIM14	5.98e-60	0.523598	0.255	0.118	1.12e-55
SSR4	1.26e-59	0.748458	0.577	0.399	2.35e-55
SH3BGRL2	1.42e-59	0.328213	0.107	0.027	2.64e-55
SRD5A3	2.3e-59	0.440275	0.14	0.044	4.3e-55
COL9A2	2.95e-59	0.368971	0.108	0.028	5.51e-55
CRTAC1	3.31e-59	-0.965373	0.003	0.119	6.18e-55
TC2N	7.81e-59	0.410674	0.146	0.047	1.46e-54
CPA6	1.37e-58	0.406703	0.117	0.033	2.55e-54
RPL12	6.79e-58	-0.340762	0.938	0.936	1.27e-53
SFN	2.16e-57	-0.982892	0.179	0.344	4.03e-53
PHKG1	2.3e-57	0.684515	0.136	0.044	4.29e-53
EGR1	3.6e-57	-0.680198	0.606	0.719	6.71e-53
RPL6	3.82e-57	-0.36896	0.917	0.918	7.14e-53
CMTM8	1.07e-56	0.482979	0.145	0.049	2.01e-52
RPS27	2.56e-56	-0.255252	0.981	0.981	4.79e-52
RPL10A	3.37e-56	-0.348509	0.927	0.926	6.29e-52
PART1	3.7e-56	0.402213	0.146	0.049	6.91e-52
ENC1	7.21e-56	0.41014	0.133	0.042	1.35e-51
CD164	7.49e-56	0.503687	0.362	0.204	1.4e-51
TSPAN8	9.63e-56	0.496322	0.301	0.147	1.8e-51
ITPR2	2.66e-55	0.320134	0.107	0.029	4.97e-51
CALM2	3.53e-55	0.525587	0.571	0.394	6.59e-51
TSTD1	4.02e-55	0.504191	0.481	0.304	7.51e-51
BACE2	4.59e-55	0.431169	0.122	0.037	8.58e-51
CPD	5.74e-55	0.443777	0.118	0.035	1.07e-50
PLPP2	1.34e-54	0.58035	0.361	0.204	2.5e-50
EEF1B2	1.4e-54	-0.561974	0.65	0.715	2.61e-50
PDLIM4	2.01e-54	0.604718	0.148	0.054	3.75e-50
TTLL7	3.9e-54	0.334419	0.133	0.043	7.27e-50
HOXB13	3.96e-54	0.447333	0.125	0.039	7.4e-50
SPTSSB	5.4e-54	-1.0383	0.052	0.187	1.01e-49
PRSS8	1.17e-53	0.374933	0.102	0.027	2.18e-49
GADD45B	1.62e-53	-0.472233	0.711	0.81	3.02e-49
CAB39L	2.17e-53	0.343862	0.153	0.054	4.05e-49
DEFB1	2.48e-53	-1.05931	0.026	0.148	4.63e-49
SLC14A1	1.15e-52	-0.794001	0.041	0.172	2.14e-48
HIST1H2BG	1.53e-52	0.500557	0.102	0.028	2.86e-48
ALCAM	1.72e-52	0.505292	0.159	0.061	3.22e-48
RPL34	3.9e-52	-0.288821	0.971	0.972	7.29e-48
RPLP2	6e-52	-0.357274	0.906	0.925	1.12e-47
TMPRSS11E	7.38e-52	-0.85994	0.011	0.12	1.38e-47
CYP4B1	1.1e-51	-0.837309	0.107	0.258	2.06e-47
C9orf16	1.11e-51	-0.743838	0.514	0.603	2.07e-47
SEMA3C	1.12e-51	0.449224	0.137	0.048	2.1e-47
CROT	2.35e-51	-0.95852	0.078	0.218	4.38e-47
HSP90B1	3.35e-51	0.580826	0.421	0.263	6.25e-47
CYP3A5	4.4e-51	0.428328	0.19	0.08	8.21e-47
SH3BGRL3	4.84e-51	-0.957585	0.288	0.432	9.04e-47
NANS	6.51e-51	0.538567	0.278	0.145	1.22e-46
SHH	7.55e-51	-0.73325	0.02	0.136	1.41e-46
PLP2	1.7e-50	-0.712035	0.085	0.231	3.17e-46
PPP1R14B	1.97e-50	-0.944447	0.157	0.308	3.68e-46
CAPG	2.93e-50	-0.944404	0.171	0.321	5.47e-46
TSPO	3.11e-50	-0.787408	0.426	0.547	5.81e-46
TXN	5.68e-50	-0.906808	0.406	0.527	1.06e-45
PPP1R15A	1.5e-49	-0.580212	0.564	0.676	2.81e-45
FOXQ1	1.89e-49	-0.922193	0.226	0.375	3.54e-45
KRT8	4.65e-49	-0.677761	0.559	0.653	8.68e-45
CNFN	5.15e-49	0.414681	0.114	0.036	9.61e-45
SELENOW	5.32e-49	-0.794782	0.427	0.546	9.94e-45
GALNT3	1.59e-48	0.359393	0.157	0.061	2.97e-44
STEAP2	1.82e-48	0.320318	0.121	0.04	3.4e-44
MGP	2.27e-48	0.490487	0.148	0.054	4.24e-44
HNRNPA1	2.32e-48	-0.610008	0.561	0.646	4.34e-44
UGDH	3.03e-48	0.453259	0.182	0.078	5.67e-44
MIF	7.5e-48	-0.983161	0.228	0.37	1.4e-43
MLEC	1.22e-47	0.41267	0.231	0.111	2.27e-43
AC103591.3	1.22e-47	-1.03538	0.077	0.208	2.28e-43
IGFBP4	1.91e-47	-0.649094	0.018	0.126	3.57e-43
ATF3	2.49e-47	-0.681024	0.425	0.564	4.66e-43
RPL22	2.62e-47	-0.392837	0.848	0.861	4.89e-43
RPL24	8.35e-47	-0.343976	0.878	0.888	1.56e-42
MLPH	8.83e-47	0.402038	0.209	0.095	1.65e-42
ADD3	1.68e-46	0.37873	0.16	0.064	3.13e-42
SOX4	1.85e-46	-0.988782	0.217	0.357	3.45e-42
TTC3	2.76e-46	0.454689	0.273	0.145	5.15e-42
TMEM54	3.17e-46	0.442172	0.312	0.173	5.91e-42
PPP1R12B	3.44e-46	0.361669	0.119	0.04	6.43e-42
RTN4	7.25e-46	-0.754573	0.446	0.558	1.35e-41
PMAIP1	7.68e-46	-0.912301	0.203	0.347	1.43e-41
SPINT1	1e-45	0.488809	0.237	0.118	1.87e-41
HSD17B11	1.29e-45	0.474157	0.158	0.065	2.41e-41
FOXA1	1.3e-45	0.448801	0.247	0.126	2.42e-41
CALR	4.91e-45	0.512278	0.464	0.311	9.17e-41
MGLL	5.25e-45	-0.820064	0.011	0.108	9.8e-41
YPEL3	5.78e-45	0.506105	0.313	0.182	1.08e-40
SCNN1A	6.62e-45	0.419539	0.167	0.07	1.24e-40
HLA-E	9.27e-45	0.457799	0.461	0.301	1.73e-40
UBC	9.39e-45	-0.399267	0.781	0.833	1.75e-40
ERBB2	1.14e-44	0.362792	0.207	0.096	2.12e-40
PCP4L1	1.61e-44	-0.677677	0.015	0.114	3.01e-40
VMP1	3.33e-44	0.45245	0.318	0.182	6.22e-40
IDH2	3.68e-44	0.415484	0.178	0.078	6.88e-40
TECR	6.11e-44	0.520577	0.308	0.178	1.14e-39
HEBP2	7.22e-44	0.407358	0.427	0.271	1.35e-39
SEC11C	1.83e-43	0.524191	0.201	0.095	3.42e-39
BST2	2.65e-43	0.619995	0.212	0.106	4.94e-39
RPS9	2.69e-43	-0.286344	0.917	0.913	5.02e-39
FKBP2	2.99e-43	0.468819	0.408	0.261	5.58e-39
S100A13	3.6e-43	0.404906	0.29	0.161	6.72e-39
ARFGAP3	5.38e-43	0.463382	0.176	0.079	1e-38
KLF2	1.1e-42	-0.871316	0.109	0.239	2.05e-38
CAPNS2	1.34e-42	-0.695108	0.028	0.132	2.51e-38
NOTCH2	1.5e-42	0.421332	0.117	0.042	2.79e-38
SRSF3	3.84e-42	-0.817405	0.317	0.446	7.17e-38
NPM1	9.78e-42	-0.585096	0.583	0.645	1.83e-37
SLC25A5	1.58e-41	-0.774525	0.313	0.446	2.96e-37
CTSD	1.78e-41	-0.72741	0.396	0.509	3.32e-37
AFMID	1.78e-41	0.42331	0.123	0.045	3.33e-37
GDF15	1.94e-41	0.646768	0.544	0.4	3.62e-37
PSCA	3.18e-41	0.443754	0.826	0.668	5.93e-37
RHOB	3.65e-41	-0.816327	0.348	0.469	6.81e-37
AKAP9	6.63e-41	0.450338	0.343	0.207	1.24e-36
ZNF704	7.49e-41	0.409254	0.154	0.066	1.4e-36
HIST1H2AC	9.37e-41	0.355633	0.165	0.073	1.75e-36
TUBA1C	1.14e-40	-0.870424	0.141	0.272	2.13e-36
RPL8	7.09e-40	-0.26186	0.942	0.942	1.32e-35
PIGT	7.55e-40	0.404459	0.144	0.06	1.41e-35
UQCRQ	1.84e-39	-0.650441	0.624	0.695	3.44e-35
SLC9A3R1	2.31e-39	0.317674	0.109	0.038	4.31e-35
AGTRAP	3.61e-39	0.391804	0.135	0.055	6.74e-35
EHF	5.18e-39	0.427797	0.272	0.153	9.67e-35
LGALS3BP	7.2e-39	0.550576	0.313	0.191	1.34e-34
PRDX5	1.02e-38	-0.623122	0.538	0.602	1.91e-34
ARL4D	1.22e-38	-0.634511	0.046	0.152	2.28e-34
SLC39A7	3.82e-38	0.420799	0.129	0.052	7.12e-34
SDC4	4.4e-38	0.417492	0.379	0.238	8.21e-34
ST14	8.11e-38	0.297784	0.108	0.039	1.51e-33
CLDN7	8.58e-38	0.355632	0.355	0.214	1.6e-33
DCXR	9.3e-38	0.468342	0.254	0.143	1.74e-33
RAN	1.17e-37	-0.79511	0.248	0.378	2.18e-33
BCL2	1.92e-37	0.339278	0.14	0.06	3.58e-33
IER5L	4.17e-37	-0.813594	0.145	0.269	7.79e-33
MT-ND4L	4.91e-37	0.403713	0.538	0.383	9.17e-33
JTB	5.78e-37	0.440536	0.387	0.252	1.08e-32
CCDC186	6.82e-37	0.33274	0.181	0.088	1.27e-32
REXO2	7.12e-37	0.437921	0.258	0.147	1.33e-32
PYGL	1e-36	-0.774369	0.023	0.112	1.87e-32
CD24	1.12e-36	-0.718158	0.039	0.138	2.09e-32
NFIB	1.43e-36	0.39037	0.203	0.103	2.67e-32
CD55	1.49e-36	-0.867727	0.066	0.173	2.79e-32
PPP3CA	1.58e-36	0.308459	0.163	0.075	2.95e-32
BTG2	2.2e-36	-0.620559	0.427	0.539	4.1e-32
RPS26	4.67e-36	-0.686617	0.536	0.611	8.72e-32
BMP2	7.91e-36	-0.757577	0.018	0.103	1.48e-31
CLU	1.01e-35	-0.714908	0.383	0.495	1.9e-31
SLC1A5	4.01e-35	-0.604488	0.085	0.197	7.49e-31
SELENOP	4.12e-35	0.417333	0.302	0.184	7.7e-31
CD47	7.86e-35	0.535546	0.259	0.152	1.47e-30
ETS2	1.04e-34	-0.629004	0.08	0.19	1.94e-30
PHLDA1	2.6e-34	-0.643844	0.034	0.125	4.86e-30
TKT	4.27e-34	-0.715184	0.159	0.281	7.96e-30
CYSTM1	6.18e-34	-0.844622	0.255	0.371	1.15e-29
FAM114A1	1.44e-33	0.298611	0.123	0.051	2.7e-29
CASC4	1.82e-33	0.358474	0.146	0.067	3.4e-29
BCAM	2.54e-33	-0.589936	0.091	0.201	4.74e-29
GOLGB1	2.77e-33	0.476679	0.314	0.197	5.17e-29
PATJ	3.33e-33	0.309408	0.147	0.067	6.22e-29
PPARG	5.16e-33	-0.815101	0.053	0.147	9.63e-29
ATP2B1	5.28e-33	0.266802	0.159	0.075	9.87e-29
TXNIP	5.76e-33	-0.631688	0.406	0.497	1.08e-28
UAP1	9.85e-33	0.312245	0.123	0.052	1.84e-28
XAB2	1.58e-32	0.321152	0.117	0.048	2.95e-28
SERPINB6	1.73e-32	0.428746	0.214	0.118	3.24e-28
PHPT1	2.01e-32	0.404635	0.403	0.271	3.75e-28
CAT	2.1e-32	0.38564	0.282	0.169	3.92e-28
RPS8	2.21e-32	-0.293645	0.93	0.946	4.12e-28
EPHX1	2.72e-32	0.452964	0.265	0.16	5.08e-28
IL18	3.07e-32	-0.564442	0.084	0.191	5.73e-28
G0S2	3.51e-32	-0.642352	0.023	0.104	6.56e-28
AAK1	7.98e-32	-0.917189	0.099	0.203	1.49e-27
TMEM45B	8.12e-32	0.333124	0.18	0.091	1.52e-27
FKBP11	8.23e-32	0.367913	0.105	0.042	1.54e-27
SYNGR2	8.64e-32	0.378737	0.209	0.113	1.61e-27
GOLGA4	9.04e-32	0.347634	0.25	0.146	1.69e-27
TM9SF3	1.25e-31	0.336451	0.253	0.146	2.34e-27
HEXIM1	1.34e-31	-0.787937	0.174	0.287	2.5e-27
DEGS2	1.44e-31	0.289185	0.179	0.088	2.69e-27
PMM1	1.71e-31	0.333772	0.1	0.038	3.19e-27
TMEM238	2.16e-31	0.333735	0.34	0.214	4.03e-27
GCHFR	2.54e-31	0.338543	0.107	0.043	4.74e-27
AQP3	4.16e-31	-0.684265	0.315	0.419	7.77e-27
CRNDE	4.37e-31	0.384843	0.178	0.093	8.16e-27
FAM177A1	4.99e-31	0.267455	0.234	0.134	9.33e-27
HIST1H4C	5.11e-31	-0.775733	0.237	0.347	9.54e-27
ANXA2	7.09e-31	-0.569948	0.489	0.562	1.32e-26
ALDH2	8.57e-31	0.457657	0.174	0.091	1.6e-26
UBA52	1.55e-30	-0.352797	0.787	0.796	2.89e-26
SPATS2L	2.12e-30	-0.819069	0.137	0.244	3.96e-26
BAZ2B	3.33e-30	0.358552	0.16	0.08	6.21e-26
PDIA3	3.63e-30	0.38788	0.406	0.281	6.78e-26
LGALS1	4.25e-30	-0.821861	0.044	0.13	7.93e-26
BLCAP	5.79e-30	-0.653308	0.084	0.184	1.08e-25
ATP5MC3	7.62e-30	-0.621501	0.411	0.506	1.42e-25
ZFP36L2	7.96e-30	0.317223	0.431	0.289	1.49e-25
ARHGAP6	9.57e-30	0.298738	0.113	0.049	1.79e-25
TMA7	9.83e-30	-0.567604	0.542	0.607	1.84e-25
TBCA	1.03e-29	-0.78674	0.29	0.396	1.91e-25
TINAGL1	1.16e-29	-0.650541	0.047	0.135	2.16e-25
APP	2.06e-29	0.415642	0.272	0.169	3.85e-25
FAM3B	2.62e-29	-0.739487	0.157	0.265	4.89e-25
GCC2	4.81e-29	0.308239	0.262	0.16	8.99e-25
SLFN5	4.88e-29	0.293128	0.153	0.076	9.11e-25
SEC62	4.92e-29	0.263186	0.383	0.261	9.19e-25
RPL38	5.93e-29	-0.353621	0.8	0.82	1.11e-24
SCAND1	6.7e-29	0.39498	0.282	0.177	1.25e-24
BLOC1S1	6.74e-29	0.357437	0.344	0.228	1.26e-24
RTN3	6.79e-29	0.321647	0.183	0.098	1.27e-24
SERPING1	8.1e-29	0.297008	0.105	0.044	1.51e-24
MYL12B	9.74e-29	-0.523999	0.59	0.641	1.82e-24
CTNNB1	1e-28	0.441688	0.257	0.156	1.87e-24
RGS16	1.16e-28	-0.864288	0.05	0.135	2.16e-24
RERE	1.32e-28	0.290929	0.195	0.106	2.47e-24
PSAP	1.35e-28	0.413772	0.364	0.248	2.53e-24
NFIA	1.36e-28	0.282352	0.227	0.132	2.55e-24
CTSH	1.45e-28	-0.592085	0.452	0.525	2.71e-24
KIAA1217	1.68e-28	0.383975	0.183	0.099	3.13e-24
ELL2	2.07e-28	0.301565	0.108	0.046	3.87e-24
ARID1B	2.46e-28	0.3134	0.211	0.12	4.59e-24
CAMTA1	2.91e-28	0.413608	0.241	0.146	5.43e-24
ZFP36L1	3.33e-28	0.395837	0.566	0.449	6.22e-24
STEAP1	4.43e-28	0.289351	0.196	0.108	8.27e-24
ITM2B	5.07e-28	-0.384453	0.718	0.723	9.47e-24
RPS16	5.22e-28	-0.252154	0.881	0.878	9.75e-24
FOXP1	8.96e-28	0.336944	0.244	0.148	1.67e-23
CXXC5	1.04e-27	0.261348	0.108	0.047	1.94e-23
DYNLL1	1.36e-27	-0.61821	0.491	0.562	2.54e-23
CYBA	1.49e-27	0.375211	0.514	0.377	2.78e-23
TNFAIP3	1.79e-27	-0.864768	0.09	0.182	3.34e-23
SYNE2	1.84e-27	0.41855	0.226	0.135	3.44e-23
IER2	1.99e-27	-0.260119	0.85	0.904	3.71e-23
SDC1	2.12e-27	-0.741373	0.181	0.286	3.96e-23
UPK1A	2.16e-27	-0.859652	0.145	0.241	4.03e-23
N4BP2L2	4.02e-27	0.403653	0.284	0.184	7.51e-23
HNMT	5.41e-27	0.259178	0.268	0.166	1.01e-22
CTSB	6.03e-27	0.404984	0.33	0.221	1.13e-22
PTPRK	7.57e-27	0.268488	0.135	0.065	1.41e-22
GLUL	9.03e-27	0.362396	0.413	0.293	1.69e-22
PRDX1	1.13e-26	-0.537696	0.506	0.579	2.1e-22
ERGIC1	1.24e-26	0.29132	0.109	0.048	2.31e-22
ZBTB20	1.33e-26	0.310294	0.164	0.087	2.48e-22
ENO1	1.45e-26	-0.667521	0.226	0.333	2.71e-22
ATP1A1	3.15e-26	0.301556	0.272	0.171	5.88e-22
ABHD14B	3.45e-26	0.297564	0.141	0.071	6.43e-22
MAPK3	4.59e-26	0.315244	0.102	0.044	8.57e-22
GCLC	5.23e-26	-0.619635	0.061	0.146	9.76e-22
RPL36A	5.68e-26	-0.44769	0.646	0.68	1.06e-21
AAMDC	6.28e-26	0.421738	0.208	0.124	1.17e-21
SCCPDH	7.72e-26	0.296657	0.294	0.188	1.44e-21
ADGRF1	8.03e-26	0.272384	0.154	0.079	1.5e-21
PEA15	9.92e-26	0.314369	0.101	0.044	1.85e-21
CD9	1.05e-25	-0.468475	0.578	0.631	1.96e-21
ANXA5	1.75e-25	0.364418	0.227	0.138	3.28e-21
TAGLN2	3.63e-25	-0.643304	0.159	0.26	6.78e-21
MIA3	3.64e-25	0.36259	0.148	0.077	6.8e-21
CCNI	4.38e-25	0.25323	0.402	0.281	8.18e-21
MDK	5.01e-25	0.417092	0.209	0.125	9.35e-21
ARL4C	5.89e-25	-0.558104	0.046	0.122	1.1e-20
TMEM87A	5.89e-25	0.261469	0.185	0.105	1.1e-20
SOCS1	8.25e-25	-0.585218	0.091	0.181	1.54e-20
CMPK1	1.27e-24	0.259494	0.227	0.136	2.37e-20
PNPLA2	1.36e-24	0.28369	0.197	0.113	2.55e-20
SNHG18	1.41e-24	0.269491	0.212	0.126	2.64e-20
NSD3	1.45e-24	0.28697	0.219	0.132	2.7e-20
UQCRH	2.2e-24	-0.554133	0.498	0.548	4.1e-20
CIB1	2.88e-24	0.283683	0.398	0.282	5.37e-20
MYDGF	8.84e-24	0.395912	0.217	0.133	1.65e-19
TAPBP	1.35e-23	0.313228	0.218	0.133	2.52e-19
MT1E	1.6e-23	-0.74174	0.037	0.105	3e-19
MTUS1	2.05e-23	0.307168	0.162	0.089	3.83e-19
JPT1	2.67e-23	-0.715978	0.12	0.209	4.99e-19
S100A10	3.3e-23	-0.643302	0.439	0.508	6.17e-19
TSC22D4	3.57e-23	0.265565	0.117	0.057	6.66e-19
MT-ND6	3.91e-23	0.452463	0.163	0.092	7.31e-19
TRIM29	4.06e-23	-0.535183	0.048	0.121	7.58e-19
GSTM3	4.15e-23	0.375706	0.129	0.066	7.74e-19
ZNF217	5.26e-23	0.279469	0.118	0.057	9.83e-19
LAMP2	5.85e-23	0.268674	0.153	0.083	1.09e-18
LMAN1	5.89e-23	0.33798	0.188	0.111	1.1e-18
C1orf56	6.94e-23	0.483439	0.154	0.085	1.3e-18
EMP2	7.24e-23	-0.68961	0.186	0.282	1.35e-18
HRAS	1.26e-22	-0.519653	0.057	0.133	2.34e-18
CTSS	1.26e-22	0.326842	0.19	0.113	2.35e-18
THBS1	1.26e-22	-0.513255	0.041	0.112	2.35e-18
HSPD1	1.46e-22	-0.742574	0.225	0.317	2.73e-18
CHD2	2.06e-22	0.267144	0.142	0.076	3.84e-18
DNAJA1	2.1e-22	-0.663309	0.34	0.424	3.91e-18
MYL12A	2.22e-22	-0.594198	0.366	0.449	4.15e-18
CCL15	3.59e-22	-0.646442	0.035	0.1	6.7e-18
ERP29	4.15e-22	0.291896	0.43	0.316	7.75e-18
NEU1	5.13e-22	0.324309	0.169	0.097	9.58e-18
MEIS2	9.97e-22	0.332822	0.145	0.08	1.86e-17
HERPUD1	1.06e-21	0.296524	0.399	0.291	1.98e-17
ATP5ME	1.07e-21	-0.62191	0.478	0.536	2.01e-17
KLK11	1.2e-21	0.397382	0.107	0.053	2.23e-17
CAPN1	1.26e-21	-0.571466	0.116	0.203	2.36e-17
CCND1	1.44e-21	-0.58219	0.101	0.185	2.69e-17
SEM1	1.67e-21	-0.631206	0.315	0.401	3.12e-17
DDX17	1.68e-21	0.261398	0.35	0.248	3.14e-17
MYOF	1.98e-21	-0.727515	0.133	0.218	3.69e-17
NUMA1	4.26e-21	0.315901	0.168	0.098	7.96e-17
NME1	6.04e-21	-0.564878	0.095	0.177	1.13e-16
DDR1	7.67e-21	0.282814	0.183	0.109	1.43e-16
IGFBP3	7.97e-21	-0.595427	0.057	0.128	1.49e-16
PLS3	8.28e-21	-0.402942	0.039	0.105	1.55e-16
SNRPE	9.2e-21	-0.697683	0.209	0.298	1.72e-16
RHOC	9.49e-21	0.394993	0.292	0.202	1.77e-16
TSTA3	9.6e-21	0.321921	0.144	0.08	1.79e-16
ADI1	1.11e-20	0.2836	0.367	0.265	2.07e-16
PDCD4	1.12e-20	0.267272	0.285	0.193	2.09e-16
IRX3	1.85e-20	0.355603	0.139	0.078	3.46e-16
MYL6	3.61e-20	-0.400067	0.701	0.724	6.74e-16
SSBP3	3.75e-20	0.251957	0.101	0.049	7e-16
CLCA4	4.71e-20	-0.655325	0.072	0.144	8.8e-16
PGAM1	6.27e-20	-0.569334	0.13	0.214	1.17e-15
PDIA4	6.43e-20	0.285643	0.131	0.07	1.2e-15
BRI3	7.6e-20	0.257969	0.377	0.276	1.42e-15
BHLHE41	8.13e-20	-0.603455	0.039	0.1	1.52e-15
GADD45G	8.38e-20	-0.636325	0.205	0.291	1.57e-15
CAV1	8.48e-20	-0.668693	0.04	0.102	1.58e-15
ITGA6	1.06e-19	-0.454227	0.063	0.134	1.98e-15
SEC61A1	1.36e-19	0.33601	0.102	0.05	2.55e-15
RPL27	1.68e-19	-0.272085	0.759	0.77	3.13e-15
SLC25A3	1.73e-19	-0.527132	0.406	0.474	3.23e-15
SNHG25	1.96e-19	-0.732543	0.127	0.207	3.66e-15
ENAH	2.11e-19	0.261822	0.17	0.101	3.93e-15
CXADR	2.15e-19	0.264628	0.234	0.153	4.01e-15
SIL1	2.39e-19	0.273411	0.123	0.066	4.46e-15
SPINT2	7.94e-19	0.263829	0.573	0.459	1.48e-14
TAX1BP3	8.77e-19	-0.502714	0.125	0.208	1.64e-14
UBE2L6	8.89e-19	0.339028	0.122	0.066	1.66e-14
CKB	8.93e-19	0.330172	0.567	0.46	1.67e-14
NR4A2	1.22e-18	-0.709637	0.086	0.156	2.28e-14
HIBCH	1.51e-18	-0.4932	0.068	0.137	2.82e-14
C1QBP	1.61e-18	-0.61199	0.182	0.265	3e-14
TSPAN13	1.71e-18	0.252355	0.172	0.104	3.18e-14
ITGB4	1.74e-18	-0.399274	0.047	0.111	3.25e-14
PRSS23	1.81e-18	-0.353009	0.06	0.128	3.38e-14
LAD1	1.86e-18	-0.552643	0.049	0.111	3.48e-14
GALNT1	1.92e-18	-0.715734	0.077	0.145	3.58e-14
PSMB8	4.56e-18	0.381422	0.25	0.172	8.51e-14
EIF4A3	8.72e-18	-0.557037	0.185	0.267	1.63e-13
CFLAR	1.06e-17	0.254488	0.16	0.096	1.97e-13
BHLHE40	2.79e-17	-0.641094	0.097	0.167	5.2e-13
PPP1CB	2.93e-17	0.262873	0.22	0.146	5.48e-13
GNAS	3.37e-17	-0.441121	0.522	0.575	6.29e-13
PLK2	3.9e-17	-0.525417	0.066	0.13	7.28e-13
DST	4.14e-17	-0.554287	0.156	0.235	7.72e-13
TIPARP	4.45e-17	-0.607638	0.101	0.171	8.31e-13
KRTCAP3	5.22e-17	0.28782	0.204	0.135	9.75e-13
HDDC2	5.67e-17	-0.3353	0.055	0.118	1.06e-12
FKBP1A	1.33e-16	-0.586949	0.207	0.285	2.48e-12
COX7C	1.63e-16	-0.333419	0.703	0.716	3.05e-12
BZW2	1.97e-16	-0.487718	0.069	0.133	3.68e-12
ZFP36	2.65e-16	-0.302749	0.672	0.735	4.96e-12
MDM2	2.72e-16	-0.5829	0.078	0.143	5.08e-12
SYTL1	3.2e-16	-0.465888	0.113	0.186	5.98e-12
PIM1	4.35e-16	-0.58649	0.062	0.12	8.13e-12
ST3GAL5	4.56e-16	-0.557387	0.058	0.116	8.52e-12
RASSF6	5.05e-16	-0.42472	0.076	0.141	9.44e-12
PPP1R16A	5.69e-16	0.287269	0.134	0.081	1.06e-11
COX4I1	9.22e-16	-0.32873	0.722	0.718	1.72e-11
NFATC3	9.55e-16	0.35067	0.141	0.086	1.78e-11
CRIP2	1.17e-15	-0.428769	0.071	0.134	2.19e-11
PSMB9	1.21e-15	0.312354	0.137	0.083	2.27e-11
TSPAN1	1.67e-15	0.285668	0.416	0.322	3.12e-11
OVOL1	1.96e-15	-0.625062	0.128	0.194	3.66e-11
FCGRT	2.62e-15	0.272049	0.188	0.125	4.9e-11
NFE2L2	3.23e-15	-0.573966	0.192	0.264	6.04e-11
MYL9	3.91e-15	-0.784519	0.049	0.103	7.3e-11
ATP5MD	7.28e-15	-0.635662	0.393	0.444	1.36e-10
ARPC1B	8.16e-15	-0.556851	0.117	0.185	1.52e-10
YBX3	9.27e-15	-0.541022	0.359	0.414	1.73e-10
KRT15	9.4e-15	-0.46612	0.095	0.16	1.76e-10
ITGB1	9.73e-15	-0.558141	0.188	0.258	1.82e-10
LMNA	2.24e-14	-0.492145	0.29	0.361	4.19e-10
UBE2E3	2.25e-14	-0.489767	0.112	0.179	4.21e-10
MARCKS	2.34e-14	-0.486622	0.478	0.516	4.38e-10
FHL2	3.53e-14	-0.327916	0.124	0.194	6.59e-10
CAST	3.56e-14	-0.632331	0.322	0.38	6.64e-10
HNRNPA3	3.67e-14	-0.560735	0.322	0.386	6.85e-10
AIG1	5.02e-14	-0.573788	0.106	0.168	9.37e-10
SLC25A6	1.2e-13	-0.334613	0.562	0.585	2.25e-09
HSDL2	1.46e-13	-0.533999	0.072	0.127	2.73e-09
NR4A1	1.49e-13	-0.560483	0.354	0.41	2.79e-09
CDKN1A	1.63e-13	-0.591347	0.172	0.238	3.05e-09
PHLDA2	1.69e-13	-0.487106	0.382	0.443	3.15e-09
HNRNPAB	1.99e-13	-0.538621	0.134	0.199	3.71e-09
IMPDH2	2.12e-13	-0.496504	0.173	0.243	3.97e-09
ID2	2.28e-13	-0.435513	0.401	0.462	4.25e-09
PCBD1	3.73e-13	-0.634145	0.301	0.358	6.96e-09
RSRP1	4.66e-13	-0.513616	0.29	0.353	8.7e-09
ADH5	4.84e-13	-0.419347	0.146	0.213	9.04e-09
CSTA	5.45e-13	-0.456438	0.156	0.222	1.02e-08
VIM	5.69e-13	-0.925635	0.06	0.11	1.06e-08
EIF3M	7.07e-13	-0.474135	0.197	0.267	1.32e-08
CD59	7.46e-13	-0.482438	0.193	0.262	1.39e-08
RAB1A	8.32e-13	0.259953	0.188	0.129	1.55e-08
MGST3	9.91e-13	-0.517137	0.268	0.333	1.85e-08
LIMS1	1.05e-12	-0.461334	0.054	0.103	1.96e-08
RCN1	1.05e-12	-0.559151	0.122	0.182	1.97e-08
CITED2	1.22e-12	-0.572355	0.219	0.282	2.28e-08
PLIN2	1.34e-12	-0.506399	0.086	0.142	2.5e-08
COMT	1.53e-12	-0.547445	0.295	0.355	2.86e-08
MPZL2	1.68e-12	-0.481424	0.197	0.263	3.14e-08
NDFIP2	1.76e-12	-0.385666	0.054	0.103	3.29e-08
BAG1	1.8e-12	-0.475457	0.366	0.42	3.36e-08
MTPN	1.81e-12	-0.478233	0.082	0.136	3.39e-08
TUBB4B	2.3e-12	-0.343659	0.552	0.59	4.29e-08
PSMA7	3.51e-12	-0.663658	0.29	0.348	6.56e-08
UBE2S	3.59e-12	-0.423667	0.125	0.186	6.69e-08
CCT5	4.23e-12	-0.526521	0.117	0.176	7.91e-08
TPM4	4.32e-12	-0.595094	0.243	0.302	8.07e-08
NMT1	5.35e-12	-0.529403	0.091	0.145	9.99e-08
LAMB3	1.11e-11	-0.284301	0.091	0.148	2.08e-07
CAV2	1.12e-11	-0.302845	0.056	0.105	2.09e-07
RBPJ	1.12e-11	-0.606872	0.104	0.158	2.09e-07
ITGA3	1.22e-11	-0.322968	0.059	0.108	2.28e-07
MRPL15	1.33e-11	-0.424997	0.063	0.112	2.49e-07
ALDH7A1	1.44e-11	-0.471567	0.085	0.137	2.69e-07
PCDH7	2.11e-11	0.254304	0.126	0.081	3.94e-07
EIF3E	2.22e-11	-0.454821	0.35	0.398	4.15e-07
CREG1	2.83e-11	-0.445111	0.085	0.137	5.29e-07
POLR1D	3.18e-11	-0.433574	0.23	0.294	5.93e-07
PPDPF	3.25e-11	-0.323143	0.628	0.653	6.07e-07
ATP1B3	3.41e-11	-0.379394	0.1	0.156	6.37e-07
PFN1	3.49e-11	-0.379614	0.506	0.538	6.52e-07
SNRPF	4.26e-11	-0.542814	0.218	0.276	7.96e-07
ENSA	4.35e-11	-0.482088	0.199	0.261	8.12e-07
SOWAHC	8.4e-11	-0.408546	0.055	0.1	1.57e-06
DSG2	8.77e-11	-0.463628	0.076	0.125	1.64e-06
ATP5MG	9.18e-11	-0.394284	0.558	0.577	1.71e-06
ADAMTS1	1.21e-10	-0.44273	0.065	0.112	2.27e-06
UQCRB	1.45e-10	-0.372997	0.617	0.614	2.7e-06
VDAC2	1.74e-10	-0.421331	0.217	0.278	3.24e-06
NMRK1	1.77e-10	-0.393536	0.085	0.135	3.3e-06
NDUFB5	1.87e-10	-0.36166	0.169	0.23	3.49e-06
NOP10	2.09e-10	-0.515235	0.22	0.278	3.91e-06
DBI	2.14e-10	-0.510731	0.389	0.431	4e-06
TNFRSF12A	2.59e-10	-0.452939	0.06	0.103	4.84e-06
PYCARD	3.25e-10	-0.324616	0.117	0.171	6.06e-06
KRT10	4.02e-10	-0.490237	0.352	0.398	7.51e-06
SDHD	4.06e-10	-0.344693	0.161	0.221	7.58e-06
SNHG12	6.57e-10	-0.397802	0.065	0.109	1.23e-05
GNAI2	8.77e-10	-0.398481	0.12	0.173	1.64e-05
SPTSSA	1.07e-09	-0.435606	0.082	0.128	2e-05
HOTAIRM1	1.08e-09	-0.460491	0.091	0.139	2.02e-05
HNRNPM	1.09e-09	-0.482502	0.195	0.25	2.04e-05
RAP1B	1.21e-09	-0.492309	0.165	0.22	2.26e-05
YWHAG	1.64e-09	-0.466892	0.067	0.109	3.07e-05
PRDX2	1.68e-09	-0.407299	0.387	0.43	3.13e-05
GLRX3	2.21e-09	-0.331633	0.068	0.112	4.13e-05
HSBP1	2.72e-09	-0.482421	0.28	0.33	5.07e-05
GPX4	3.14e-09	-0.399056	0.393	0.433	5.86e-05
ANXA4	3.53e-09	-0.506381	0.167	0.219	6.6e-05
RPS4Y1	3.92e-09	-0.340631	0.548	0.551	7.32e-05
OSTF1	4.13e-09	-0.349302	0.073	0.117	7.7e-05
ROMO1	4.5e-09	-0.536729	0.295	0.339	8.4e-05
CFL1	4.75e-09	-0.363355	0.495	0.523	8.87e-05
CTSL	5.06e-09	-0.278432	0.069	0.112	9.45e-05
XRCC5	5.18e-09	-0.473408	0.208	0.261	9.66e-05
RAC1	5.66e-09	-0.461478	0.429	0.462	0.000105608
DMKN	6.18e-09	-0.433673	0.152	0.203	0.000115406
CHCHD10	7.62e-09	-0.411767	0.382	0.415	0.000142315
ATP5F1B	8.82e-09	-0.372413	0.332	0.381	0.000164612
DDX5	1.2e-08	-0.368553	0.536	0.555	0.000224161
CCT3	1.27e-08	-0.44907	0.181	0.233	0.000237316
2022-09-10	1.43e-08	-0.320357	0.061	0.1	0.000266085
ATP6V1D	1.49e-08	-0.439042	0.076	0.117	0.0002778
SH3YL1	1.56e-08	-0.524458	0.259	0.305	0.000292215
BAMBI	1.84e-08	-0.512542	0.091	0.131	0.00034411
VEGFA	1.92e-08	-0.44741	0.105	0.149	0.000358118
SHISA5	1.92e-08	-0.387052	0.097	0.141	0.000358204
LMO4	2e-08	-0.498893	0.16	0.207	0.000372891
CDK2AP1	2.11e-08	-0.400294	0.074	0.114	0.000394103
ATP5PB	2.28e-08	-0.499669	0.267	0.314	0.000425119
LEPROT	2.88e-08	-0.398272	0.117	0.164	0.000538298
TCP1	3.26e-08	-0.394618	0.11	0.155	0.000609483
S100A16	4.49e-08	-0.381964	0.141	0.189	0.000838229
CCT7	4.52e-08	-0.409216	0.146	0.194	0.000843409
EIF6	4.85e-08	-0.445931	0.164	0.211	0.000905122
SOCS3	6.42e-08	-0.419812	0.161	0.208	0.0011996
PA2G4	8.57e-08	-0.54046	0.214	0.259	0.0016006
MTX2	8.95e-08	-0.359789	0.068	0.105	0.0016714
DNAJB6	1.1e-07	-0.4926	0.147	0.191	0.0020568
EPS8	1.38e-07	-0.351378	0.095	0.137	0.0025804
COX7B	1.46e-07	-0.45577	0.465	0.481	0.00271813
ELOC	1.56e-07	-0.388848	0.148	0.194	0.00291112
NAP1L1	1.83e-07	-0.423384	0.201	0.248	0.00341496
PTGES3	1.92e-07	-0.415124	0.336	0.375	0.00358053
CYCS	2.19e-07	-0.383744	0.233	0.279	0.0040958
IDI1	2.44e-07	-0.456774	0.086	0.123	0.00454775
LYPLA1	2.62e-07	-0.366572	0.075	0.113	0.00489813
H2AFX	2.63e-07	-0.368873	0.119	0.162	0.00490211
CAPS	4.5e-07	-0.447141	0.261	0.297	0.00840983
ID4	4.55e-07	-0.452116	0.226	0.268	0.008505
CEBPA	5.41e-07	-0.348261	0.085	0.123	0.0100974
HSPH1	5.41e-07	-0.517879	0.101	0.138	0.0101041
DDIT3	5.5e-07	-0.369486	0.165	0.21	0.010272
LSM3	5.54e-07	-0.437537	0.239	0.283	0.0103483
MRPL18	5.62e-07	-0.416009	0.145	0.187	0.0104913
UBE2I	5.96e-07	-0.429317	0.201	0.244	0.0111198
SUMO2	6.19e-07	-0.365395	0.461	0.481	0.0115511
GIPC1	6.32e-07	-0.390104	0.09	0.127	0.0117983
SLC25A4	6.79e-07	-0.312626	0.084	0.121	0.0126775
ACTR3	1.23e-06	-0.356054	0.094	0.131	0.0229155
ECHDC1	1.34e-06	-0.328049	0.086	0.123	0.0251069
ISCU	1.45e-06	-0.400879	0.242	0.286	0.0270896
HBEGF	1.46e-06	-0.28524	0.075	0.11	0.027342
NAP1L4	1.58e-06	-0.442776	0.15	0.19	0.0294475
LDHA	1.67e-06	-0.380862	0.204	0.246	0.0312423
HNRNPA2B1	1.86e-06	-0.29033	0.525	0.544	0.0346552
MAFB	1.97e-06	-0.448822	0.21	0.248	0.0368313
FXR1	2.09e-06	-0.474333	0.158	0.199	0.0389982
CCT2	2.55e-06	-0.359034	0.108	0.146	0.0475406
SNRPD2	2.76e-06	-0.389943	0.427	0.442	0.0515319
RHEB	3.35e-06	-0.360906	0.13	0.169	0.0624749
FAM162A	3.92e-06	-0.429313	0.423	0.442	0.0731078
TUBA1B	4.3e-06	-0.367708	0.365	0.393	0.080249
VPS35	5.68e-06	-0.400756	0.112	0.149	0.106116
CCT8	6.18e-06	-0.364562	0.152	0.192	0.115416
ARL6IP5	6.56e-06	-0.426186	0.227	0.264	0.122455
GTF2B	6.86e-06	-0.30448	0.072	0.103	0.128051
NOP56	7.13e-06	-0.272106	0.069	0.1	0.133114
NDUFAF8	9.07e-06	-0.378168	0.151	0.189	0.169389
PMVK	9.72e-06	-0.261161	0.104	0.141	0.181489
NIFK	1.09e-05	-0.294212	0.079	0.111	0.20381
GATA3	1.09e-05	-0.437481	0.214	0.249	0.203941
EIF2S2	1.1e-05	-0.551844	0.251	0.285	0.204944
CCT4	1.15e-05	-0.27992	0.122	0.159	0.214276
RBM3	1.22e-05	-0.391938	0.157	0.195	0.228566
PGK1	1.27e-05	-0.343481	0.202	0.242	0.236862
APEX1	1.35e-05	-0.326037	0.155	0.193	0.251857
YTHDF2	1.37e-05	-0.28929	0.085	0.118	0.255303
ING1	1.46e-05	-0.292851	0.108	0.143	0.273177
SGK1	1.61e-05	-0.325413	0.071	0.101	0.300342
TSC22D3	1.68e-05	-0.337058	0.156	0.193	0.314131
TUBA4A	1.69e-05	-0.424767	0.214	0.248	0.31491
MBOAT7	1.77e-05	-0.318254	0.076	0.106	0.33119
CCT6A	1.81e-05	-0.414573	0.132	0.166	0.337199
SCPEP1	1.95e-05	-0.265895	0.118	0.155	0.364707
TUBB	1.97e-05	-0.317133	0.191	0.23	0.368533
ZFAS1	2.2e-05	-0.325581	0.501	0.498	0.411563
SERBP1	2.42e-05	-0.465791	0.288	0.317	0.451354
PCNP	2.45e-05	-0.314479	0.129	0.165	0.457204
MBD2	2.55e-05	-0.381343	0.123	0.157	0.477048
RNH1	2.83e-05	-0.345254	0.232	0.268	0.528102
TMEM134	2.95e-05	-0.305326	0.14	0.175	0.551723
RPL22L1	3.25e-05	-0.335682	0.188	0.225	0.60594
BRK1	3.58e-05	-0.397715	0.271	0.304	0.668649
NTAN1	4.62e-05	-0.353732	0.093	0.122	0.863287
ZNRD1	5.12e-05	-0.252723	0.102	0.133	0.956772
STMN1	5.4e-05	-0.277225	0.074	0.102	1
MRPS26	5.9e-05	-0.366499	0.162	0.195	1
POLR2A	5.99e-05	-0.363576	0.104	0.135	1
IDH1	6.88e-05	-0.439513	0.187	0.215	1
DMAC1	7.05e-05	-0.361088	0.123	0.156	1
BRD2	7.11e-05	-0.467441	0.245	0.275	1
BCAT2	7.46e-05	-0.319788	0.081	0.109	1
CD44	7.78e-05	-0.28192	0.115	0.147	1
APRT	7.94e-05	-0.352829	0.336	0.362	1
REL	8.14e-05	-0.488712	0.11	0.138	1
EIF3K	8.38e-05	-0.316989	0.451	0.462	1
PRDX6	8.48e-05	-0.300889	0.283	0.319	1
EIF1B	8.68e-05	-0.391603	0.183	0.216	1
ARF5	8.93e-05	-0.308821	0.125	0.157	1
GGCT	9.62e-05	-0.390566	0.097	0.126	1
SPAG16	9.76e-05	-0.347343	0.09	0.118	1
MT2A	0.000107345	-0.624584	0.243	0.271	1
COX6B1	0.000118894	-0.305834	0.571	0.562	1
RBMX	0.000120141	-0.392862	0.19	0.222	1
TNFAIP2	0.000136997	-0.434224	0.227	0.252	1
NCL	0.000144478	-0.372565	0.334	0.358	1
SLC20A1	0.000145344	-0.466534	0.13	0.158	1
ABHD5	0.000163188	-0.380125	0.091	0.117	1
ST13	0.000165226	-0.399654	0.335	0.358	1
EGLN3	0.000172566	-0.380772	0.107	0.135	1
CACYBP	0.000176478	-0.27119	0.122	0.153	1
CAPZA2	0.000189262	-0.294044	0.117	0.147	1
ZNF503	0.000190151	-0.299621	0.084	0.11	1
SNX3	0.00020826	-0.294245	0.227	0.261	1
PPP1R15B	0.000209277	-0.390269	0.129	0.158	1
EIF4A1	0.000213876	-0.319318	0.25	0.281	1
ATP5F1C	0.00024832	-0.36052	0.298	0.326	1
UQCR10	0.000259233	-0.38144	0.521	0.514	1
HADHB	0.00027559	-0.35793	0.212	0.243	1
EBNA1BP2	0.000299608	-0.29397	0.087	0.113	1
NR2F2	0.000319805	-0.443965	0.116	0.142	1
TIMM10	0.000320374	-0.322456	0.114	0.142	1
PPM1G	0.000322664	-0.284534	0.107	0.135	1
SNRPD1	0.000349431	-0.36457	0.172	0.202	1
CBX4	0.000399599	-0.335093	0.085	0.109	1
RCN2	0.00042194	-0.26327	0.111	0.139	1
AC020916.1	0.000425651	-0.321721	0.142	0.17	1
HNRNPH3	0.00043612	-0.372717	0.154	0.183	1
CYB5R3	0.000437426	-0.274448	0.101	0.128	1
SLIRP	0.000475736	-0.297683	0.233	0.264	1
ATP5MC1	0.000485484	-0.40573	0.258	0.283	1
TP53TG1	0.00053822	-0.281735	0.164	0.194	1
PGRMC1	0.000564649	-0.34518	0.22	0.248	1
OLA1	0.00057808	-0.305427	0.118	0.146	1
SNHG8	0.00061512	-0.328507	0.35	0.369	1
AHR	0.000630058	-0.287254	0.079	0.103	1
DUT	0.000695696	-0.354548	0.156	0.183	1
SSB	0.000815397	-0.486912	0.219	0.245	1
CALM1	0.00091888	-0.3234	0.496	0.493	1
CMTM6	0.000956813	-0.27539	0.094	0.118	1
2022-09-07	0.000964928	-0.358232	0.219	0.246	1
COX7A2	0.000972643	-0.315446	0.459	0.464	1
NDUFS5	0.00101031	-0.309774	0.442	0.447	1
DRAP1	0.00114032	-0.291533	0.149	0.177	1
GLRX	0.00116394	-0.325558	0.102	0.126	1
FKBP4	0.00116657	-0.338731	0.108	0.131	1
SMIM30	0.00131685	-0.266182	0.093	0.117	1
H2AFZ	0.00132567	-0.330502	0.309	0.331	1
VTI1B	0.00144646	-0.327938	0.135	0.161	1
RDX	0.00147273	-0.294968	0.101	0.125	1
TUBB2A	0.00154731	-0.319214	0.082	0.103	1
SLC38A2	0.00158022	-0.408212	0.246	0.266	1
TRMT112	0.00171078	-0.256439	0.313	0.336	1
BEX3	0.00171517	-0.328008	0.257	0.282	1
ATP6V1F	0.00171564	-0.297222	0.266	0.291	1
CAPNS1	0.00181299	-0.35296	0.191	0.214	1
NDUFA10	0.00189049	-0.287075	0.17	0.197	1
NONO	0.00196749	-0.287193	0.129	0.154	1
CBR1	0.00201433	-0.269545	0.102	0.126	1
HMGB1	0.00212633	-0.331143	0.549	0.533	1
PRDM2	0.00231492	-0.345052	0.085	0.105	1
COMMD7	0.00238662	-0.269684	0.092	0.114	1
MID1IP1	0.00245106	-0.268742	0.086	0.107	1
MRPS36	0.00263079	-0.339563	0.165	0.191	1
UQCR11	0.00277421	-0.29163	0.474	0.473	1
NDUFA7	0.00286948	-0.305894	0.113	0.135	1
NAMPT	0.00289215	-0.423413	0.17	0.192	1
TRIM8	0.00308718	-0.32075	0.142	0.164	1
SERTAD1	0.0031295	-0.296395	0.226	0.249	1
OCIAD2	0.00332339	-0.306705	0.192	0.216	1
SAP18	0.00332804	-0.315379	0.394	0.401	1
PFDN2	0.00334923	-0.305664	0.142	0.166	1
MGMT	0.00335253	-0.306878	0.18	0.204	1
SRSF9	0.00343184	-0.338194	0.295	0.312	1
PSMB5	0.00364696	-0.27094	0.172	0.197	1
EIF3J	0.00370874	-0.466733	0.125	0.147	1
COA3	0.00405593	-0.29773	0.166	0.189	1
ATP6V1G1	0.00405672	-0.337728	0.385	0.394	1
NDUFAB1	0.00435774	-0.276765	0.234	0.26	1
ACAA1	0.0044979	-0.377559	0.181	0.2	1
COPS9	0.00450304	-0.35909	0.264	0.283	1
MCL1	0.00488228	-0.30875	0.286	0.303	1
VPS36	0.00578586	-0.277155	0.094	0.113	1
MDH2	0.00589969	-0.301936	0.239	0.261	1
NARS	0.00613278	-0.338077	0.137	0.157	1
ARPC3	0.00618012	-0.330079	0.477	0.47	1
UQCRC2	0.00653521	-0.277259	0.212	0.234	1
COX20	0.00728134	-0.33688	0.152	0.172	1
DUSP4	0.00736611	-0.330346	0.121	0.14	1
UBE2M	0.00741431	-0.250378	0.118	0.138	1
NDUFA1	0.00755024	-0.302282	0.494	0.488	1
EIF3I	0.00769954	-0.305153	0.221	0.243	1
TIMM13	0.00794282	-0.255665	0.194	0.216	1
NDUFB3	0.00800693	-0.379546	0.282	0.298	1
PDCD5	0.00804747	-0.384754	0.188	0.207	1
LSM6	0.00805636	-0.300237	0.115	0.135	1
RAB14	0.00823904	-0.28181	0.131	0.152	1
CHMP3	0.00844073	-0.363315	0.211	0.229	1
SBDS	0.0085757	-0.251138	0.163	0.186	1
PTRHD1	0.00878349	-0.296889	0.162	0.183	1
RHOA	0.0103532	-0.288917	0.27	0.286	1
CHMP5	0.0113394	-0.300239	0.214	0.235	1
NUDC	0.0113401	-0.31737	0.195	0.215	1
MTCH1	0.0115271	-0.269007	0.159	0.18	1
PARK7	0.0115362	-0.260151	0.438	0.437	1
TOMM20	0.0123203	-0.322947	0.336	0.345	1
ARPC5	0.012996	-0.312263	0.129	0.147	1
UBE2N	0.0133732	-0.275091	0.149	0.169	1
YWHAB	0.013421	-0.36801	0.339	0.348	1
PFDN4	0.0161913	-0.277971	0.089	0.106	1
ODC1	0.0181625	-0.297162	0.113	0.129	1
PNRC1	0.0194091	-0.275652	0.375	0.372	1
NUFIP2	0.0201114	-0.293111	0.146	0.163	1
CDC42	0.0204882	-0.299196	0.429	0.426	1
TRAPPC1	0.0208607	-0.321614	0.219	0.236	1
RANBP1	0.0212423	-0.299157	0.165	0.183	1
COX5A	0.0230445	-0.277948	0.327	0.339	1
SNX6	0.0239667	-0.309233	0.142	0.159	1
DYNC1I2	0.0240983	-0.361515	0.145	0.162	1
MINOS1	0.0248701	-0.313291	0.327	0.337	1
DDT	0.0270904	-0.346951	0.347	0.351	1
PNRC2	0.0273121	-0.309806	0.16	0.177	1
HSPA9	0.0320107	-0.266821	0.163	0.179	1
URI1	0.0335432	-0.278488	0.117	0.132	1
HSD17B4	0.0337082	-0.357526	0.155	0.168	1
TAF15	0.0337331	-0.254333	0.111	0.127	1
PPP1R12A	0.034737	-0.291855	0.098	0.112	1
NDUFV3	0.0394361	-0.278694	0.122	0.137	1
SSBP1	0.0410587	-0.276819	0.27	0.283	1
CHMP4B	0.0418702	-0.365182	0.156	0.168	1
TMEM230	0.0476682	-0.311788	0.228	0.24	1
TPM3	0.0491786	-0.363307	0.223	0.233	1
IFI16	0.0504556	-0.269202	0.155	0.17	1
SMIM4	0.0509486	-0.303228	0.148	0.161	1
HADHA	0.0514025	-0.250065	0.185	0.2	1
METTL7A	0.0519384	-0.25704	0.173	0.188	1
PDAP1	0.0539306	-0.257399	0.173	0.188	1
EIF3A	0.0543852	-0.289163	0.17	0.183	1
HMGN3	0.0591632	-0.29343	0.215	0.228	1
BOLA3	0.0636305	-0.258982	0.108	0.121	1
ARL6IP1	0.0683729	-0.351902	0.23	0.239	1
RAB5IF	0.0718291	-0.264693	0.122	0.134	1
HES4	0.0734525	-0.329054	0.195	0.204	1
PABPC4	0.0787353	-0.305486	0.16	0.172	1
BZW1	0.0811679	-0.279146	0.218	0.229	1
H2AFY	0.0843706	-0.318333	0.223	0.232	1
EIF5	0.0847608	-0.321439	0.323	0.323	1
CHCHD5	0.0874513	-0.301784	0.155	0.167	1
DDX21	0.0978593	-0.333251	0.108	0.118	1
SET	0.130359	-0.336243	0.394	0.384	1
MPC2	0.137246	-0.251105	0.258	0.267	1
PRKDC	0.141974	-0.264481	0.11	0.12	1
TMEM205	0.150666	-0.297012	0.293	0.292	1
TRA2B	0.152319	-0.26236	0.211	0.22	1
CBX3	0.16952	-0.304234	0.183	0.191	1
SYNCRIP	0.170379	-0.307157	0.12	0.128	1
HNRNPDL	0.174384	-0.300962	0.338	0.337	1
CAP1	0.182083	-0.267199	0.151	0.16	1
MRPS33	0.238329	-0.286536	0.156	0.162	1
NDUFB4	0.25168	-0.263173	0.378	0.369	1
UQCC2	0.27111	-0.261006	0.146	0.152	1
ATP5PF	0.315286	-0.281789	0.403	0.387	1
MRPL33	0.315428	-0.26748	0.25	0.253	1
KRTCAP2	0.414272	-0.259701	0.25	0.249	1
INTS6	0.451607	-0.293529	0.22	0.205	1
PPA1	0.457449	-0.288207	0.285	0.28	1
TOB1	0.592809	-0.284721	0.307	0.294	1
POMP	0.59367	-0.25696	0.286	0.281	1
PSMA4	0.644758	-0.269739	0.192	0.192	1
KTN1	0.674752	-0.286489	0.31	0.301	1
EID1	0.72516	-0.269236	0.266	0.258	1
VDAC1	0.770693	-0.251492	0.265	0.253	1
YTHDC1	0.781762	-0.262386	0.151	0.145	1
DSTN	0.785982	-0.274405	0.523	0.48	1
DNAJC8	0.850932	-0.263683	0.167	0.165	1
MALAT1	0.866609	0.343773	0.985	0.997	1
GTF2H5	0.879031	-0.26779	0.213	0.205	1
RBM39	0.880216	-0.266121	0.333	0.319	1
MRPL52	0.902883	-0.292042	0.211	0.205	1
SNRPG	0.928109	-0.27792	0.3	0.286	1
MRPS34	0.979916	-0.253532	0.203	0.199	1
