# Supplementary material for: Single-cell RNA sequencing reveals the immune microenvironment and signaling networks in cystitis glandularis
Source: Front Immunol. 2023 Feb 6;14:1083598. doi: 10.3389/fimmu.2023.1083598 (PMC9940314; doi:10.3389/fimmu.2023.1083598)
Supplement: Supplementary file 6 [file Table_5.xlsx]

## Sheet: Sheet1
Table S5. Gene sets used for monocle analysis
CD4+ T cell		CD8+ T cell		B cell		Epthelial cell
Reference: Azizi, E., et al. Single-Cell Map of Diverse Immune Phenotypes in the Breast Tumor Microenvironment. Cell 174, 1293-1308 (2018)				Reference: Ellebedy, A.H., et al. Defining antigen-specific plasmablast and memory B cell subsets in human blood after viral infection or vaccination. Nat Immunol 17, 1226-1234 (2016).		Reference: 1.Volkmer JP., et al.Three differentiation states risk-stratify bladder cancer into distinct subtypes.Proc Natl Acad Sci U S A. 109(9):3600 (2012) 2.Li Y, et al. Single-cell transcriptomes of mouse bladder urothelium uncover novel cell type markers and urothelial differentiation characteristics. Cell Prolif. 54(4):e13007.(2021)
CD4+ T cell activate genes	CD4+ T cell terminal genes	CD8+ T cell activate genes	CD8+ T cell terminal genes	B cell antigen secretion genes	B cell proliferation genes	Ephelial cell supercial signature
CD69	TIGIT	CD69	TIGIT	FKBP1A	YWHAH	UPK3B
CCR7	PDCD1	CCR7	PDCD1	UBE2J1	PTTG1	UPK2
CD27	CD274	CD27	CD274	BET1	ANAPC11	UPK1A
BTLA	CTLA4	BTLA	CTLA4	LOC642197	ANAPC1	KRT20
CD40LG	LAG3	CD40LG	LAG3	SAT1	CDKN2D	UPK1B
IL2RA	HAVCR2	IL2RA	HAVCR2	RPL6	CDC16
CD3E	CD244	CD3E	CD244	LOC642828	TFDP1
CD47	CD160	CD47	CD160	LOC641814	YWHAZ
EOMES		EOMES		PRKAG1	TGFB1
GNLY		GNLY		ZNF593	YWHAB
GZMA		GZMA		POLR2F	CCND2
GZMB		GZMB		ZNHIT1
PRF1		PRF1		NHP2
IFNG		IFNG		NHP2
CD95L		CD8A		NHP2
LAMP1		CD8B		SF3B5
LAG3		CD95L		BST2
CTLA4		LAMP1		LOC100129015
HLA-DRA		LAG3		C17orf61
TNFRSF4		CTLA4		UQCRFS1
ICOS		HLA-DRA		TMSB10
TNFRSF9		TNFRSF4		RAN
TNFRSF18		ICOS		PSMA4
		TNFRSF9		GSTO1
		TNFRSF18		TMEM111
				HERPUD1
				TCEB1
				LOC646260
				EBPL
				SFT2D1
				LOC100130308
				ATOX1
				TMEM147
				SLC39A8
				DLEU2L
				C12orf45
				POP5
				LOC729217
				HIST2H2AA3
				NDUFC1
				HIST2H4A
				NA
				LOC641746
				GCSH
				HIST2H4B
				OSTCL
				MGST2
				YIPF6
				PTTG2
				MANEA
				SEC13
				HIST1H2AM
				PTTG1
				NA
				IFNAR2
				HIST2H3A
				HIST1H3F
				KIAA0114
				HIST1H2AJ
				HIST1H2AI
				HIST1H1B
				PTTG1
				CENPN
				FABP5L2
				FABP5
				FABP5L2
				LOC728729
				SEC11C
				LOC729768
				SEC61G
				SPCS3
				HIST1H2BH
				SEC61B
				ATP5J
				ATP5J
				CBWD6
				TXNDC5
				SGK
				OSTC
				OSTC
				KIAA0101
				HIST1H3B
				HIST1H3C
				CHAC2
				HIST1H3G
				HIST1H2BB
				CNPY2
				LOC646567
				LGALS3
				TXNDC5
				FLJ40330
				UQCRQ
				GGH
				PRDX4
				ATP5G1
				TMEM208
				UBL5
				HIST1H4L
				HIST1H4H
				HIST2H3C
				CCNC
				SAR1B
				LOC440145
				MAN1A1
				ATP6AP2
				SELS
				NDUFAB1
				NDUFB7
				LOC400948
				HIST1H3I
				LOC646630
				CHCHD9
				ZBTB8OS
				ATP5J
				SLC33A1
				GGH
				GSTP1
				SEC61G
				CYCSP52
				LOC650321
				LOC646900
				CYCSL1
				NDUFB9
				BOLA2
				ROMO1
				C20orf52
				LOC100131801
				MGC4677
				MCTS1
				POMP
				C11orf10
				LOC387882
				NDUFA2
				PSME2
				NCRNA00152
				MGC4677
				APOBEC3G
				ASNS
				LOC728324
				HM13
				LOC728324
				RPL24
				BOLA2
				NDUFA1
				LOC100128731
				ATP5EP2
				ATP5EP2
				NDUFA4
				LOC731365
				ATP5I
				LOC100132425
				COX7A2
				SNRPG
				CHCHD2
				LOC100130003
				CKLF
				CKLF
				C6orf125
				HIST1H4I
				FABP5L3
				COX7B
				RPS27L
				LOC387934
				FABP5
				CKS2
				NDUFA11
				TXNDC17
				LOC653093
				CNIH
				HIST1H4J
				HIST1H4C
				RPA3
				LOC100130289
				PSMA3
				PSMA3
				RPL34
				LOC541471
				ANAPC11
				CDKN3
				CALML4
				DNAJB9
				ALG5
				COMMD3
				C6orf173
				HSPA13
				NDUFB6
				NDUFB6
				IFNAR2
				HERPUD1
				PSMB3
				LOC100134253
				HIST1H4B
				FAM193B
				SELK
				KDELR2
				HMGN3
				HMGN3
				LOC100129426
				LSM5
				HIST2H3D
				C1orf91
				HSPC171
				IGJ
				C15orf24
				EEF1B2
				SPCS2
				HIST1H4K
				EIF1AX
				TMED2
				PTTG3P
				TIMM8B
				TIMD4
				LOC100131727
				UBE2T
				PSMA6
				TXN
				TXN
				LOC730455
				AKR1A1
				HSPA13
				HIST1H2BO
				LOC100131785
				RRAGD
				C7orf55
				C12orf48
				TMEM167A
				LOC644131
				HAX1
				LOC653604
				LOC389293
				LSM5
				EAF2
				YWHAE
				ATP5L
				SUB1
				NDUFB2
				GUK1
				LOC100133477
				LGALS1
				RPS21
				LOC388955
				PSMB4
				LOC341457
				LOC645317
				IFI27L2
				MRPS15
				BOLA2
				CKS2
				COX6C
				BOLA2
				SEC11A
				SNRPD2
				NDUFB3
				NDUFB3
				C6orf115
				TCEB2
				NDUFA7
				LOC646501
				NAT5
				C13orf27
				SRP54
				MRPS33
				NUDT5
				TPRKB
				TOMM6
				LOC645969
				LOC100133398
				NDUFS5
				C13orf37
				SLC25A3
				TIMM23
				NDUFA9
				WIPI1
				CASP3
				WARS
				MRPL18
				SGK1
				OSTC
				UAP1
				LOC23117
				ETF1
				LDHA
				LDHA
				NDUFA13
				NET1
				HIST1H2BK
				TYMS
				APRT
				UQCRH
				MIF
				RPS6KB2
				TRAM1
				UQCRHL
				SLC35B1
				H2AFZ
				XBP1
				SRGN
				DPM3
				DPM3
				NDUFV2
				TMED10P
				LOC440043
				TXNDC5
				HSP90B1
				MGC29506
				MANEA
				TNFRSF17
				FKBP11
				PDIA4
				HRASLS2
				ARMET
				XBP1
				SDF2L1
				EIF4A1
				DAD1
				PHPT1
				PDIA6
				DNAJB11
				SRGN
				CD38
				PEBP1
				NUCB2
				LOC652694
				SLC44A1
				PPIB
				PRDM1
				ELL2
				SSR3
				STT3B
				CANX
				FAM46C
				CAV1
				TST
				PREB
				MRPL45
				COX6A1
				C19orf10
				LOC729898
				BRP44L
				SLC25A4
				PSAT1
				PERP
				NDFIP2
				ADI1
				PIGM
				TXNDC11
				PRDM1
				DNAJC3
				SSR4
				ARFGAP3
				CALR
				AQP3
				CCNC
				NDUFS8
				RPLP0
				KLHL14
				PIGF
				P4HB
				IGLL1
				LOC652493
				LOC647450
				LOC647506
				MRPL23
				HIBCH
				CANX
				EBNA1BP2
				C2orf30
				SLC44A1
				LOC653566
				LOC653566
				LOC653566
				FIS1
				SPCS3
				LOC100129681
				LOC649214
				LOC644380
				PSMB2
				NOP10
				CCR2
				CCR2
				HIST1H2BC
				HIST2H2AA4
				HIST1H2BM
				GINS2
				HIST3H2A
				ALG14
				ALG14
				AGA
				ITM2C
				ITM2C
				AYP1p1
				CLPTM1
				CERK
				SIVA1
				SIVA
				UQCRH
				LOC729769
				EVI2A
				C21orf91
				YIF1B
				HIST2H2AB
				HIST1H2BE
				HIST1H2AE
				H2AFJ
				HIST2H2AA3
				HIST2H2AC
				HIST1H4A
				HIST1H2AH
				HIST1H4E
				HIST1H2BF
				HIST1H2BG
				SERF2
				LOC649049
				ENY2
				MRPL48
				LSM3
				CLDND1
				CLDND1
				ARF4
				SPCS1
				PRDX3
				LOC388474
				HAX1
				XRCC6
				ITGAE
				C16orf61
				TMEM93
				DYNLL1
				DRAP1
				COMMD4
				SUCLG1
				MTDH
				MRPL37
				JTB
				COX8A
				CLPTM1L
				ABCB9
				MTX2
				EZH2
				DUSP5
				LOC440957
				ZC3HAV1L
				SNHG9
				EDEM2
				MCEE
				STT3A
				CCR2
				C20orf24
				C20orf24
				RPN2
				TDG
				LOC729082
				TMEM165
				LOC729816
				LOC341965
				PSMD14
				SNRPE
				LOC646568
				LOC641849
				LOC400652
				LOC645968
				LOC100132457
				MRPL51
				HIGD1A
				TMEM167A
				LOC100129118
				LOC100133528
				HIGD1A
				SF3B14
				ENSA
				LOC653147
				TMEM14B
				LOC642156
				C7orf44
				LOC100129086
				ATP5J2
				ATP5J2
				LOC642197
				C14orf112
				PSMA5
				GMFG
				LOC654189
				LOC653115
				CREM
				LOC100133328
				NCBP2
				LOC644101
				SELS
				C17orf49
				ATP6V1D
				CRLS1
				SLAMF7
				C1orf43
				LOC440354
				NA
				CHMP6
				C1orf85
				DCTN6
				C8orf76
				MBNL2
				MBNL2
				SCFD1
				DERA
				NDUFB4
				MGC13057
				RABAC1
				LOC100130932
				CHCHD1
				LOC100129759
				TP53INP1
				CCR2
				CCR2
				CCR2
				TRIB1
				TRA1P2
				HSP90B3P
				SAR1B
				IGLL3
				RPN1
				NSMCE4A
				AK3
				PRDX1
				MAGEH1
				COX5A
				LOC644914
				C15orf57
				PRDX5
				PRDX5
				PRDX5
				KRTCAP2
				EED
				PRDX1
				NDUFB8
				OAZ1
				LOC644237
				LOC440926
				MYL6
				MYL6
				SLC25A39
				TUBA1B
				RPL23A
				HMGB2
				SRP14
				NDUFB10
				GPX1
				EBAG9
				TCEB1
				STOML2
				CARHSP1
				TRAPPC2L
				RPL27A
				B2M
				ATPIF1
				DUSP23
				COX7A2L
				SIVA
				EEF1B2
				TMED7
				COX17
				LOC647030
				EEF1B2
				EEF1B2
				C6orf129
				C20orf45
				MRPS31
				HIGD1A
				PSME1
				PSMA4
				PARK7
				MRPL32
				UQCRB
				SGK1
				PKHD1L1
				STRA13
				FAM18B
				PSMA1
				POLR2H
				LARP1B
				CCDC90A
				LOC646049
				NME1
				COMMD1
				ISCA1L
				HIST1H4F
				C14orf156
				GTF2A2
				ASNS
				HSH2D
				IMP4
				MRPL22
				MORF4L2
				EEF1E1
				HMGB2
				VBP1
				MRPL22
				ATP5O
				TMEM4
				LOC729835
				CYP20A1
				HIST1H3A
				HIST1H2BJ
				HIST1H3D
				CCR2
				HIST1H2AB
				ASB3
				RPL34
				GMNN
				RNU12
				ASB3
				LSM3
				LOC647302
				LOC100130178
				CCDC58
				C1orf50
				TMCO1
				SRPRB
				LOC648024
				TMEM141
				ICT1
				PPA1
				NPM3
				LOC100134537
				MGAT4A
				CRELD2
				PIM2
				MRPL18
				LOC730382
				CCDC72
				TMEM179B
				SNRPA1
				SNRPF
				LOC729148
				BACH1
				ARL5A
				PSMA6
				LOC650518
				SHFM1
				GSTO1
				COPB1
				BOLA3
				BOLA3
				MND1
				GLRX2
				THEM2
				C1orf97
				SCO2
				PGAM1
				CD58
				SRP54
				NET1
				SLC25A4
				LOC440145
				LOC653479
				HSPD1
				TXNDC12
				TRABD
				MRPL53
				NTAN1
				MRPL27
				LOC440063
				LOC134997
				PPIAL4A
				LOC439953
				UBE2E1
				NXT2
				MRPS28
				MRPS24
				IFT20
				WBSCR22
				C12orf11
				PPIL5
				IFI27L2
				CCDC117
				LOC345041
				HSPD1
				CYC1
				KDELR1
				ISG20
				IRF4
				GFPT1
				AK2
				ADAM10
				RPL26L1
				RBX1
				MRPL36
				C2orf25
				C1orf43
				MMADHC
				ATP5F1
				VDAC3
				GLRX
				NDUFAF2
				LOC643872
				LOC644992
				HIST1H2AD
				TOMM5
				PTS
				NSMCE2
				NDUFB11
				HIST1H1E
				HIST1H1C
				C1GALT1C1
				SSR1
				GTF2A1
				PRDX3
				MGAT2
				MRPS17
				NCRNA00081
				LOC641844
				UBE1DC1
				MRPL41
				HEBP2
				DERL2
				C8orf59
				LSMD1
				COX5B
				DSTN
				TPST2
				LOC652775
				LOC100129673
				BRP44
				PSMB6
				GLRX5
				UBE2G1
				ATP1B3
				ATP1B3
				RHEB
				HIST4H4
				TP53INP1
				LOC100130291
				RPLP0
				MGAT2
				GTF2A1
				CISD2
				IFI27L1
				CCNC
				GTPBP8
				Magmas
				LOC645405
				LOC649214
				HMGB1L1
				DDOST
				LOC730107
				GCSH
				UNC50
				TRMT112
				CITED2
				TMEM85
				CCDC59
				PCNA
				PSMC2
				FBXW7
				CNIH4
				LOC100132346
				MRPL14
				SRP19
				RANBP1
				DEF8
				LOC642956
				KLHL5
