# Supplementary material for: Single-cell RNA sequencing reveals the immune microenvironment and signaling networks in cystitis glandularis
Source: Front Immunol. 2023 Feb 6;14:1083598. doi: 10.3389/fimmu.2023.1083598 (PMC9940314; doi:10.3389/fimmu.2023.1083598)
Supplement: Supplementary file 7 [file Table_6.xlsx]

## Sheet: Table S6. Transcription factors
Table S6. Transcription factors of epthelial cells subsets inferred by SCENIC
Transcription factors	KRT13 epthelial cells	PIGR ephelial cells	KRT15 ephelial cells	VIM ephelial cells	PTPRC ephelial cells	DCN ephelial cells	SRGN ephelial cells
AR(+)	-0.264234	1.71468	-0.545562	-1.56336	0.0850529	0.0908938	0.482532
ARID3A(+)	-0.000692399	-0.536285	-0.513614	-1.20412	0.2273	0.0411284	1.98629
ARID5A(+)	-0.106568	-0.581752	-1.55804	1.71831	0.0147705	-0.00620375	0.519481
ARID5B(+)	-1.45035	0.0047026	-0.0505514	0.725328	1.40907	-1.08678	0.44858
ARNTL2(+)	1.13288	-0.972949	0.864657	-1.13491	-0.561967	1.10832	-0.436029
ATF1(+)	-0.0564042	-0.175539	-0.0355955	-1.84358	1.52497	0.107829	0.478326
ATF3(+)	-0.357787	-0.613954	1.35721	1.54856	-0.612491	-0.603119	-0.718412
ATF4(+)	-0.760132	-0.825599	1.41047	1.13731	0.410218	-1.10318	-0.26909
ATF6(+)	-0.399743	-0.817483	1.51545	0.867098	-0.544792	0.593658	-1.21419
ATF6B(+)	-1.18175	2.03752	-0.088821	0.0268886	0.129351	-0.446066	-0.47713
ATF7(+)	-1.17661	-0.126262	0.338719	1.97794	-0.719329	-0.224279	-0.070188
ATOH8(+)	0.909045	-0.621964	0.86706	-0.932429	-0.442149	1.32385	-1.10341
BACH1(+)	0.0835426	0.873003	0.494834	-0.86903	1.31276	-0.351006	-1.54411
BATF(+)	0.612761	-0.0550697	-0.665013	-1.83766	0.193717	1.21566	0.535606
BATF3(+)	-0.452931	-0.705792	-0.681636	-0.764182	1.541	-0.276891	1.34043
BCL11A(+)	-0.345129	-0.157402	0.826595	-1.63662	1.56857	-0.104259	-0.151756
BCL3(+)	-0.15653	1.55941	0.0928052	-0.297802	-1.78646	0.496507	0.0920788
BCL6(+)	-0.842803	-0.839741	-0.130732	2.0697	0.31873	-0.195958	-0.379194
BCLAF1(+)	-1.41353	0.136512	1.16675	-0.533042	1.35548	-0.707477	-0.00469787
BDP1(+)	-0.846386	-0.451737	-0.390069	-1.26334	1.50503	0.623088	0.823413
BHLHE40(+)	-0.688304	-1.42314	1.81816	-0.149856	0.158295	0.373827	-0.0889812
BHLHE41(+)	0.732982	-0.840377	1.72572	-0.122141	-1.02814	0.312278	-0.780316
BRCA1(+)	-0.948732	1.24155	-0.269111	0.546715	1.23973	-0.827882	-0.982263
BRF1(+)	-0.109505	-0.923808	1.92513	0.25415	0.157314	-0.156749	-1.14653
BRF2(+)	-0.480428	0.427717	0.181816	0.781586	0.935224	0.164234	-2.01015
CBFB(+)	-0.721205	-0.700831	-0.339134	-0.115158	2.13856	-0.486508	0.224277
CBX7(+)	-0.669232	-0.76546	-0.78883	-0.137182	0.618782	-0.230195	1.97212
CCNT2(+)	0.436611	0.465502	-1.10807	-1.71452	0.313654	0.937502	0.669319
CDX1(+)	-0.329515	2.08958	-0.849906	-0.86948	-0.0737897	-0.12615	0.159257
CDX2(+)	-0.625391	1.80416	0.762451	-1.01291	-0.0142384	-0.862371	-0.0517055
CEBPA(+)	-0.495205	-0.601917	0.223709	-1.71379	0.896935	0.551584	1.13868
CEBPB(+)	-0.405281	0.378496	1.3171	1.30074	-0.989183	-0.754532	-0.847346
CEBPD(+)	-0.749972	-0.198416	1.31482	1.53559	-0.612683	-0.873588	-0.41575
CEBPG(+)	-0.980092	-0.45835	0.343749	1.30815	1.26836	-0.357964	-1.12385
CEBPZ(+)	-0.0865631	-0.987613	1.92007	-0.672597	0.477129	0.143234	-0.793661
CENPB(+)	-0.775219	0.232202	1.56756	-1.06413	0.083267	-0.956619	0.912934
CERS5(+)	0.20174	-0.133203	-1.1045	-1.44242	0.356959	0.697794	1.42363
CIC(+)	-0.327014	0.0301488	-1.05246	-0.373648	1.41428	-0.985176	1.29387
CLOCK(+)	-1.23059	0.803305	1.04442	1.21032	-0.794317	-0.761547	-0.271593
CNOT3(+)	-1.84853	1.38753	0.357142	-0.258597	0.62564	-0.267972	0.00478696
CREB1(+)	0.098931	-0.169265	-0.570458	-1.78559	1.37748	0.535554	0.513354
CREB3(+)	-1.26501	0.902893	0.155965	0.413925	-0.0732198	-1.36621	1.23166
CREB3L1(+)	-0.581116	2.1231	0.162352	-0.819805	-0.12396	-0.655719	-0.104848
CREB3L2(+)	0.542317	-0.161842	-1.74779	-0.842971	0.354391	0.74548	1.11041
CTCF(+)	-0.498947	0.255238	0.497515	-1.94575	1.24296	0.166684	0.282305
CUX1(+)	-1.08815	-0.221726	-0.550261	1.7861	-0.371737	0.942701	-0.496932
DBP(+)	-0.554771	-0.0956692	1.69428	0.97672	-0.164839	-0.693873	-1.16185
DDIT3(+)	0.00835383	-1.23133	1.19233	1.43631	-0.686588	0.00734297	-0.726417
DMRTA1(+)	0.461163	0.593415	-0.888704	-1.65395	-0.228888	1.29637	0.420596
E2F2(+)	-0.451085	-0.535552	2.14349	-0.776723	0.236857	-0.127612	-0.489372
E2F4(+)	1.04234	-1.02505	-0.324359	0.252015	-1.18728	1.49087	-0.248529
E2F5(+)	-1.52739	0.429094	-0.0510792	0.280528	1.73844	-0.46101	-0.408592
E2F6(+)	0.0414127	0.267472	-0.345985	-2.01796	1.13256	0.576795	0.345705
E2F7(+)	0.333101	-0.11524	0.969167	-2.05303	0.658492	0.468711	-0.261197
EGR1(+)	-0.73388	-0.734562	1.24961	1.628	-0.297419	-0.59757	-0.51418
EGR2(+)	-0.540526	-0.644944	-0.229045	2.23877	-0.269089	-0.257239	-0.297925
EGR3(+)	-0.702099	-0.711929	0.0837774	2.17921	-0.240696	-0.329672	-0.278593
EIF5A2(+)	-1.23411	-0.107781	-0.183241	-0.0427345	-0.905241	0.711031	1.76208
ELF1(+)	-0.533289	0.0278744	1.81931	-1.3462	0.512416	-0.567838	0.0877251
ELF2(+)	-0.803151	-0.446682	1.26211	-1.54138	1.02803	0.296639	0.204432
ELF3(+)	-0.212327	0.220059	1.80771	0.693854	-0.642514	-0.901799	-0.96498
ELF4(+)	0.275516	-0.746727	1.53498	-1.58319	0.49197	0.375262	-0.347805
ELF5(+)	-0.27326	-0.497006	2.16938	-0.897321	0.0321612	-0.374952	-0.159005
ELK1(+)	1.54908	-0.385847	-0.424822	0.290894	-1.56673	0.810616	-0.273196
ELK3(+)	0.297114	-0.586939	-0.152751	-1.52612	1.68029	0.562462	-0.274063
ELK4(+)	-0.506981	0.98264	0.41597	-1.91668	0.821634	-0.241028	0.444443
EMX2(+)	1.61588	-0.0181671	-0.741658	-0.982358	-0.143066	1.08778	-0.818408
EP300(+)	-0.257097	0.0541022	0.384067	-1.42406	1.63054	-0.908528	0.52098
ERF(+)	-1.53648	-0.998619	-0.294233	0.460426	1.29477	0.324792	0.749336
ESR2(+)	-1.15274	-0.670201	0.0826725	-1.15146	0.893726	1.21647	0.781526
ESRRA(+)	1.58716	-0.99253	-0.0738525	0.621141	-1.10321	0.646501	-0.68521
ETS1(+)	-0.369963	-0.77805	-0.204264	-0.963141	1.99978	-0.188207	0.503846
ETS2(+)	0.538614	-0.731443	1.50934	-0.870766	-0.299753	0.936471	-1.08246
ETV1(+)	-0.0280154	-0.547236	-1.36953	1.91987	-0.274658	0.244415	0.0551565
ETV2(+)	1.18238	0.64328	-0.10961	0.506665	-1.19375	0.476734	-1.5057
ETV3(+)	-0.671448	-0.839821	0.393911	-0.44096	2.03953	-0.571363	0.0901555
ETV5(+)	-0.283924	0.230883	1.4447	-1.71721	0.465205	-0.619357	0.479703
ETV6(+)	-0.225417	0.0849262	-0.799586	-1.36954	1.73079	-0.0737946	0.652622
ETV7(+)	0.0435112	-0.308134	0.706829	-2.07273	0.774565	0.162386	0.69357
EVX2(+)	-0.929231	1.76915	0.909703	-0.477188	-0.114109	-0.944877	-0.213447
EZH2(+)	0.696876	-1.22162	1.14865	-1.21772	0.134758	0.969876	-0.510813
FOS(+)	-0.672764	-0.590095	1.69701	1.17555	-0.314936	-0.65012	-0.644645
FOSB(+)	-1.21273	-0.426744	1.81783	-0.104474	0.723271	-0.707531	-0.0896196
FOSL1(+)	0.183787	-0.472184	2.15649	-0.478602	-0.394869	-0.170829	-0.823796
FOSL2(+)	1.0249	-0.253973	0.422137	-1.28202	0.095057	1.23272	-1.23882
FOXA1(+)	-0.58308	2.027	0.0973209	-1.05796	-0.0111106	-0.63037	0.1582
FOXC1(+)	1.05521	-0.913187	-0.820122	-0.631946	-0.541473	1.6234	0.228116
FOXC2(+)	-0.904876	0.156851	-0.971677	0.804093	1.75039	-0.694515	-0.140261
FOXD4(+)	-0.827547	-0.242551	0.77391	1.45567	0.637467	-1.40717	-0.389784
FOXF1(+)	-0.639238	-0.701488	-0.81653	2.10458	0.0322775	0.0423244	-0.0219254
FOXI1(+)	-0.829313	-0.513747	0.35054	1.59127	-0.479589	-1.09789	0.97873
FOXI2(+)	0.0714881	0.191041	0.567521	-2.12339	0.779694	-0.183445	0.697094
FOXJ2(+)	-0.0597644	0.191133	1.97175	-0.712813	-0.750353	-0.950927	0.310976
FOXK1(+)	0.145436	-0.554529	-0.837562	1.92803	-0.512551	0.614009	-0.782832
FOXN1(+)	0.881771	0.762936	1.08432	-1.00968	-0.912145	0.398716	-1.20592
FOXN2(+)	-0.900853	0.11531	-0.964392	-0.714689	1.86899	0.476471	0.119166
FOXN3(+)	-0.504018	1.58461	-0.361003	-1.61985	0.194419	0.0416181	0.664226
FOXO3(+)	-1.60542	-0.0509735	-0.117468	1.72073	0.561991	-0.252451	-0.25641
FOXO4(+)	-0.75458	-0.0730952	-0.394725	-0.829121	1.82757	-0.668063	0.89201
FOXO6(+)	-0.931865	0.404625	1.29911	0.173801	0.740303	-0.0427646	-1.64321
FOXP1(+)	-1.42482	0.424112	0.599259	-0.0932777	1.54286	-1.0203	-0.0278418
FOXP2(+)	1.15082	-0.0838929	1.21157	-0.597	-1.30107	0.544329	-0.924755
FOXP4(+)	0.390406	0.712019	-1.46744	-1.26259	0.00384309	0.441244	1.18252
GABPA(+)	-1.14977	-1.09553	-0.551392	1.6357	0.488179	0.206734	0.466081
GABPB1(+)	-0.0117757	1.68062	-0.574137	-1.61946	0.171404	0.432862	-0.0795129
GATA2(+)	0.6276	0.340603	-1.22785	-1.58444	0.334258	1.08697	0.42286
GATA3(+)	-0.332221	-0.967283	0.3073	-1.32963	0.314506	0.304358	1.70297
GATA6(+)	-1.03509	-0.259732	-0.245288	1.99026	0.0309791	-0.841869	0.360734
GRHL1(+)	-0.519805	1.88394	0.383989	-1.27096	0.291509	-0.521068	-0.247603
GRHL2(+)	0.381874	-0.770614	0.688552	-0.141781	0.282123	1.29479	-1.73495
GRHL3(+)	-0.137649	-0.0732773	0.344868	-1.93189	-0.197589	0.780476	1.21506
GTF2A2(+)	-0.00184758	-0.365894	-0.497325	-1.13295	-0.723325	1.12705	1.59429
GTF2F1(+)	-0.561199	-0.325706	1.79865	-0.510745	1.00764	-0.898582	-0.510063
GTF3C2(+)	-0.304147	1.71553	-1.47616	-0.634009	-0.0556026	0.158315	0.596072
HCFC1(+)	-0.161511	1.28441	-0.863922	-1.55638	0.0614047	1.0584	0.177596
HDAC2(+)	0.420688	-0.693479	-1.49637	-0.746626	1.07115	1.14344	0.301196
HES4(+)	1.31462	0.30913	0.118635	0.616953	-1.22048	0.337057	-1.47592
HES5(+)	1.12692	0.746137	0.788074	-1.36075	-0.204793	0.179706	-1.2753
HES6(+)	-0.789937	-0.768983	0.312791	0.803139	-0.827845	-0.493511	1.76435
HES7(+)	-0.358162	1.42245	0.760778	0.801887	-0.41784	-1.18161	-1.0275
HEY1(+)	-0.464454	-1.25259	-0.657805	-0.18046	0.290645	0.390311	1.87435
HIST1H2BN(+)	-1.03454	-0.278121	1.22129	0.662687	1.17871	-0.852666	-0.89736
HIVEP1(+)	-0.696039	-0.490876	-0.599644	-0.0578177	2.19417	-0.309229	-0.0405652
HLF(+)	-0.843232	-0.820757	0.124858	2.11245	-0.103224	-0.324854	-0.145243
HNF1B(+)	0.297714	0.754436	-0.893039	-1.81526	0.273014	0.361096	1.02204
HNF4A(+)	-0.518387	2.01439	-0.459415	-0.987038	0.011343	-0.523513	0.462623
HNF4G(+)	-0.381229	2.13487	-0.642207	-0.862856	-0.0715913	-0.332682	0.155694
HOXA10(+)	-0.0969988	-0.817383	-0.816914	1.21352	0.753855	-1.25521	1.01913
HOXA11(+)	0.889867	1.23834	-0.576899	-1.80986	0.213386	0.121783	-0.0766095
HOXA13(+)	-0.478458	1.35132	-0.979466	-1.46245	0.427998	0.490767	0.650284
HOXA3(+)	0.366095	-0.32195	2.00835	-0.986832	-0.724026	0.122801	-0.464442
HOXA4(+)	0.706676	-1.32912	0.333029	-1.25445	-0.387661	0.835771	1.09576
HOXA5(+)	-0.144117	-0.0511533	1.6166	-1.24823	-0.787585	-0.398466	1.01295
HOXA7(+)	1.17264	-1.0365	0.0832532	0.255136	-0.865574	1.34724	-0.956191
HOXA9(+)	-0.198343	1.56003	0.680752	-1.64648	0.314943	-0.335704	-0.375194
HOXB13(+)	-0.566016	2.19262	-0.26865	-0.389625	-0.212982	-0.776067	0.0207234
HOXB4(+)	0.819591	-1.03322	-0.442728	-0.72759	-0.409921	1.83457	-0.0407059
HOXB7(+)	-0.179262	1.89752	-0.269283	-0.921478	-1.09404	0.0732267	0.493326
HOXD11(+)	0.012288	-0.0837095	1.94542	-1.43641	-0.340846	-0.158081	0.0613436
HOXD13(+)	0.00376316	1.67896	-0.53446	-1.65629	-0.040142	0.286024	0.262145
HOXD8(+)	0.492261	0.555418	-1.32709	-1.52845	0.189637	0.866505	0.751716
HOXD9(+)	-0.644357	0.110755	0.577799	-0.738501	-0.384628	-0.868248	1.94718
HSF1(+)	0.241736	1.59852	0.0338775	0.224716	-1.59438	-0.82901	0.324537
HSF4(+)	-0.649722	-0.577948	-0.878617	1.90343	-0.369073	0.809917	-0.237989
IKZF1(+)	-0.54626	-0.28901	-0.582839	-0.720457	2.07723	-0.43973	0.501066
IRF1(+)	-1.15574	-1.42333	1.19053	0.595947	0.895947	0.118353	-0.221706
IRF2(+)	0.335143	-0.575221	1.11064	-0.158301	0.746523	0.427522	-1.88631
IRF3(+)	-0.919451	-0.202837	1.72148	-0.340768	1.0719	-0.663558	-0.666765
IRF4(+)	-0.865639	-0.544337	-0.122794	0.154841	1.98065	-0.938028	0.335303
IRF6(+)	0.496254	-0.154283	-0.956622	-1.70351	0.644099	0.617101	1.05696
IRF7(+)	-0.684862	2.0723	0.226119	-0.90061	0.0086714	-0.5994	-0.122223
IRF8(+)	-0.561932	-0.144976	1.25925	-0.965417	0.483244	1.17104	-1.24121
JDP2(+)	1.08366	-0.956424	1.19272	-1.05555	-0.644115	0.855884	-0.476177
JUN(+)	-0.838037	-0.442095	1.8419	0.874082	-0.0844968	-0.788435	-0.562915
JUNB(+)	-0.147143	-0.493501	1.86059	0.88464	-0.724255	-0.608879	-0.771453
JUND(+)	-0.46182	-0.0996968	2.09797	0.359169	-0.474574	-0.785989	-0.63506
KDM5A(+)	-1.11901	-0.9056	1.32307	-0.131341	1.28627	-0.675391	0.222002
KDM5B(+)	-0.353971	0.537866	0.659766	-1.9441	1.16195	-0.127169	0.0656569
KLF10(+)	0.45209	-0.119412	1.45918	-1.85318	-0.311186	0.34695	0.0255551
KLF11(+)	0.475556	0.765181	-0.164515	-2.04298	0.823342	-0.315151	0.45857
KLF12(+)	0.380487	-0.0419566	-1.71859	-0.838778	0.252461	1.29887	0.66751
KLF15(+)	-0.0709808	-1.13647	1.49798	-0.942845	0.969498	0.380044	-0.697232
KLF3(+)	-0.468409	0.528042	1.68146	-1.47891	0.466145	-0.315423	-0.412908
KLF5(+)	-0.499109	1.14219	1.44177	-1.42358	-0.231362	-0.527263	0.0973565
KLF6(+)	-0.263773	-1.62764	1.72426	-0.0607837	0.468417	0.0472652	-0.287744
KLF8(+)	0.406577	-0.227043	-0.4043	-1.59831	-0.0607541	1.7441	0.139727
KLF9(+)	-0.856627	-0.482642	-0.765552	2.05059	0.371535	0.00547038	-0.322775
MAF(+)	0.169021	-0.652849	-1.02263	-1.27151	0.925462	0.532327	1.32018
MAFA(+)	-0.341372	2.1864	-0.224981	-0.92762	-0.125431	-0.371651	-0.195347
MAFB(+)	0.556693	-0.140823	-1.01345	-1.56063	0.338022	1.37744	0.442748
MAFF(+)	-0.855065	0.153952	2.14138	-0.607332	-0.192075	-0.164622	-0.476238
MAFG(+)	-0.592207	-0.465228	2.08289	-0.876	0.368991	-0.427326	-0.0911156
MAFK(+)	-0.856929	0.00874027	1.60215	-1.47008	0.709049	-0.128391	0.135453
MAX(+)	0.0229966	0.669201	-0.560358	-1.93012	0.95875	0.0728843	0.766648
MAZ(+)	-0.717638	-0.580295	-1.26579	1.28027	1.37514	-0.12239	0.03071
MEF2A(+)	-0.688991	-0.556571	-1.19541	0.324466	1.8259	-0.245286	0.535891
MEF2C(+)	-0.564602	-0.606194	-0.158773	2.23088	-0.157214	-0.443302	-0.300796
MEF2D(+)	-0.450314	-0.604534	-0.425696	2.24687	-0.200938	-0.313588	-0.251799
MEIS1(+)	0.257598	0.50399	-1.13797	-1.66428	0.29245	0.898327	0.849887
MGA(+)	0.449124	-0.061319	0.387903	-1.74652	-0.647414	1.46686	0.151373
MITF(+)	-0.754017	-0.809594	-0.940479	1.35182	0.247159	-0.440024	1.34513
MNT(+)	-0.926646	-0.943565	1.0297	-1.20959	0.91863	0.914749	0.216717
MNX1(+)	0.350805	-0.683426	0.517076	1.69467	-0.119857	-0.284358	-1.47491
MSX1(+)	0.129957	-0.18613	0.956235	-0.440781	0.859713	0.61149	-1.93048
MSX2(+)	1.901	0.0247262	-0.237631	0.523277	-0.489742	-0.45248	-1.26915
MTA3(+)	-0.617621	0.066892	-0.286989	0.933428	0.189557	-1.65654	1.37127
MXD1(+)	-0.611331	-1.22329	1.65247	0.086087	-0.236846	0.966534	-0.633626
MXI1(+)	-0.300815	0.424995	1.53958	-1.77313	0.396492	-0.0536695	-0.233458
MYBL1(+)	-1.06149	-0.665967	0.968818	0.231054	1.6583	-0.721096	-0.409627
MYC(+)	-0.633932	-0.703902	-0.0908144	2.20985	-0.314772	-0.272585	-0.193846
MYLK(+)	-0.5065	-0.5819	-0.372691	2.24398	-0.285267	-0.361284	-0.136342
MYPOP(+)	0.795057	0.0259387	-1.60104	-1.18628	0.503628	0.922737	0.539954
NCOR2(+)	-0.392809	-0.595614	1.35958	-1.18605	0.554656	1.10332	-0.843093
NELFE(+)	1.06059	0.475166	-1.04087	-1.46633	-0.018169	1.17519	-0.185574
NFE2L2(+)	-0.0364223	-0.888149	2.15417	-0.32099	-0.645065	-0.219924	-0.0436212
NFIA(+)	-1.61388	0.923537	0.753706	0.173543	0.288161	-1.1908	0.665743
NFKB1(+)	-0.185103	0.235409	-0.803377	-1.63194	1.3767	0.189475	0.818834
NFKB2(+)	-0.703738	-0.814581	1.88198	-0.998277	0.53036	0.141797	-0.0375418
NFYA(+)	-0.400737	-0.633231	1.62423	-1.40179	0.88575	-0.192032	0.117813
NFYB(+)	0.51007	0.539162	0.338986	-1.44507	1.27177	-1.27477	0.0598476
NFYC(+)	-1.25814	0.731191	0.5795	-1.05336	1.46329	-0.538552	0.0760775
NKX2-8(+)	-0.353036	-0.0288097	0.734832	-0.560153	1.81838	-1.26184	-0.349368
NKX3-1(+)	-0.755303	1.67861	-0.531741	-1.21007	0.866045	-0.262107	0.214568
NR1D2(+)	-0.938945	1.22476	0.874953	-0.955362	0.750964	0.199608	-1.15598
NR1H2(+)	-0.108272	-0.0823273	-0.720367	2.17413	-0.349022	-0.143954	-0.770187
NR1H3(+)	-0.327047	-0.329857	-0.240228	1.81712	-0.634153	0.852467	-1.1383
NR1H4(+)	-0.504806	1.56681	0.44751	-0.556436	0.511508	-1.58266	0.118074
NR2C1(+)	0.0945406	-0.188512	-0.471812	-1.5663	1.59538	-0.274949	0.811659
NR2C2(+)	0.528431	-0.0964468	-0.318402	1.85324	-0.82685	-1.21888	0.0789066
NR2F6(+)	0.292262	2.15676	-0.317492	-0.442969	-0.61622	-0.611152	-0.461193
NR3C1(+)	-1.26311	-0.758648	-0.0284099	1.53432	1.0981	-0.513303	-0.0689444
NRF1(+)	0.0108149	0.0624367	1.07417	-1.40603	0.385171	1.10052	-1.22708
PATZ1(+)	-0.706777	-0.276432	-0.633097	2.15393	0.240677	-0.281886	-0.496418
PAX5(+)	-0.583462	-0.419766	-0.567506	-0.249621	2.14519	-0.633804	0.308973
PAX8(+)	-0.762345	0.162049	1.1775	-1.05861	0.0988962	-0.992482	1.37499
PBX3(+)	-0.533358	-0.644593	0.995877	0.752225	-0.238565	1.18152	-1.51311
PGR(+)	-0.161452	-0.4446	-1.25152	2.01438	-0.292038	0.237602	-0.10237
PHF8(+)	-0.36866	0.159743	1.40427	-1.49388	0.49428	0.730214	-0.925964
PICK1(+)	0.112031	-0.938373	0.674453	-1.12015	1.68849	0.271129	-0.687582
PIR(+)	1.22422	-0.85656	0.306514	1.11117	-1.18235	0.353939	-0.956936
PITX2(+)	-0.84624	-0.589893	-0.557063	0.68324	1.28079	-1.10745	1.13662
PKNOX1(+)	-0.115104	-0.501226	-1.78521	1.06405	0.248342	1.16164	-0.0724879
PML(+)	0.733448	-1.22966	0.560385	-0.443146	-0.0117652	1.49212	-1.10138
POLE4(+)	1.17002	-0.853892	0.293871	1.21549	-1.16579	0.287189	-0.946892
POLR2A(+)	-0.602657	-0.434178	1.16316	-1.6473	1.14385	0.222129	0.154986
POLR3A(+)	-0.350998	-0.670919	-0.249475	2.23371	-0.530486	-0.203379	-0.228453
POU2F1(+)	-1.26562	0.467566	-0.178362	1.75215	0.246789	-1.00828	-0.0142491
POU2F3(+)	-0.744048	-0.907563	1.76357	-1.00241	0.408218	0.576395	-0.0941611
POU3F1(+)	0.621122	-0.0963471	-0.877408	-1.78909	0.901535	0.781986	0.458206
PPARD(+)	0.0159618	0.496535	0.729485	-1.69004	0.0869221	1.25109	-0.889963
PPARG(+)	1.64802	-0.928462	-0.249682	0.51768	-0.89656	0.755654	-0.846651
PRDM16(+)	-0.682684	0.40473	-0.399138	1.61	-0.740389	0.916656	-1.10918
PSMD12(+)	0.546918	0.118127	-1.24583	-1.49816	0.145602	0.955235	0.978103
PURA(+)	-0.89072	1.21865	1.41886	-0.837598	0.354647	-0.834848	-0.42899
RAD21(+)	-1.51472	0.269058	0.158737	1.0454	1.25827	-0.917976	-0.298769
RARA(+)	-0.104656	2.12917	-0.036878	-0.919432	-0.161276	-0.160464	-0.746465
RARB(+)	-1.13114	1.83044	0.374031	0.261722	0.159971	-0.65141	-0.843611
RARG(+)	-0.735232	-0.981649	-0.810182	-0.542743	1.10704	0.53806	1.42471
RBAK(+)	-0.0535419	-1.47566	1.42645	0.587057	-0.902829	-0.309147	0.727663
RBBP5(+)	0.735847	-1.8205	0.117164	-0.2819	0.109218	1.40351	-0.263336
RCOR1(+)	-0.874002	-0.582078	0.627097	0.0290168	-0.00981466	1.84975	-1.03997
REL(+)	-0.277336	-0.851176	1.17107	-1.4764	1.27779	0.113483	0.0425706
RELA(+)	-1.34713	-0.376978	0.219132	-0.312725	1.61302	-0.695956	0.900634
RELB(+)	-0.800528	-0.261893	0.710506	-0.48996	1.83469	-1.08239	0.0895693
REST(+)	-0.00921184	0.70002	0.426646	-2.06802	0.95591	0.259415	-0.264761
RFX1(+)	-0.251624	-0.555164	-0.672663	-0.956801	2.03219	0.358726	0.0453357
RFX5(+)	0.994191	0.731642	-0.547045	-1.16338	1.33346	-0.93493	-0.413936
RIOK2(+)	-0.784379	0.874063	1.63489	-1.02312	-0.493512	0.459917	-0.667861
RREB1(+)	-0.72641	2.0428	-0.390883	-0.742636	0.0457655	-0.646653	0.418016
RUNX1(+)	-0.0654338	-0.656582	-0.273611	-1.53801	1.63634	0.300188	0.597111
RUNX2(+)	-0.827066	1.20153	-0.45365	-1.10591	1.45831	-0.510396	0.23718
RXRA(+)	-0.198572	-1.13021	1.82083	-0.731387	-0.09398	0.786525	-0.453207
RXRB(+)	-0.0146081	1.11877	-0.588676	-0.444856	1.53836	-0.28355	-1.32543
SALL2(+)	0.319822	-0.287713	-0.542386	-0.495265	0.192062	1.97322	-1.15974
SAP30(+)	-1.03745	0.440509	1.04918	-1.30088	0.538237	-0.738856	1.04927
SETDB1(+)	-0.300021	0.202315	1.06069	-1.6827	1.0391	0.465522	-0.784908
SF1(+)	-0.934324	0.127541	1.98623	-0.256552	0.389293	-0.865086	-0.447106
SIN3A(+)	-0.972504	-0.516322	2.0587	-0.112605	0.40557	-0.42911	-0.433724
SIX5(+)	-1.20853	0.652676	0.72701	-0.218859	-0.181959	1.43346	-1.20379
SMAD1(+)	0.465125	1.31421	0.654688	-1.36843	0.51096	-1.14285	-0.433712
SMAD5(+)	-1.00706	0.397024	1.43564	-1.29573	0.785055	-0.616976	0.302046
SMARCA4(+)	0.707483	-0.10069	-0.509616	-1.9397	0.499847	1.0688	0.27388
SMARCC2(+)	-0.0685397	-0.235112	0.752028	-1.62243	1.62494	-0.21882	-0.232067
SNAI1(+)	-0.765479	-0.550518	-0.646457	1.60961	1.26571	-0.252089	-0.660783
SNAI3(+)	-0.0821293	-0.39591	-0.566449	-1.53289	0.609688	0.328757	1.63893
SOX12(+)	0.469153	0.537384	-0.0535946	-0.291732	-0.300473	1.43947	-1.80021
SOX2(+)	-0.836025	0.247691	1.43387	-1.38696	0.703535	-0.694231	0.532114
SOX4(+)	-0.659334	-1.46462	0.714352	1.22832	-0.0785063	-0.695094	0.954875
SOX5(+)	-0.55473	-0.297635	-0.425578	2.23644	-0.531542	-0.367126	-0.0598321
SOX9(+)	-0.80232	1.92604	0.714106	-0.456917	-0.157943	-0.890001	-0.332969
SP1(+)	-0.721773	1.16798	-1.55464	-0.350397	0.847036	0.884936	-0.273137
SP2(+)	-0.0146312	0.0101242	-0.745559	-1.69749	1.42543	0.447304	0.57482
SP3(+)	-0.989539	-0.597932	0.312335	-0.487433	2.06709	-0.218993	-0.0855307
SP4(+)	-0.55786	-0.731657	0.0629694	-1.4971	0.997229	1.32335	0.403069
SP6(+)	1.80999	-0.136748	-0.420563	-0.303301	-0.510309	0.800158	-1.23923
SP8(+)	1.2123	-0.536128	1.4938	-0.300939	-0.507441	-0.0739741	-1.28761
SPDEF(+)	-0.561714	2.18386	-0.129227	-0.178283	-0.322069	-0.863985	-0.128585
SPI1(+)	-0.147854	1.58759	-0.14508	-1.11694	0.537614	0.549041	-1.26437
SPIB(+)	-1.09635	0.0248822	0.427662	0.948478	1.22382	-1.48847	-0.0400215
SREBF1(+)	0.384162	-0.608493	1.29664	-1.76778	0.341209	0.675455	-0.321195
SREBF2(+)	0.0514006	1.62875	-1.09319	-1.04569	0.682506	0.419693	-0.643465
SRF(+)	-1.36109	1.85564	-0.196357	-0.738022	0.335123	0.0134849	0.0912151
STAT1(+)	-1.21112	0.705334	0.48816	-0.747896	1.602	-0.819343	-0.017136
STAT2(+)	-0.368998	0.803793	-0.197018	-1.54684	1.64656	-0.0736156	-0.263878
STAT3(+)	-0.976478	-0.177871	1.83422	0.181069	0.665518	-0.693373	-0.833084
STAT4(+)	-0.202044	-0.124007	-0.539838	-0.480633	2.23868	-0.369656	-0.522507
STAT5A(+)	0.157693	-0.398208	-1.42132	-0.925707	1.53533	0.645857	0.406356
STAT6(+)	-0.637572	-0.343792	-0.228835	-0.514633	2.24115	-0.290308	-0.226007
SUPT20H(+)	0.0977012	0.773522	-0.761227	-1.91404	0.450749	0.799591	0.553703
SUZ12(+)	0.683596	-0.18891	-1.15121	-1.56367	0.676363	0.968739	0.575095
TAF1(+)	-0.662034	0.489565	0.00803605	-1.67353	1.52534	-0.113634	0.426257
TAF7(+)	-0.775903	-1.06148	0.90036	1.63412	0.398174	-0.421346	-0.673926
TBL1XR1(+)	-0.684887	0.863973	0.259024	-1.61566	0.592298	-0.597592	1.18284
TBP(+)	-0.524087	-0.212649	1.96011	0.0185966	0.459938	-0.552651	-1.14925
TBX1(+)	0.357274	-0.133646	-0.671799	-0.574916	1.83441	0.424534	-1.23586
TBX21(+)	1.2257	-0.909964	-0.0126928	1.39437	-1.12931	0.095755	-0.663859
TBX6(+)	-0.441541	1.45597	-0.461619	-0.969186	1.20731	-1.01288	0.22196
TCF12(+)	-0.75959	1.46792	0.779111	-1.13433	0.651979	-0.973887	-0.031201
TCF3(+)	-0.430363	-0.563607	1.27506	-1.36581	1.03399	0.709292	-0.658564
TCF4(+)	0.158975	-0.377465	-1.8279	-0.131758	0.0600335	1.39586	0.722246
TCF7(+)	-1.02685	-0.847328	1.98712	0.00932988	0.33139	-0.408715	-0.0449387
TCF7L1(+)	-0.347663	-0.41582	0.0617285	2.20191	-0.469833	-0.288779	-0.741541
TEAD1(+)	0.298872	-0.40217	-1.59654	-0.898591	0.850798	1.13984	0.607792
TEAD2(+)	-0.775227	-0.623332	-0.505553	2.02807	-0.524198	0.578908	-0.178666
TEAD3(+)	-0.578369	-0.201972	0.218512	1.52947	0.203764	0.534571	-1.70598
TFAP2A(+)	-0.840233	-0.0873022	2.19472	-0.518871	-0.182603	-0.342122	-0.223585
TFAP2C(+)	-1.17378	1.1478	1.34007	-1.14014	-0.206173	0.304259	-0.272044
TFCP2(+)	-1.54848	1.42398	0.185882	0.650329	0.547067	-0.742261	-0.516518
TFDP2(+)	0.0444545	-0.00324781	0.378833	-1.89732	1.38041	-0.366571	0.46344
TFEB(+)	1.03522	0.230264	-0.121917	-1.84987	-0.138556	1.15124	-0.306389
TGIF1(+)	-0.140272	-0.117687	1.98559	-0.244851	-0.725414	0.379912	-1.13728
THAP11(+)	1.34768	-0.0904724	0.795298	-1.5479	0.635538	-0.785965	-0.354183
THRB(+)	-0.80792	1.82238	0.826435	-0.895381	-0.135074	-0.71736	-0.0930749
TP53(+)	0.155421	-0.511248	-0.668195	0.842285	0.057862	1.56984	-1.44596
TP63(+)	0.213335	-0.883867	2.07754	-0.749694	-0.289667	0.0841195	-0.451762
TP73(+)	0.823043	0.00410368	-0.420034	-2.00235	0.0998862	0.681679	0.813677
TRIM24(+)	0.496086	-0.244522	0.89521	0.0334113	-1.07999	-1.41395	1.31376
TRIM28(+)	1.82725	-1.13929	-0.749553	-0.644939	-0.145848	0.405506	0.446881
UBTF(+)	0.190258	-0.25417	0.394574	-1.99347	0.459926	1.24742	-0.0445325
USF1(+)	0.00414708	0.528853	1.79761	-0.733227	-0.110384	-0.0979281	-1.38907
USF2(+)	-1.33993	-0.109413	1.33964	-1.03729	0.703367	-0.38188	0.825504
VEZF1(+)	0.419525	-0.944237	-0.18254	0.820657	-0.802653	1.63765	-0.948403
XBP1(+)	-0.570173	2.13844	0.127261	-0.756685	-0.147655	-0.694279	-0.0969069
XRCC4(+)	0.27326	-0.733961	0.736823	-1.7206	-0.140466	0.241343	1.3436
YY1(+)	-0.543765	-0.158654	1.05188	-1.2814	1.61065	-0.108939	-0.569771
YY2(+)	1.62197	-0.737484	0.0283685	-0.259784	0.733343	0.0999441	-1.48636
ZBTB14(+)	0.0653136	-0.138638	-0.347947	-0.895428	-0.852464	0.0910202	2.07814
ZBTB18(+)	-0.375668	-0.473666	1.76977	0.0915135	0.478456	0.0145658	-1.50497
ZBTB24(+)	0.384514	-0.935398	-0.952884	-0.0748689	1.93477	0.180277	-0.536413
ZBTB7B(+)	-0.111592	0.774259	-0.0314746	-1.99289	1.12988	0.352514	-0.120702
ZC3H11A(+)	1.32752	-0.963492	-0.218246	-0.714539	0.804963	0.900554	-1.13676
ZEB1(+)	-0.535798	-0.684358	-0.202939	2.23169	-0.281767	-0.312231	-0.2146
ZFP1(+)	-0.521144	0.350896	1.26263	-1.31768	0.967073	-1.10041	0.358634
ZFP30(+)	0.224225	-0.479422	-0.312072	-1.88011	0.990516	0.577878	0.878985
ZFP64(+)	0.412848	-0.695362	0.975688	-1.66713	1.24524	-0.25247	-0.0188119
ZFY(+)	-0.489651	-0.334908	1.52207	-1.18248	1.26502	-0.509616	-0.27044
ZIM2(+)	0.934831	-0.278368	0.990517	-1.09245	-0.871722	1.17443	-0.857239
ZMIZ1(+)	0.221441	-0.49825	-0.138075	-1.92114	1.11741	0.579481	0.639132
ZNF117(+)	0.344665	0.194347	-1.35424	-1.26857	-0.102289	1.08155	1.10453
ZNF121(+)	-0.917564	-0.589951	1.79487	-0.973634	0.684936	0.293408	-0.292061
ZNF143(+)	-0.438422	0.260312	1.0563	-1.29693	1.5255	-0.517083	-0.589676
ZNF148(+)	-1.451	-0.286951	0.233493	1.3897	1.12264	-0.674578	-0.333314
ZNF16(+)	-0.935327	0.514951	1.69541	-1.04881	0.595555	-0.721714	-0.10006
ZNF189(+)	0.248121	0.778769	-0.871971	-1.86845	0.48584	0.826978	0.400716
ZNF2(+)	0.588403	0.0867957	-1.49656	-1.20828	0.390133	1.29432	0.345182
ZNF208(+)	-0.557713	-0.670545	-0.438732	2.13447	-0.189207	-0.595406	0.317134
ZNF223(+)	-0.398032	2.09759	-0.605018	-1.00594	0.139673	-0.209358	-0.0189158
ZNF227(+)	-0.635768	-1.01487	0.339338	1.98307	0.0562646	-0.0105239	-0.717511
ZNF257(+)	-0.179562	-0.132929	-0.978686	1.58558	-0.914684	-0.541087	1.16137
ZNF263(+)	1.16585	-0.342868	1.29896	-0.445774	-0.61395	0.389796	-1.45201
ZNF267(+)	0.425493	-0.703461	1.63349	-0.714428	-1.08136	0.883132	-0.442867
ZNF281(+)	-0.828474	-0.0337662	-0.472424	-0.477751	1.87042	-0.853898	0.795893
ZNF335(+)	0.650803	0.53701	0.291521	0.0648623	0.405	0.277435	-2.22663
ZNF33A(+)	-0.856221	0.551546	-0.978693	-0.644535	0.922549	-0.553958	1.55931
ZNF439(+)	-1.03924	0.439584	0.316732	1.88804	-0.521017	-0.22374	-0.860363
ZNF486(+)	0.830202	-0.739106	-0.0058109	0.00688567	1.2077	-1.75922	0.459354
ZNF513(+)	0.560546	0.168303	0.18509	-0.790981	0.910672	0.831153	-1.86478
ZNF516(+)	0.0408658	-0.477528	-0.275033	-0.568152	1.96294	-1.14324	0.460142
ZNF548(+)	-1.71286	-0.0217947	-0.226206	-0.0663089	0.980107	1.38993	-0.342874
ZNF561(+)	1.00658	-0.617081	-0.470662	-0.191832	1.35832	0.43552	-1.52085
ZNF571(+)	-1.26318	-0.381313	-0.873936	1.23725	0.112466	-0.212153	1.38086
ZNF585B(+)	0.557212	0.250248	-0.223854	-1.12746	-0.0485325	1.73282	-1.14043
ZNF597(+)	-1.16639	0.810237	0.0719663	0.390812	1.47102	-0.332333	-1.24531
ZNF600(+)	-0.877862	-1.30525	1.15105	1.42502	0.149094	-0.249347	-0.292704
ZNF607(+)	0.417557	0.590152	-0.021912	-0.420304	0.288874	1.13035	-1.98472
ZNF646(+)	0.742543	-0.273254	-0.0908865	0.976336	-0.600297	-1.74972	0.99528
ZNF681(+)	0.0206769	-0.979619	1.41838	-1.58407	0.24887	0.246278	0.629488
ZNF749(+)	0.384391	1.01583	0.421625	-0.720325	0.214176	0.609486	-1.92519
ZNF76(+)	-0.664214	1.90629	0.0703608	-1.12213	-0.266853	-0.503299	0.579853
ZNF768(+)	0.470544	-0.258361	-2.01204	-0.0249692	0.184593	1.19672	0.443512
ZNF782(+)	-1.00492	-0.400028	0.0396646	2.11024	0.107988	-0.424677	-0.428268
ZNF799(+)	-0.580736	-0.438097	-0.122525	-1.24771	-0.232316	1.76304	0.858348
ZNF91(+)	-1.19543	0.757405	1.10561	-0.883148	1.17534	-0.756429	-0.203347
