# Supplementary material for: Single-cell RNA sequencing reveals the immune microenvironment and signaling networks in cystitis glandularis
Source: Front Immunol. 2023 Feb 6;14:1083598. doi: 10.3389/fimmu.2023.1083598 (PMC9940314; doi:10.3389/fimmu.2023.1083598)
Supplement: Supplementary file 8 [file Table_7.xlsx]

## Sheet: Table S7. GSVA analysis of NK c
Table S7. GSVA analysis of NK cells and plasma cells
GSVA analysis of NK cells			GSVA analysis of plasma cells
ID	Score	Group	ID	Score	Group
ALLOGRAFT_REJECTION	10.0371	2	MITOTIC_SPINDLE	15.8889	2
INTERFERON_GAMMA_RESPONSE	6.13266	2	INFLAMMATORY_RESPONSE	11.5916	2
KRAS_SIGNALING_UP	5.85077	2	UV_RESPONSE_DN	11.0464	2
PI3K_AKT_MTOR_SIGNALING	5.30991	2	G2M_CHECKPOINT	10.0581	2
INFLAMMATORY_RESPONSE	4.77861	2	EPITHELIAL_MESENCHYMAL_TRANSITION	9.71704	2
IL2_STAT5_SIGNALING	4.72161	2	ANDROGEN_RESPONSE	8.76447	2
INTERFERON_ALPHA_RESPONSE	4.64266	2	IL6_JAK_STAT3_SIGNALING	8.3971	2
COMPLEMENT	4.3222	2	IL2_STAT5_SIGNALING	7.81506	2
UV_RESPONSE_DN	4.00959	2	COMPLEMENT	7.4269	2
MTORC1_SIGNALING	3.99065	2	TNFA_SIGNALING_VIA_NFKB	6.893	2
MITOTIC_SPINDLE	3.70851	2	HEME_METABOLISM	6.76998	2
HEME_METABOLISM	3.70773	2	PROTEIN_SECRETION	6.42325	2
HYPOXIA	3.44198	2	HYPOXIA	5.09322	2
MYC_TARGETS_V1	3.26963	2	PI3K_AKT_MTOR_SIGNALING	5.06067	2
APOPTOSIS	3.10552	2	KRAS_SIGNALING_UP	4.83226	2
UNFOLDED_PROTEIN_RESPONSE	2.80883	2	ESTROGEN_RESPONSE_EARLY	4.7483	2
MYC_TARGETS_V2	2.77565	2	CHOLESTEROL_HOMEOSTASIS	4.46068	2
PROTEIN_SECRETION	2.60135	2	UNFOLDED_PROTEIN_RESPONSE	4.27017	2
PEROXISOME	2.42536	2	ALLOGRAFT_REJECTION	4.1538	2
G2M_CHECKPOINT	2.38798	2	APOPTOSIS	3.99817	2
ANDROGEN_RESPONSE	2.09971	2	INTERFERON_GAMMA_RESPONSE	3.949	2
TNFA_SIGNALING_VIA_NFKB	2.0992	2	MTORC1_SIGNALING	3.91835	2
DNA_REPAIR	2.06039	2	ESTROGEN_RESPONSE_LATE	3.89713	2
FATTY_ACID_METABOLISM	2.04761	2	WNT_BETA_CATENIN_SIGNALING	3.31573	2
BILE_ACID_METABOLISM	1.75045	2	E2F_TARGETS	3.22829	2
P53_PATHWAY	1.50013	2	MYC_TARGETS_V2	2.6253	2
IL6_JAK_STAT3_SIGNALING	1.46842	2	TGF_BETA_SIGNALING	1.67356	2
E2F_TARGETS	1.43901	2	MYC_TARGETS_V1	1.60178	2
REACTIVE_OXYGEN_SPECIES_PATHWAY	1.37322	2	HEDGEHOG_SIGNALING	1.46223	2
EPITHELIAL_MESENCHYMAL_TRANSITION	1.26872	2	UV_RESPONSE_UP	1.35113	2
OXIDATIVE_PHOSPHORYLATION	1.19679	2	GLYCOLYSIS	0.784195	2
APICAL_SURFACE	0.819556	2	MYOGENESIS	0.606071	2
UV_RESPONSE_UP	0.815117	2	APICAL_JUNCTION	0.3939	2
GLYCOLYSIS	0.779501	2	SPERMATOGENESIS	0.127766	2
HEDGEHOG_SIGNALING	0.15508	2	ADIPOGENESIS	-0.59161	1
WNT_BETA_CATENIN_SIGNALING	0.0645809	2	PEROXISOME	-0.703515	1
TGF_BETA_SIGNALING	-0.0129917	1	DNA_REPAIR	-0.780482	1
APICAL_JUNCTION	-0.207667	1	BILE_ACID_METABOLISM	-1.11779	1
ADIPOGENESIS	-0.304142	1	KRAS_SIGNALING_DN	-1.30205	1
ANGIOGENESIS	-0.794247	1	PANCREAS_BETA_CELLS	-1.67229	1
CHOLESTEROL_HOMEOSTASIS	-0.905002	1	FATTY_ACID_METABOLISM	-1.74718	1
XENOBIOTIC_METABOLISM	-1.37778	1	P53_PATHWAY	-1.85482	1
PANCREAS_BETA_CELLS	-1.48813	1	INTERFERON_ALPHA_RESPONSE	-2.31479	1
MYOGENESIS	-1.73611	1	XENOBIOTIC_METABOLISM	-2.64067	1
NOTCH_SIGNALING	-1.78659	1	OXIDATIVE_PHOSPHORYLATION	-2.74672	1
SPERMATOGENESIS	-3.29065	1	REACTIVE_OXYGEN_SPECIES_PATHWAY	-3.33401	1
ESTROGEN_RESPONSE_LATE	-3.7821	1	ANGIOGENESIS	-3.48939	1
COAGULATION	-3.95262	1	APICAL_SURFACE	-3.85434	1
ESTROGEN_RESPONSE_EARLY	-4.07422	1	COAGULATION	-3.97185	1
KRAS_SIGNALING_DN	-4.62431	1	NOTCH_SIGNALING	-4.39999	1
