# Supplementary material for: Single-cell RNA sequencing reveals the immune microenvironment and signaling networks in cystitis glandularis
Source: Front Immunol. 2023 Feb 6;14:1083598. doi: 10.3389/fimmu.2023.1083598 (PMC9940314; doi:10.3389/fimmu.2023.1083598)
Supplement: Supplementary file 9 [file Table_8.xlsx]

## Sheet: Table S8. Transcription factors
Table S8. Transcription factors of T cell subsets inferred by SCENIC
Transcription factors	CD8+convT-1	CD8+convT-2	CD8+convT-3	CD4+convT-1	CD4+convT-2	CD4+convT-3	CD4 Treg	NK
ACAA1(+)	-0.594491	0.984873	-0.762605	-0.564545	2.07379	-0.346453	-0.248327	-0.542242
AHCTF1(+)	-1.1362	0.0725605	-0.26004	0.0354446	2.133	0.324116	-0.199067	-0.969818
ARID3A(+)	0.41173	-0.449686	-1.69952	0.346415	-0.728413	0.480143	-0.050697	1.69003
ARNT(+)	-0.491241	-1.39836	-0.131418	1.20203	0.40291	0.743291	0.970586	-1.2978
ARNTL(+)	0.0438286	-0.500035	-1.33516	2.07302	-0.15035	0.252169	0.312365	-0.695839
ARNTL2(+)	0.340544	1.56982	-0.911009	1.01562	-0.982204	-1.2122	-0.142701	0.32213
ATF1(+)	-0.763244	1.26068	0.320699	-1.08988	0.859083	-0.632267	-1.07267	1.11761
ATF2(+)	0.308448	-1.55284	1.92639	-0.054974	-0.861163	0.005344	0.191113	0.0376819
ATF3(+)	-0.99589	1.22171	0.0930025	-1.07616	1.63853	-0.348292	-0.714104	0.1812
ATF4(+)	-0.93505	1.03169	0.544507	-1.33655	1.20953	-0.456908	-0.83641	0.779194
ATF5(+)	0.632504	-0.532105	0.33148	1.03314	-0.15498	1.26953	-0.992488	-1.58707
ATF6B(+)	0.55496	0.330631	1.16891	-1.57308	0.0407225	1.04885	-1.23607	-0.334926
ATF7(+)	0.0415855	-0.277551	2.40444	-0.29582	-0.616323	-0.35044	-0.716949	-0.188945
BACH1(+)	-0.426124	-1.09695	0.453934	0.58486	-1.1786	0.606753	1.70111	-0.644983
BACH2(+)	-1.03307	1.16811	0.419575	-1.04854	1.65627	-0.620195	-0.176311	-0.365837
BATF(+)	-0.628744	-0.67049	-0.340451	0.687129	-0.244751	-0.176176	2.19222	-0.818731
BATF3(+)	-0.0198585	-0.599456	-1.91374	1.15695	-0.360662	0.99604	0.718807	0.0219232
BCL11A(+)	-1.12001	1.33956	-0.93147	-0.824366	1.54366	0.0324772	-0.117974	0.0781312
BCL3(+)	-0.441406	1.36754	-1.56217	0.967396	0.551049	-0.241389	-1.02456	0.383543
BCLAF1(+)	0.498994	-0.420738	-0.58689	0.533318	0.712699	1.55524	-0.704515	-1.5881
BDP1(+)	0.933397	-0.769144	-0.182581	0.782405	0.0847485	1.42227	-0.759579	-1.51152
BHLHE40(+)	-0.96524	0.896394	-0.188607	-0.789785	1.79543	0.160654	-1.14111	0.232256
BNC2(+)	0.66186	0.812848	-0.330699	-1.34434	-0.257388	0.133525	-1.22498	1.54918
BPTF(+)	0.906027	-0.648291	0.918482	0.635129	-0.573864	1.1138	-0.877569	-1.47372
BRF1(+)	-0.216368	-0.400038	-2.15091	0.230001	1.20723	0.232493	0.543871	0.553719
BRF2(+)	-0.992585	0.816294	-0.0299577	-0.777553	1.94837	0.0405156	-0.971616	-0.0334707
CEBPB(+)	-0.4112	1.55511	0.410885	-1.31114	1.03554	-0.416443	-1.10469	0.241936
CEBPD(+)	-1.06338	1.10905	-0.0431426	-1.19253	1.19882	-0.189597	-0.838536	1.01931
CEBPZ(+)	1.36088	0.795946	-0.65026	-0.437941	0.136074	1.10139	-1.22111	-1.08498
CHD2(+)	-0.866961	0.6029	0.432463	-0.433104	1.99236	0.0272469	-0.866929	-0.887973
CLOCK(+)	-0.800669	-0.960548	-0.971538	0.784187	0.892384	1.36286	0.613693	-0.92037
CREB1(+)	-1.40885	0.882317	-0.0412466	-0.574279	1.83627	-0.602093	0.242486	-0.334598
CREB3(+)	-0.0430287	1.10188	0.152521	-1.59965	0.928213	0.884706	-1.23327	-0.191374
CREB3L1(+)	-0.78743	-1.38417	0.270259	1.27198	-0.323092	-0.00179898	1.52911	-0.574869
CREB3L2(+)	-0.605605	0.806882	-0.515637	-0.67181	2.06884	-0.291049	0.145866	-0.937489
CREB3L4(+)	1.33192	-0.594594	-1.70779	-0.201185	0.143231	1.35073	-0.257412	-0.0648966
CREBL2(+)	1.03532	-0.338762	-1.67912	0.723595	-0.38061	0.64895	0.971085	-0.980455
CREM(+)	-0.431233	0.50619	0.393692	-0.343294	0.662045	0.298929	1.0642	-2.15053
CTCF(+)	1.00607	-1.02296	-0.138121	0.699835	-0.824929	1.43809	0.132856	-1.29084
CTNNB1(+)	-0.482017	-0.375911	-0.902553	0.311837	-0.281707	-0.296225	2.33501	-0.308433
CUX1(+)	-0.0398266	0.311726	-1.25015	0.264347	1.24258	1.32336	-0.566707	-1.28532
DEAF1(+)	-0.535516	-1.01722	1.00064	1.22266	-0.0201816	-0.399242	1.09733	-1.34847
E2F3(+)	-0.0680166	-0.572767	2.01895	0.103362	-0.451292	-1.13148	-0.688097	0.789345
E2F4(+)	1.32558	-0.0842106	-0.713688	0.970461	-1.63481	0.0146466	-0.682074	0.804094
E2F6(+)	0.239015	-1.24567	0.208314	0.411484	-0.306532	2.00018	-0.314335	-0.992454
EGR1(+)	-1.20608	1.01585	0.129689	-0.842143	1.84385	-0.528493	-0.313952	-0.0987237
EGR2(+)	-0.607235	0.689882	0.3147	-1.53393	1.32532	0.228747	-1.15937	0.741887
EGR3(+)	-1.11108	1.07393	0.129242	-0.879051	1.81598	-0.6218	-0.370065	-0.0371558
EGR4(+)	-1.13847	0.663403	0.170292	-0.808159	2.05739	-0.352101	-0.453358	-0.138992
ELF1(+)	0.186227	0.246937	-0.434044	0.570972	0.572298	1.30469	-0.39708	-2.05
ELF2(+)	0.774998	-0.160976	0.616657	-0.43063	-1.27012	0.419088	-1.39184	1.44282
ELF3(+)	-1.07565	1.33612	-0.250742	-1.00052	0.340332	-0.816672	-0.0197113	1.48684
ELK1(+)	-0.297698	-0.914369	-0.435836	1.10532	-0.473854	-0.376353	1.98626	-0.59347
ELK3(+)	-0.662839	-0.368837	-0.846949	0.718538	1.42946	0.968031	0.231285	-1.46869
ELK4(+)	1.51394	-1.14695	-0.0424916	0.555823	-0.680318	1.24647	-0.820854	-0.62563
EOMES(+)	0.399264	0.366648	1.29808	-1.19944	-0.606717	-0.186562	-1.296	1.22473
EP300(+)	-0.710823	0.717012	0.454018	-0.947965	1.88378	-0.0176846	-1.12333	-0.255015
EPAS1(+)	-1.09329	0.632226	0.445031	-0.719003	1.81494	-0.525646	-0.972137	0.417886
ERF(+)	-1.14547	1.12129	0.513158	-1.05507	1.4999	-0.45918	-0.727685	0.253066
ESR2(+)	0.0967977	0.894126	-0.269606	-1.34003	1.60534	0.644069	-0.790016	-0.840679
ESRRA(+)	-0.436452	1.40356	-0.921449	-0.932669	0.960731	-0.518888	-0.733777	1.17894
ETS1(+)	0.232326	-0.72635	-0.136812	0.76032	0.49271	1.46253	-0.24648	-1.83824
ETS2(+)	-1.00486	-1.21294	0.475431	0.563644	0.890121	-0.305268	1.50389	-0.910006
ETV1(+)	-0.0669825	-1.06127	-0.322335	1.80332	0.0510014	0.902367	-0.00360679	-1.30249
ETV2(+)	1.528	0.12598	-1.13199	-0.433229	-1.25706	-0.48353	0.794363	0.857463
ETV3(+)	-0.250787	0.482763	0.972191	-1.01368	1.09949	0.896465	-1.49852	-0.687923
ETV6(+)	-0.405916	-0.77296	-0.56049	1.70059	0.507131	0.559551	0.469163	-1.49707
ETV7(+)	-0.43876	-0.576957	-0.86809	1.06016	-0.151248	0.217873	1.83457	-1.07755
EZH2(+)	-0.234086	0.807349	-0.609197	1.95789	0.349235	-0.766114	-1.10426	-0.40082
FHL2(+)	-0.724126	-1.54954	0.350191	-0.691133	0.603774	1.12137	-0.40869	1.29816
FLI1(+)	0.280323	-0.499721	0.0657316	-0.901304	1.35603	1.30416	-1.51921	-0.086009
FOS(+)	-1.06625	1.12154	-0.11546	-0.910454	1.85192	-0.09406	-0.479366	-0.307866
FOSB(+)	-1.10117	0.994	0.105594	-0.917644	1.90167	-0.343113	-0.381823	-0.257513
FOSL2(+)	-0.345327	1.30226	0.199523	-1.5814	1.07373	0.474424	-1.12528	0.00207329
FOXA1(+)	-0.75739	-0.37707	-0.668905	-0.116803	-0.355012	-0.0942997	-0.0154596	2.38494
FOXJ2(+)	0.336509	-0.79103	-1.60653	1.33651	0.10492	-0.874207	0.784596	0.709224
FOXJ3(+)	-0.351459	-0.53429	1.22667	0.208512	0.870985	0.929271	-0.600337	-1.74935
FOXK1(+)	-0.44878	0.480973	-1.03342	-0.350295	2.03584	0.436319	-0.105541	-1.0151
FOXK2(+)	0.447947	-1.8335	-0.00377855	0.35531	0.729224	0.927716	-1.24015	0.617229
FOXM1(+)	1.12936	-0.0227643	1.32309	-0.701477	0.325507	0.292581	-1.69146	-0.654834
FOXN2(+)	-0.271245	-0.624742	-0.143719	2.30901	0.125071	-0.213994	-0.128735	-1.05164
FOXO1(+)	-0.960513	-0.454056	-0.186341	0.40106	1.80107	0.776742	-0.0260011	-1.35196
FOXO3(+)	-0.153206	-0.580303	1.56908	-0.558001	0.126096	0.202523	-1.64953	1.04333
FOXO4(+)	-0.865356	0.0314209	0.0306731	0.106109	2.27256	-0.193501	-0.489502	-0.892405
FOXP3(+)	-0.345505	-0.579964	-0.158977	0.475577	-0.470355	-0.685937	2.30441	-0.539247
FOXQ1(+)	-0.670347	0.441896	-0.599395	-0.570303	0.54194	-0.688593	-0.589542	2.13434
GABPA(+)	0.719446	-0.552107	-0.0256525	0.54832	0.0575723	1.65723	-1.54517	-0.85964
GABPB1(+)	0.581131	0.799389	-0.916698	-0.287194	-1.26642	-0.944296	1.53481	0.499283
GATA2(+)	-1.07451	0.753334	-0.542151	-0.0876043	0.37004	-0.930638	-0.433964	1.9455
GFI1(+)	0.119446	-0.31396	-0.967481	-0.139492	2.06657	0.238011	0.240484	-1.24358
GMEB1(+)	0.617125	-0.56952	-1.28958	-0.314052	1.97889	-0.728473	0.01175	0.293865
GTF2B(+)	-0.985523	1.29371	-0.463059	-1.07508	1.68886	-0.296542	0.0442567	-0.206627
GTF2F1(+)	0.514482	-0.718473	-0.932887	0.219256	-0.462079	0.177488	2.07302	-0.870811
GTF3C2(+)	-1.09724	-1.06582	1.26292	0.944558	-0.490065	1.08356	0.207922	-0.845833
HCFC1(+)	0.0249071	-0.0838779	1.4102	-0.36866	-0.280632	0.543989	-1.98622	0.740287
HDAC1(+)	-0.584355	-0.41262	0.157021	1.91105	0.18631	-1.37792	0.720135	-0.599613
HDAC2(+)	0.0713857	-0.563572	0.205167	0.982592	-0.435788	1.44667	0.129352	-1.83581
HES5(+)	-1.71507	0.746574	-0.369062	-0.635538	0.601933	0.36187	-0.484913	1.4942
HES6(+)	0.87637	0.779898	0.11033	-1.21082	-0.58355	-0.659643	-0.908006	1.59542
HIST1H2BN(+)	-0.0483371	-0.479092	-1.54832	1.03153	0.152652	-0.682252	1.67561	-0.101795
HIVEP1(+)	-0.647602	-0.395977	-1.02681	0.795134	0.259528	0.321786	1.81761	-1.12367
HLF(+)	-0.879655	-0.402678	-0.000879885	0.772852	0.266962	-0.704319	1.96556	-1.01784
HMGN3(+)	-0.578418	1.27561	-0.150481	-1.18438	0.690509	-0.675472	-0.803568	1.4262
HOXA11(+)	-1.15956	1.1548	-0.952694	-0.629654	1.69764	-0.157645	-0.210794	0.257904
HOXA7(+)	-1.43557	1.06972	0.144321	-1.15276	1.40718	-0.437177	-0.107825	0.512111
HOXB13(+)	-0.536851	-0.00243475	-0.844806	-0.108579	-0.902915	0.181594	-0.0521382	2.26613
HOXB2(+)	0.626108	-0.710673	1.65724	0.981417	-1.39289	-0.358428	-0.366063	-0.436711
HSF1(+)	0.421324	0.909171	-0.801701	0.379718	-1.46872	-1.20147	0.712666	1.04901
IKZF1(+)	1.08249	-0.0958145	-0.438463	0.390648	0.248252	1.40534	-1.09977	-1.49267
IRF1(+)	-0.574458	1.05388	0.233995	-1.31891	1.58584	0.115488	-1.112	0.016165
IRF2(+)	0.674559	0.399354	1.64657	0.0224105	-0.274604	0.14264	-1.59664	-1.01429
IRF3(+)	-0.630809	-0.727813	1.70983	-0.657531	-0.365747	-0.674894	1.45453	-0.107572
IRF4(+)	-0.632178	0.164591	1.70489	-0.602346	1.38202	-0.517133	-0.721473	-0.778371
IRF5(+)	-0.556729	-0.839976	0.519631	-0.364964	-0.0315926	-0.555443	2.25599	-0.426918
IRF7(+)	1.60375	-0.480508	-0.872239	-1.21521	-0.513083	0.142249	0.041052	1.29398
IRF8(+)	0.304837	-0.30685	0.446043	-0.40363	-0.991915	-0.436975	-0.77413	2.16262
JUN(+)	-0.891489	1.19604	-0.197932	-0.889431	1.83899	-0.0391379	-0.6566	-0.360445
JUNB(+)	-1.07364	1.3794	-0.11272	-0.962463	1.60496	-0.489029	-0.428632	0.0821184
JUND(+)	-0.844514	1.48855	-0.306887	-0.994697	1.59379	-0.322608	-0.58509	-0.0285528
KDM5A(+)	0.931528	-1.12371	0.228196	0.938161	-0.0729503	1.22461	-1.35679	-0.769049
KDM5B(+)	-0.547117	-0.187611	0.0735882	2.06963	0.226497	-0.113038	-0.0012186	-1.52073
KLF10(+)	-1.28671	0.910384	-0.269074	-0.586709	1.9721	-0.300333	-0.112735	-0.326918
KLF11(+)	0.619448	0.750712	-1.40897	0.00393745	-0.879826	-1.06403	0.670328	1.3084
KLF12(+)	0.126667	-0.124439	1.48386	-0.311345	0.675716	0.729087	-1.71079	-0.868749
KLF13(+)	0.486139	0.369537	-0.565566	-0.0948905	1.10894	1.29139	-1.17051	-1.42503
KLF16(+)	1.38435	0.841283	0.194365	0.705358	0.225084	-0.95984	-1.12088	-1.26972
KLF2(+)	-0.526084	1.48402	0.29074	-1.39308	0.875245	-0.518851	-0.953932	0.741945
KLF3(+)	-0.378182	-0.792143	0.322598	-0.513986	1.19563	1.76003	-0.618521	-0.975421
KLF5(+)	-1.11684	-1.01414	-0.080825	-0.271294	1.78963	0.974555	-0.615946	0.334852
KLF6(+)	-0.912478	1.23309	0.252213	-1.24362	1.57758	0.105762	-0.616103	-0.396442
KMT2A(+)	0.800789	-1.2981	0.0893284	1.33806	0.062288	0.872753	-0.502223	-1.36289
LEF1(+)	0.0703278	-0.590855	-0.444722	2.28863	-0.896848	-0.0130472	0.193472	-0.606959
LYL1(+)	0.170692	-0.482212	-2.04281	-0.0344769	0.0975676	0.282085	1.48241	0.526739
MAF(+)	-0.7039	-1.0495	0.324048	1.49905	-0.026089	-0.179787	1.2946	-1.15842
MAFB(+)	-0.896302	1.08048	-0.726291	-0.512983	1.01996	-0.910006	-0.508112	1.45326
MAFF(+)	-1.07571	1.02572	0.535445	-1.11251	1.41636	-0.73233	-0.629465	0.572493
MAFG(+)	-0.23458	-0.682697	-0.484371	1.1001	-0.962471	-0.600554	1.93447	-0.0698922
MAX(+)	-0.969266	0.540101	-0.0049817	-0.71965	2.0801	0.338547	-0.701571	-0.563275
MAZ(+)	0.430055	0.896554	-1.76065	0.951595	0.812425	-0.424335	0.161845	-1.06749
MECOM(+)	-1.28051	1.12963	0.429896	0.341384	0.209812	-1.73441	0.0509057	0.853288
MEF2C(+)	-0.509939	-1.00519	-0.916722	-0.277819	0.665776	-0.535331	1.90441	0.674819
MGA(+)	-0.950637	-0.77969	0.517313	1.7583	-0.532642	0.639918	0.455715	-1.10828
MLX(+)	-1.06176	1.06505	-0.845118	-1.11717	0.79175	0.133519	-0.376745	1.41047
MSC(+)	-1.03545	-0.353185	1.99258	0.808725	0.238686	-0.175402	-0.70847	-0.767484
MSX1(+)	0.648969	-1.36314	-0.693074	0.316697	-1.30315	1.03966	1.14832	0.205723
MTA3(+)	0.32417	-0.458823	-0.63788	0.554335	0.55353	1.5828	-0.146975	-1.77115
MXD3(+)	-0.070667	-1.15036	-0.566028	0.436188	-0.301354	1.01958	1.70026	-1.06761
MXD4(+)	0.856278	0.705702	-0.869164	1.25028	-0.87538	-1.30981	0.806227	-0.564133
MXI1(+)	-0.538371	-0.197024	-0.133161	-0.0493474	1.49615	1.25599	-0.15784	-1.67639
MYB(+)	-0.563148	-0.637588	0.467215	0.330126	-0.443272	-0.456748	2.18378	-0.880369
MYBL1(+)	-0.169809	-0.248251	-0.655035	0.150347	1.435	1.42827	-0.48248	-1.45804
MYC(+)	-1.06596	1.32251	0.177115	-0.799291	1.57707	0.134911	-0.801173	-0.545182
NELFE(+)	-0.800046	1.98151	-0.654344	-0.0630901	0.827737	-1.1386	-0.0129603	-0.140212
NFATC1(+)	0.59622	-0.267708	-0.822935	-0.972841	0.428591	1.87919	-1.08394	0.243428
NFE2L1(+)	0.133303	0.183946	-2.05744	0.815686	0.196726	0.512177	1.03671	-0.821109
NFE2L2(+)	-0.584483	0.801417	0.0919366	-1.25685	1.69016	0.525153	-1.1299	-0.137432
NFE2L3(+)	-0.048765	-0.594983	-1.94119	0.369786	0.485902	1.57692	0.0299333	0.122393
NFIL3(+)	-0.0550956	1.27766	1.04218	-1.38584	0.0911132	-0.683859	-1.10249	0.816334
NFIX(+)	-1.24036	-0.292695	1.59089	-1.11527	0.12372	-0.603078	0.624932	0.911864
NFKB1(+)	-1.38	0.0213952	-0.441607	-0.0558713	1.72391	0.231071	0.916686	-1.01559
NFKB2(+)	-0.669572	1.13961	0.334388	-0.883495	1.75384	-0.155137	-0.989942	-0.529693
NFYA(+)	0.187682	-0.300503	-0.34432	0.698107	-0.828259	-0.433524	2.07143	-1.05061
NFYB(+)	-0.541699	0.877213	1.70882	-0.823487	0.906938	-0.749884	-0.737322	-0.640582
NFYC(+)	-0.314095	2.0164	-1.16733	-0.785587	0.0194508	-0.65172	0.298548	0.584332
NPDC1(+)	-0.644116	0.606471	-0.157549	0.696054	-1.39927	0.106181	1.70473	-0.912504
NR1D1(+)	0.00865812	0.348497	-1.03388	-0.209579	1.4272	1.2774	-0.438048	-1.38025
NR1H4(+)	0.0445054	0.948181	-0.388231	-0.495298	-0.474079	-1.27567	-0.298872	1.93946
NR2C1(+)	-1.0351	0.851066	-0.647528	0.0929995	2.03009	-0.174653	-0.579166	-0.53771
NR2C2(+)	0.715346	-1.7688	0.367643	0.77139	-0.212178	1.34792	-0.506442	-0.714881
NR2F2(+)	-1.20669	0.930945	-0.179107	-0.918293	1.81259	-0.695362	0.119195	0.136724
NR2F6(+)	-0.598348	0.53556	-0.0362373	-0.493913	-0.320249	-0.885141	-0.443755	2.24208
NR3C1(+)	0.112586	-0.197549	-0.210013	1.67841	0.274456	0.375384	-0.0669587	-1.96632
NRF1(+)	0.886428	0.234524	-0.0669057	0.201543	-1.62103	-1.26163	1.34787	0.2792
ODC1(+)	-1.08053	1.01517	0.374974	-0.575862	1.37347	-1.4685	-0.152153	0.51344
PATZ1(+)	-1.37191	1.17379	-0.500061	-0.474764	1.74063	-0.478619	-0.0742526	-0.0148149
PBX3(+)	0.879701	0.142622	-1.56322	0.827214	-1.49172	0.415584	-0.0340515	0.823866
PDLIM5(+)	1.83925	-0.214385	-0.35706	-0.587081	0.608176	-0.241494	-1.55383	0.506415
PHF8(+)	-0.488983	-0.919842	1.29402	-0.0928559	-0.0571592	-0.655497	1.75924	-0.838926
PKNOX1(+)	0.458906	-0.0472721	-1.88042	1.2161	-1.0464	0.203094	0.681213	0.414785
PML(+)	0.982383	-0.377515	1.57299	-0.232212	-1.81685	-0.0890437	-0.184943	0.14519
POLD2(+)	-0.819052	-0.28758	0.0735972	0.200332	2.26192	-0.0364912	-0.934517	-0.458211
POLE3(+)	-0.868254	0.703433	0.946501	-0.76548	1.6318	0.101498	-1.05646	-0.693037
POLR2A(+)	-1.13313	1.01092	0.341638	-0.944182	1.78398	-0.523991	-0.0608981	-0.474345
POLR3A(+)	0.928374	-1.17613	1.73905	-0.659512	-0.362844	0.459749	0.0462106	-0.974894
POLR3G(+)	-0.265346	1.0776	-0.952077	1.22583	0.93247	0.000359995	-0.53407	-1.48477
POU2F1(+)	-1.25632	0.729054	0.494777	-0.0509727	1.45598	-1.55939	-0.0985204	0.285394
POU2F2(+)	0.138991	-0.771554	0.348084	1.03256	-1.21405	-0.633382	1.71558	-0.616228
POU3F1(+)	-1.4288	-0.739715	1.66238	-0.292521	-0.725954	0.744026	0.0927815	0.687801
PPARA(+)	0.293449	0.306586	0.497858	0.41365	-0.772378	1.31836	-0.0414452	-2.01608
PPARG(+)	-0.41282	0.733811	-0.74651	-0.996382	0.356813	-0.557651	-0.410538	2.03328
PRDM1(+)	-0.661419	-0.691948	0.217348	0.140353	-0.228006	-0.405709	2.31014	-0.680764
PSMD12(+)	0.365155	-0.283794	-0.0105359	-0.355649	0.152618	0.0801017	-1.79445	1.84656
PURA(+)	0.00270205	0.400878	-1.16883	0.14521	-1.45473	1.77315	-0.119598	0.421218
RAD21(+)	0.665969	-1.24325	0.789104	0.81518	-0.242869	1.08465	-0.325309	-1.54348
RARG(+)	0.00840049	0.584543	1.59165	-1.05067	-0.973988	-0.919018	1.06497	-0.305886
RBAK(+)	0.906828	-0.274802	0.734352	0.897089	-0.500736	0.825938	-1.78147	-0.8072
RBBP5(+)	-0.995711	0.292566	-0.240433	-0.371029	1.08779	1.80645	-0.918939	-0.660689
RCOR1(+)	-0.554568	-1.73135	0.407535	0.6301	-0.0632778	0.524238	1.52127	-0.733944
REL(+)	-0.831812	1.10995	0.363312	-1.38187	1.51394	-0.0442097	-0.851796	0.122477
RELA(+)	0.990814	1.08003	0.659546	-1.55586	-0.580121	0.321503	-1.21187	0.295956
REST(+)	0.241209	-0.494481	-1.19972	0.497893	0.598904	1.73929	-0.11285	-1.27025
RFX3(+)	-0.501081	0.0603862	0.412568	1.8815	0.537499	-1.53991	-0.34578	-0.505187
RFX5(+)	0.0822505	-0.552875	0.923372	-0.465726	-1.63093	1.61063	0.442934	-0.409655
RFXANK(+)	0.950898	0.915473	0.0887679	-1.20261	-0.668658	-0.26832	-1.18595	1.3704
RORA(+)	-0.496966	-0.679163	-0.631691	1.07809	0.857517	1.14438	0.33251	-1.60467
RORC(+)	-0.871894	-0.609092	-0.949164	1.16964	0.928135	0.943971	0.605332	-1.21692
RREB1(+)	-0.829304	-0.82891	0.327798	-0.435214	-0.358939	0.64102	2.09973	-0.616183
RUNX1(+)	-0.0720536	-0.948141	-0.790249	1.97341	-0.291841	0.441652	0.633497	-0.946277
RUNX2(+)	-0.187731	-0.137493	-1.3866	0.157531	1.36189	1.4838	-0.413171	-0.878221
RUNX3(+)	0.940691	0.822456	0.138651	-0.941072	0.0208836	1.08437	-1.8151	-0.250886
RXRA(+)	1.63027	0.151081	0.258459	-0.679335	-1.13113	0.209349	-1.30829	0.86959
RXRB(+)	-0.667662	-0.647612	0.246977	1.29098	0.398378	-1.19252	1.43966	-0.868205
SAP30(+)	0.335411	-0.854742	-1.50977	1.45468	-0.107154	1.22502	-0.0463369	-0.497106
SETBP1(+)	0.703226	-0.187065	0.241299	-1.73463	-0.350074	1.75509	0.0194149	-0.447261
SETDB1(+)	1.27788	-0.490354	-0.811378	0.793953	-0.649864	1.31981	-1.28428	-0.155767
SIN3A(+)	-0.928422	1.41204	0.145717	-1.07156	1.35605	-0.891948	-0.423267	0.401388
SMAD1(+)	-1.29547	-0.305572	-1.17303	0.964351	1.49872	-0.537653	0.307993	0.54066
SMARCA4(+)	-0.360978	-0.225652	0.497141	0.0981337	1.37416	1.08698	-0.764651	-1.70513
SMARCB1(+)	-0.812418	-0.172706	-0.392746	-0.571178	0.381952	-1.09889	0.653838	2.01214
SMARCC2(+)	0.0588156	-1.46053	-0.102343	0.990613	-0.653159	0.687993	1.43453	-0.955917
SMC3(+)	0.1753	-1.13746	0.912448	1.44224	-1.02661	-0.0345981	0.743417	-1.07473
SNAI1(+)	-1.31906	0.992531	-0.35601	-0.411113	1.08584	-0.764034	-0.593502	1.36535
SOX15(+)	-0.39564	0.975405	-1.59242	-0.699385	1.06736	0.328142	-0.727755	1.04429
SOX9(+)	-0.71173	0.170063	-0.653007	-0.321148	-0.0741116	-0.902503	0.244011	2.24843
SP1(+)	-0.383102	-1.4481	-0.581595	0.309553	0.25895	0.22598	2.01219	-0.393872
SP2(+)	0.774886	0.0581517	1.24354	-0.116884	-0.0376638	-1.79057	-0.965709	0.834251
SP3(+)	1.14623	-0.20583	0.657073	-1.14671	-0.0642424	0.659071	-1.72943	0.683842
SP4(+)	-0.456853	0.615292	0.929937	0.254552	0.758931	0.810992	-1.51596	-1.39689
SREBF1(+)	0.211057	-0.452866	-1.14547	1.77229	-0.971559	-0.391587	1.08974	-0.111601
SREBF2(+)	-0.369893	-0.895063	-0.320075	1.25661	-0.369761	-0.57013	1.88205	-0.613729
SRF(+)	0.258358	-0.144902	-0.0742862	-0.412861	-1.08712	-0.797733	2.21729	0.0412537
STAT1(+)	0.0109791	-0.838551	-0.0586599	1.55654	-0.618558	0.113379	1.23298	-1.39812
STAT2(+)	-0.973412	0.574773	1.44322	-0.542129	1.21316	-0.125984	-1.33989	-0.249743
STAT3(+)	1.11657	-1.0968	0.730546	0.461512	0.0978965	0.870768	-0.516434	-1.66405
STAT4(+)	0.938417	-0.126368	1.12832	-1.44666	-0.427095	0.716456	-1.32298	0.539905
STAT5A(+)	-0.0279528	-0.0928718	-2.3477	0.591508	0.191553	0.398165	0.873043	0.414251
STAT5B(+)	1.01756	-0.835268	-0.0634845	1.25501	-0.567952	1.16967	-0.836568	-1.13897
SUPT20H(+)	1.52153	0.916898	-1.10411	-0.24508	0.465826	0.384145	-1.36978	-0.569437
TAF1(+)	0.178105	-0.660591	-1.17278	-0.00556369	0.560794	2.04136	-0.811064	-0.130264
TAF7(+)	-0.0357447	0.591528	-0.157244	0.420759	0.939622	0.986237	-0.730879	-2.01428
TBL1XR1(+)	0.198578	-0.366761	0.151639	1.70616	-0.45786	0.255183	0.377213	-1.86415
TBP(+)	-0.391978	0.83853	-1.3323	-0.189378	1.39795	-0.148054	0.994481	-1.16925
TBX21(+)	0.437426	0.115755	1.2208	-1.0093	-0.839373	-0.293775	-1.12486	1.49333
TCF3(+)	-0.435597	-0.526985	-0.730694	1.38659	-0.0456144	-1.1933	1.62588	-0.0802771
TCF7(+)	-0.447489	-0.371699	1.43125	1.3259	0.193603	0.159341	-1.43538	-0.855525
TCF7L2(+)	-1.71014	0.0911676	0.0772516	0.269675	1.69869	-0.496602	0.688363	-0.618402
TEAD1(+)	-0.538319	-0.607819	2.26729	-0.764317	0.517563	-0.360534	-0.464414	-0.0494498
TFAP2A(+)	-0.836529	0.692081	-0.605548	0.0168366	0.976479	-0.533261	-1.29974	1.58968
TFAP2C(+)	-0.632967	1.28528	-0.457255	-1.04962	1.66055	-0.0323286	-0.924817	0.15116
TFDP1(+)	1.02186	-0.48702	-0.326859	1.40616	0.371843	0.445309	-1.62936	-0.801942
TGIF2(+)	0.675433	0.389727	-1.50241	0.991317	-1.30288	-0.540127	1.05192	0.237016
THAP1(+)	0.941496	0.434885	-1.77715	-0.959153	-0.598649	0.908114	0.289156	0.761298
THAP11(+)	0.806073	-0.62848	-1.21061	1.18988	-0.366617	1.4343	-0.354915	-0.869635
THRB(+)	0.679343	1.03058	0.685252	-0.918871	-0.0700376	-1.98997	0.175132	0.408576
UBTF(+)	-0.1824	-0.220126	0.0932752	-0.203465	1.97619	0.313969	-0.0872893	-1.69016
USF1(+)	-0.556076	1.10888	0.058738	-1.03819	1.29561	-0.947129	-0.909906	0.988065
USF2(+)	1.62244	0.316094	-1.81351	-0.276696	-0.60321	0.455703	0.527831	-0.228653
VEZF1(+)	-1.50491	0.290849	0.349613	0.238302	1.75364	-0.794763	0.429192	-0.761926
XRCC4(+)	0.838812	-0.822887	-0.980262	-0.306119	-0.792552	0.989606	1.62782	-0.554417
YY1(+)	0.204924	-0.98545	1.26527	0.483671	0.174548	0.973733	-0.375256	-1.74144
ZBED1(+)	0.680407	0.147664	1.7498	-1.33215	-0.225488	0.181565	-1.26152	0.059723
ZBTB2(+)	-0.318902	-0.317545	-1.33127	0.523046	0.176522	1.1087	1.39854	-1.23909
ZBTB24(+)	0.405956	0.375091	-0.907562	1.15438	-0.845522	-0.542038	1.49607	-1.13637
ZBTB7A(+)	0.0296327	-0.770126	-1.32629	0.185692	0.217068	1.59289	-0.9708	1.04194
ZFP37(+)	0.651296	-0.349968	1.87956	-0.615131	0.697969	-0.988501	-0.273751	-1.00148
ZFX(+)	0.514774	1.01368	0.745718	-1.35263	0.715855	0.145476	-1.66566	-0.117214
ZFY(+)	0.46403	0.721049	-0.801397	-0.73272	-0.283333	0.801322	-1.55909	1.39014
ZMIZ1(+)	-1.26784	0.422494	2.02688	-0.58645	0.211195	0.240325	-0.286812	-0.759789
ZNF131(+)	0.359914	-0.430639	-2.23772	0.459394	0.881018	0.705096	-0.150173	0.413114
ZNF143(+)	0.931612	-0.869969	0.591056	0.169948	-0.704044	1.55153	-0.243708	-1.42643
ZNF148(+)	-0.389482	1.13679	0.932303	-1.42418	1.04232	0.133968	-1.23028	-0.201426
ZNF189(+)	-0.45633	-0.778869	0.734533	0.038261	0.921664	1.5499	-0.572081	-1.43708
ZNF200(+)	0.745425	-1.09851	-0.402016	1.62299	-0.510978	1.04622	-0.475931	-0.927205
ZNF254(+)	0.994868	-0.934167	1.48783	0.459225	-0.937943	0.184536	-1.33871	0.0843607
ZNF260(+)	1.12561	-0.547367	0.412691	0.583008	-0.432215	0.779	0.108492	-2.02922
ZNF274(+)	0.559791	-0.11186	-0.90058	0.147359	-0.0130469	2.05157	-0.611456	-1.12178
ZNF281(+)	-0.963104	-0.396144	0.666634	1.33991	0.6192	-0.581853	0.823742	-1.50839
ZNF384(+)	0.0712126	1.17329	0.651549	-0.957889	0.68695	0.63284	-1.7827	-0.475249
ZNF398(+)	0.660333	1.01424	0.232442	-1.28728	0.189079	-0.167513	-1.65383	1.01253
ZNF502(+)	0.29047	-0.0663015	-0.768994	0.603713	0.91823	1.42698	-1.50714	-0.896954
ZNF519(+)	1.22789	0.882053	-1.41883	0.477702	-0.750753	-0.791238	-0.592413	0.96559
ZNF524(+)	-0.0836572	0.354413	-0.426799	-0.530154	-0.827993	-0.709956	-0.0586417	2.28279
ZNF557(+)	-0.804004	-0.599172	1.58717	-1.43392	0.74989	0.859804	-0.0170784	-0.342696
ZNF563(+)	0.462532	-1.20904	-0.0972984	2.08054	-0.464572	0.00895283	0.0917146	-0.872833
ZNF568(+)	1.31091	1.17874	0.1624	-0.0971574	-0.619003	0.283223	-1.79171	-0.427408
ZNF597(+)	0.628323	0.713117	1.17315	-0.165662	0.346497	0.133409	-0.888138	-1.9407
ZNF614(+)	-0.610692	-0.427688	0.488578	-0.925664	0.787172	1.93811	-0.934466	-0.31535
ZNF69(+)	0.890893	-0.512622	-0.408691	-0.270619	-1.26344	1.92487	-0.590624	0.230231
ZNF75A(+)	0.00722262	-0.629372	0.681319	0.759275	-1.32378	-1.16631	1.56152	0.110126
ZNF76(+)	1.2571	-0.205377	-1.1027	-0.0164252	-0.227293	1.31341	-1.4752	0.456484
ZNF84(+)	1.02258	-0.201385	-0.716702	-0.680772	0.0250189	1.70983	-1.39824	0.239664
ZNF85(+)	0.239964	-0.328558	0.3174	0.457472	-1.19393	-1.46733	0.281924	1.69306
ZNF91(+)	0.675582	-1.07332	0.902268	0.836727	-0.314071	1.16912	-1.09577	-1.10054
ZNF92(+)	1.47128	0.556258	-0.301519	0.738434	-0.614843	0.108265	-1.86869	-0.089182
ZSCAN26(+)	-0.578413	0.736871	-1.11188	-0.557087	2.08071	-0.46728	-0.158265	0.0553411
